# Supplementary material for: A computational study of cooperative binding to multiple SARS-CoV-2 proteins
Source: Sci Rep. 2021 Aug 11;11:16307. doi: 10.1038/s41598-021-95826-6 (PMC8358031; doi:10.1038/s41598-021-95826-6)
Supplement: Supplementary file 1 — Supplementary Information 1. [file 41598_2021_95826_MOESM1_ESM.mae]

{ 
 s_m_m2io_version
 :::
 2.0.0 
} 

f_m_ct { 
 s_m_title
 s_m_entry_id
 s_m_entry_name
 s_m_Source_Path
 s_m_Source_File
 i_m_Source_File_Index
 r_pdb_PDB_CRYST1_a
 r_pdb_PDB_CRYST1_b
 r_pdb_PDB_CRYST1_c
 r_pdb_PDB_CRYST1_alpha
 r_pdb_PDB_CRYST1_beta
 r_pdb_PDB_CRYST1_gamma
 s_pdb_PDB_CRYST1_Space_Group
 i_pdb_PDB_CRYST1_z
 s_pdb_PDB_format_version
 r_ff_Potential_Energy-OPLS_2005
 r_ff_RMS_Derivative-OPLS_2005
 b_ff_Minimization_Converged-OPLS_2005
 s_m_subgroup_title
 s_m_subgroupid
 b_m_subgroup_collapsed
 i_m_ct_format
 :::
 ephedrine 
  1 
  2100464.1 
  /home/exx/Documents/Jianing/covid 
  ligands.maegz 
  1
  5.685
  7.705
  22.482
  90
  90
  90
  "P 21 21 21" 
  1
  3.0 
  11.6291765230453
  0.043796658501257
  1
  ligands 
  ligands 
  0
  2
 m_depend[1] { 
  # First column is dependency index #
  i_m_depend_dependency
  s_m_depend_property
  :::
  1 20 r_ff_Potential_Energy-OPLS_2005 
  :::
 } 
 m_atom[28] { 
  # First column is atom index #
  i_m_mmod_type
  r_m_x_coord
  r_m_y_coord
  r_m_z_coord
  i_m_residue_number
  i_m_color
  r_m_charge1
  r_m_charge2
  s_m_pdb_residue_name
  s_m_pdb_atom_name
  i_m_atomic_number
  i_m_formal_charge
  s_m_color_rgb
  s_m_atom_name
  s_m_label_format
  i_m_label_color
  s_m_label_user_text
  r_m_pdb_occupancy
  i_m_atom_chirality
  i_m_bond_stereo
  i_m_pdb_convert_problem
  i_pdb_PDB_serial
  :::
  1 2 0.010565 0.103835 7.975293 1 118 -0.11500 -0.11500 "UNL " " C  " 6 0 00CC00  "C1"  "%ST%CY %FC"  2 ""  1 0 10 4 1
  2 41 -0.836998 0.030760 8.641696 1 21 0.11500 0.11500 "UNL " " H  " 1 0 FFFFFF  "H2"  "%ST%CY %FC"  2 ""  1 0 10 4 2
  3 2 -0.009901 -0.623858 6.769721 1 118 -0.11500 -0.11500 "UNL " " C  " 6 0 00CC00  "C3"  "%ST%CY %FC"  2 ""  1 0 10 4 3
  4 41 -0.862174 -1.240998 6.520364 1 21 0.11500 0.11500 "UNL " " H  " 1 0 FFFFFF  "H4"  "%ST%CY %FC"  2 ""  1 0 10 4 4
  5 2 1.082712 -0.554257 5.885542 1 118 -0.11500 -0.11500 "UNL " " C  " 6 0 00CC00  "C5"  "%ST%CY %FC"  2 ""  1 0 10 4 5
  6 41 1.067571 -1.114789 4.960931 1 21 0.11500 0.11500 "UNL " " H  " 1 0 FFFFFF  "H6"  "%ST%CY %FC"  2 ""  1 0 10 4 6
  7 2 2.196744 0.243502 6.206098 1 118 -0.11500 -0.11500 "UNL " " C  " 6 0 00CC00  "C7"  "%ST%CY %FC"  2 ""  1 0 10 4 7
  8 41 3.034401 0.294812 5.523994 1 21 0.11500 0.11500 "UNL " " H  " 1 0 FFFFFF  "H8"  "%ST%CY %FC"  2 ""  1 0 10 4 8
  9 2 2.219417 0.972285 7.410742 1 118 -0.11500 -0.11500 "UNL " " C  " 6 0 00CC00  "C9"  "%ST%CY %FC"  2 ""  1 0 10 4 9
  10 41 3.082403 1.585102 7.630389 1 21 0.11500 0.11500 "UNL " " H  " 1 0 FFFFFF  "H10"  "%ST%CY %FC"  2 ""  1 0 10 4 10
  11 2 1.124193 0.907808 8.303990 1 118 -0.11500 -0.11500 "UNL " " C  " 6 0 00CC00  "C11"  "%ST%CY %FC"  2 ""  1 0 10 4 11
  12 3 1.125925 1.688410 9.609510 1 118 0.32000 0.32000 "UNL " " C  " 6 0 00CC00  "C12"  "%ST%CY %FC"  2 ""  1 1 10 4 12
  13 41 0.635744 1.058337 10.355447 1 21 0.06000 0.06000 "UNL " " H  " 1 0 FFFFFF  "H13"  "%ST%CY %FC"  2 ""  1 0 10 4 13
  14 3 0.397533 3.054140 9.528894 1 118 0.23000 0.23000 "UNL " " C  " 6 0 00CC00  "C14"  "%ST%CY %FC"  2 ""  1 2 10 4 14
  15 41 -0.672740 2.861148 9.432069 1 21 0.06000 0.06000 "UNL " " H  " 1 0 FFFFFF  "H15"  "%ST%CY %FC"  2 ""  1 0 10 4 15
  16 3 0.830421 3.901807 8.310656 1 118 -0.18000 -0.18000 "UNL " " C  " 6 0 00CC00  "C16"  "%ST%CY %FC"  2 ""  1 0 10 4 16
  17 41 0.637943 3.377085 7.373798 1 21 0.06000 0.06000 "UNL " " H  " 1 0 FFFFFF  "H17"  "%ST%CY %FC"  2 ""  1 0 10 4 17
  18 41 1.896757 4.130813 8.336314 1 21 0.06000 0.06000 "UNL " " H  " 1 0 FFFFFF  "H18"  "%ST%CY %FC"  2 ""  1 0 10 4 18
  19 41 0.283459 4.841340 8.239713 1 21 0.06000 0.06000 "UNL " " H  " 1 0 FFFFFF  "H19"  "%ST%CY %FC"  2 ""  1 0 10 4 19
  20 3 -0.038702 5.063156 10.994998 1 118 0.11000 0.11000 "UNL " " C  " 6 0 00CC00  "C20"  "%ST%CY %FC"  2 ""  1 0 10 4 20
  21 41 0.135643 5.433451 12.006315 1 21 0.06000 0.06000 "UNL " " H  " 1 0 FFFFFF  "H21"  "%ST%CY %FC"  2 ""  1 0 10 4 21
  22 41 -1.116590 4.968889 10.853698 1 21 0.06000 0.06000 "UNL " " H  " 1 0 FFFFFF  "H22"  "%ST%CY %FC"  2 ""  1 0 10 4 22
  23 41 0.336978 5.818775 10.303908 1 21 0.06000 0.06000 "UNL " " H  " 1 0 FFFFFF  "H23"  "%ST%CY %FC"  2 ""  1 0 10 4 23
  24 32 0.640395 3.762197 10.808003 1 43 -0.20000 -0.20000 "UNL " " N  " 7 1 5757FF  "N24"  "%ST%CY %FC"  2 ""  1 0 10 4 24
  25 44 1.649623 3.853357 10.861472 1 21 0.31000 0.31000 "UNL " " H  " 1 0 FFFFFF  "H25"  "%ST%CY %FC"  2 ""  1 0 10 4 25
  26 16 2.428584 1.951019 10.097455 1 70 -0.68300 -0.68300 "UNL " " O  " 8 0 FF2E2E  "O26"  "%ST%CY %FC"  2 ""  1 0 10 4 26
  27 42 2.938183 1.151768 10.002816 1 21 0.41800 0.41800 "UNL " " H  " 1 0 FFFFFF  "H27"  "%ST%CY %FC"  2 ""  1 0 10 4 27
  28 44 0.376692 3.137321 11.555334 1 21 0.31000 0.31000 "UNL " " HN " 1 0 FFFFFF  ""  ""  1 ""  <> 0 10 <> <>
  :::
 } 
 m_bond[28] { 
  # First column is bond index #
  i_m_from
  i_m_to
  i_m_order
  :::
  1 1 3 2
  2 1 11 1
  3 1 2 1
  4 3 5 1
  5 3 4 1
  6 5 6 1
  7 5 7 2
  8 7 8 1
  9 7 9 1
  10 9 10 1
  11 9 11 2
  12 11 12 1
  13 12 14 1
  14 12 26 1
  15 12 13 1
  16 14 16 1
  17 14 15 1
  18 14 24 1
  19 16 17 1
  20 16 19 1
  21 16 18 1
  22 20 23 1
  23 20 22 1
  24 20 24 1
  25 20 21 1
  26 24 25 1
  27 24 28 1
  28 26 27 1
  :::
 } 
} 

f_m_ct { 
 s_m_title
 s_m_entry_id
 s_m_entry_name
 s_m_Source_Path
 s_m_Source_File
 i_m_Source_File_Index
 r_ff_Potential_Energy-OPLS_2005
 r_ff_RMS_Derivative-OPLS_2005
 b_ff_Minimization_Converged-OPLS_2005
 b_sd_chiral_flag
 i_sd_version
 i_m_ct_enhanced_stereo_status
 s_sd_PUBCHEM\_BONDANNOTATIONS
 s_sd_StdInChI
 s_sd_StdInChIKey
 s_sd_AuxInfo
 s_sd_Formula
 r_sd_Mw
 s_sd_SMILES
 i_sd_CSID
 s_st_Chirality_1
 s_st_Chirality_2
 s_m_subgroup_title
 s_m_subgroupid
 b_m_subgroup_collapsed
 i_m_ct_format
 :::
 pseudoephedrine 
  2 
  6761.1 
  /home/exx/Documents/Jianing/covid 
  ligands.maegz 
  2
  9.64461375494738
  0.0487150917956431
  1
  1
  0
  0
  "4  1  6
10  12  8
11  12  8
3  2  5
5  7  8
5  8  8
7  10  8
8  11  8" 
  InChI=1S/C10H15NO/c1-8(11-2)10(12)9-6-4-3-5-7-9/h3-8,10-12H,1-2H3/t8-,10+/m0/s1 
  KWGRBVOPPLSCSI-WCBMZHEXSA-N 
  1/0/N:6,9,12,10,11,7,8,3,5,4,2,1/E:(4,5)(6,7)/it:im/rA:27cONCCCCCCCCCCHHHHHHHHHHHHHHH/rB:;s2;s1s3;s4;s3;d5;s5;s2;s7;d8;d10s11;s3;s4;s6;s6;s6;s2;s7;s8;s1;s9;s9;s9;s10;s11;s12;/rC:-.2905,-1.1992,1.9877;-1.031,-2.4784,-.5146;-.3245,-1.1716,-.4934;-.6237,-.415,.8418;.0978,.8875,.9288;-.6622,-.311,-1.7454;1.5134,.9236,.9478;-.6023,2.1179,.913;-.7027,-3.4227,-1.6041;2.2103,2.1449,.902;.0903,3.3435,.8767;1.4968,3.3554,.8627;.7468,-1.3927,-.5166;-1.7074,-.2717,.903;-1.7359,-.1233,-1.8023;-.1464,.6501,-1.7321;-.3416,-.7994,-2.6648;-.7761,-2.9614,.3502;2.0575,.0584,.9737;-1.6245,2.1384,.9053;-.5628,-.6582,2.7606;-1.2175,-4.3654,-1.4233;.3704,-3.6184,-1.6479;-1.0398,-3.047,-2.5703;3.2319,2.1494,.8889;-.4277,4.2236,.8503;2.0012,4.2428,.8222; 
  "C10 H15 N O" 
  165.2322
  O([H])[C@@]([H])(C1C([H])=C([H])C([H])=C([H])C=1[H])[C@]([H])(C([H])([H])[H])[N@]([H])C([H])([H])[H] 
  6761
  3_S_2_4_6_13 
  4_S_1_3_5_14 
  ligands 
  ligands 
  0
  2
 m_depend[3] { 
  # First column is dependency index #
  i_m_depend_dependency
  s_m_depend_property
  :::
  1 20 r_ff_Potential_Energy-OPLS_2005 
  2 10 s_st_Chirality_1 
  3 10 s_st_Chirality_2 
  :::
 } 
 m_atom[28] { 
  # First column is atom index #
  i_m_mmod_type
  r_m_x_coord
  r_m_y_coord
  r_m_z_coord
  i_m_residue_number
  i_m_color
  r_m_charge1
  r_m_charge2
  i_m_atomic_number
  i_m_formal_charge
  s_m_color_rgb
  s_m_atom_name
  s_m_label_format
  i_m_label_color
  s_m_label_user_text
  i_m_atom_chirality
  i_m_bond_stereo
  i_sd_original_parity
  :::
  1 16 -0.325345 -1.311959 1.708274 900 70 -0.68300 -0.68300 8 0 FF2E2E  "O1"  "%ST%CY %FC"  2 ""  0 10 <>
  2 32 -1.030061 -2.440227 -0.526436 900 43 -0.20000 -0.20000 7 1 5757FF  "N2"  "%ST%CY %FC"  2 ""  0 10 <>
  3 3 -0.469533 -1.077878 -0.646527 900 118 0.23000 0.23000 6 0 00CC00  "C3"  "%ST%CY %FC"  2 ""  2 10 2
  4 3 -0.676180 -0.370376 0.711356 900 118 0.32000 0.32000 6 0 00CC00  "C4"  "%ST%CY %FC"  2 ""  2 10 2
  5 2 0.125192 0.913056 0.828265 900 118 -0.11500 -0.11500 6 0 00CC00  "C5"  "%ST%CY %FC"  2 ""  0 10 <>
  6 3 -1.097146 -0.311017 -1.824216 900 118 -0.18000 -0.18000 6 0 00CC00  "C6"  "%ST%CY %FC"  2 ""  0 10 <>
  7 2 1.521602 0.867681 1.041090 900 118 -0.11500 -0.11500 6 0 00CC00  "C7"  "%ST%CY %FC"  2 ""  0 10 <>
  8 2 -0.521683 2.164282 0.726071 900 118 -0.11500 -0.11500 6 0 00CC00  "C8"  "%ST%CY %FC"  2 ""  0 10 <>
  9 3 -0.455164 -3.456714 -1.433070 900 118 0.11000 0.11000 6 0 00CC00  "C9"  "%ST%CY %FC"  2 ""  0 10 <>
  10 2 2.262364 2.060899 1.142043 900 118 -0.11500 -0.11500 6 0 00CC00  "C10"  "%ST%CY %FC"  2 ""  0 10 <>
  11 2 0.221256 3.356385 0.827486 900 118 -0.11500 -0.11500 6 0 00CC00  "C11"  "%ST%CY %FC"  2 ""  0 10 <>
  12 2 1.612660 3.304733 1.033720 900 118 -0.11500 -0.11500 6 0 00CC00  "C12"  "%ST%CY %FC"  2 ""  0 10 <>
  13 41 0.605553 -1.170074 -0.816902 900 21 0.06000 0.06000 1 0 FFFFFF  "H13"  "%ST%CY %FC"  2 ""  0 10 <>
  14 41 -1.732526 -0.130317 0.853296 900 21 0.06000 0.06000 1 0 FFFFFF  "H14"  "%ST%CY %FC"  2 ""  0 10 <>
  15 41 -2.173720 -0.184080 -1.702884 900 21 0.06000 0.06000 1 0 FFFFFF  "H15"  "%ST%CY %FC"  2 ""  0 10 <>
  16 41 -0.663378 0.686811 -1.912291 900 21 0.06000 0.06000 1 0 FFFFFF  "H16"  "%ST%CY %FC"  2 ""  0 10 <>
  17 41 -0.922036 -0.811720 -2.776898 900 21 0.06000 0.06000 1 0 FFFFFF  "H17"  "%ST%CY %FC"  2 ""  0 10 <>
  18 44 -0.785173 -2.667990 0.437150 900 21 0.31000 0.31000 1 0 FFFFFF  "H18"  "%ST%CY %FC"  2 ""  0 10 <>
  19 41 2.036810 -0.078490 1.130920 900 21 0.11500 0.11500 1 0 FFFFFF  "H19"  "%ST%CY %FC"  2 ""  0 10 <>
  20 41 -1.589508 2.227176 0.570774 900 21 0.11500 0.11500 1 0 FFFFFF  "H20"  "%ST%CY %FC"  2 ""  0 10 <>
  21 42 -0.254545 -0.840820 2.534174 900 21 0.41800 0.41800 1 0 FFFFFF  "H21"  "%ST%CY %FC"  2 ""  0 10 <>
  22 41 -0.883854 -4.437038 -1.220287 900 21 0.06000 0.06000 1 0 FFFFFF  "H22"  "%ST%CY %FC"  2 ""  0 10 <>
  23 41 0.625899 -3.532074 -1.303731 900 21 0.06000 0.06000 1 0 FFFFFF  "H23"  "%ST%CY %FC"  2 ""  0 10 <>
  24 41 -0.660989 -3.220469 -2.477917 900 21 0.06000 0.06000 1 0 FFFFFF  "H24"  "%ST%CY %FC"  2 ""  0 10 <>
  25 41 3.330652 2.026207 1.305920 900 21 0.11500 0.11500 1 0 FFFFFF  "H25"  "%ST%CY %FC"  2 ""  0 10 <>
  26 41 -0.274067 4.314563 0.750187 900 21 0.11500 0.11500 1 0 FFFFFF  "H26"  "%ST%CY %FC"  2 ""  0 10 <>
  27 41 2.181826 4.220782 1.113481 900 21 0.11500 0.11500 1 0 FFFFFF  "H27"  "%ST%CY %FC"  2 ""  0 10 <>
  28 44 -2.036281 -2.413095 -0.588139 900 21 0.31000 0.31000 1 0 FFFFFF  ""  ""  1 ""  0 10 <>
  :::
 } 
 m_bond[28] { 
  # First column is bond index #
  i_m_from
  i_m_to
  i_m_order
  :::
  1 1 4 1
  2 1 21 1
  3 2 3 1
  4 2 9 1
  5 2 18 1
  6 2 28 1
  7 3 4 1
  8 3 6 1
  9 3 13 1
  10 4 5 1
  11 4 14 1
  12 5 7 2
  13 5 8 1
  14 6 15 1
  15 6 16 1
  16 6 17 1
  17 7 10 1
  18 7 19 1
  19 8 11 2
  20 8 20 1
  21 9 22 1
  22 9 23 1
  23 9 24 1
  24 10 12 2
  25 10 25 1
  26 11 12 1
  27 11 26 1
  28 12 27 1
  :::
 } 
} 

f_m_ct { 
 s_m_title
 s_m_entry_id
 s_m_entry_name
 s_m_Source_Path
 s_m_Source_File
 i_m_Source_File_Index
 r_ff_Potential_Energy-OPLS_2005
 r_ff_RMS_Derivative-OPLS_2005
 b_ff_Minimization_Converged-OPLS_2005
 b_sd_chiral_flag
 i_sd_version
 i_m_ct_enhanced_stereo_status
 s_sd_PUBCHEM\_BONDANNOTATIONS
 s_sd_StdInChI
 s_sd_StdInChIKey
 s_sd_AuxInfo
 s_sd_Formula
 r_sd_Mw
 s_sd_SMILES
 i_sd_CSID
 s_st_Chirality_1
 s_st_Chirality_2
 s_m_subgroup_title
 s_m_subgroupid
 b_m_subgroup_collapsed
 i_m_ct_format
 :::
 N-methylephedrine 
  3 
  58315.1 
  /home/exx/Documents/Jianing/covid 
  ligands.maegz 
  3
  25.5031670044727
  0.0448506460151584
  1
  1
  0
  0
  "4  1  5
10  12  8
11  13  8
12  13  8
3  2  5
6  10  8
6  9  8
9  11  8" 
  InChI=1S/C11H17NO/c1-9(12(2)3)11(13)10-7-5-4-6-8-10/h4-9,11,13H,1-3H3/t9-,11-/m0/s1 
  FMCGSUUBYTWNDP-ONGXEEELSA-N 
  1/0/N:5,7,8,13,11,12,9,10,3,6,4,2,1/E:(2,3)(5,6)(7,8)/it:im/rA:30cONCCCCCCCCCCCHHHHHHHHHHHHHHHHH/rB:;s2;s1s3;s3;s4;s2;s2;d6;s6;s9;d10;d11s12;s3;s4;s5;s5;s5;s7;s7;s7;s8;s8;s8;s9;s10;s1;s11;s12;s13;/rC:1.0663,-1.2899,1.0604;-1.6988,-1.787,-.1044;-.9934,-.457,.0883;.5797,-.4748,-.0108;-1.415,.2145,1.4367;1.3841,.7921,-.0661;-1.2904,-2.6235,-1.2764;-3.1977,-1.7608,-.0412;2.7999,.7209,.0235;.8249,2.0861,-.2247;3.6065,1.8738,.0346;1.6173,3.248,-.2056;3.0116,3.1428,-.0629;-1.3447,.1839,-.7253;.8702,-.9683,-.938;-1.3027,-.4853,2.2669;-2.4493,.5572,1.4083;-.8347,1.1,1.6907;-.233,-2.878,-1.2664;-1.5222,-2.1197,-2.2186;-1.7909,-3.5953,-1.2807;-3.5785,-1.3564,.8945;-3.6156,-1.1727,-.8627;-3.6317,-2.7627,-.0892;3.2722,-.1848,.0901;-.179,2.2173,-.3546;.6494,-2.169,.9467;4.623,1.7934,.1166;1.1834,4.1698,-.2942;3.5893,3.9852,-.0355; 
  "C11 H17 N O" 
  179.2588
  O([H])[C@]([H])(C1C([H])=C([H])C([H])=C([H])C=1[H])[C@]([H])(C([H])([H])[H])N(C([H])([H])[H])C([H])([H])[H] 
  58315
  3_S_2_4_5_14 
  4_R_1_3_6_15 
  ligands 
  ligands 
  0
  2
 m_depend[3] { 
  # First column is dependency index #
  i_m_depend_dependency
  s_m_depend_property
  :::
  1 20 r_ff_Potential_Energy-OPLS_2005 
  2 10 s_st_Chirality_1 
  3 10 s_st_Chirality_2 
  :::
 } 
 m_atom[31] { 
  # First column is atom index #
  i_m_mmod_type
  r_m_x_coord
  r_m_y_coord
  r_m_z_coord
  i_m_residue_number
  i_m_color
  r_m_charge1
  r_m_charge2
  i_m_atomic_number
  i_m_formal_charge
  s_m_color_rgb
  s_m_atom_name
  s_m_label_format
  i_m_label_color
  s_m_label_user_text
  i_m_atom_chirality
  i_m_bond_stereo
  i_sd_original_parity
  :::
  1 16 0.976293 -1.691375 0.276239 900 70 -0.68300 -0.68300 8 0 FF2E2E  "O1"  "%ST%CY %FC"  2 ""  0 10 <>
  2 32 -1.617311 -1.779282 -0.183918 900 43 -0.10000 -0.10000 7 1 5757FF  "N2"  "%ST%CY %FC"  2 ""  0 10 <>
  3 3 -1.003531 -0.416657 -0.103145 900 118 0.21000 0.21000 6 0 00CC00  "C3"  "%ST%CY %FC"  2 ""  2 10 2
  4 3 0.507325 -0.562555 -0.439911 900 118 0.32000 0.32000 6 0 00CC00  "C4"  "%ST%CY %FC"  2 ""  1 10 1
  5 3 -1.238074 0.305039 1.248757 900 118 -0.18000 -0.18000 6 0 00CC00  "C5"  "%ST%CY %FC"  2 ""  0 10 <>
  6 2 1.334548 0.689098 -0.186951 900 118 -0.11500 -0.11500 6 0 00CC00  "C6"  "%ST%CY %FC"  2 ""  0 10 <>
  7 3 -1.950559 -2.195247 -1.569516 900 118 0.09000 0.09000 6 0 00CC00  "C7"  "%ST%CY %FC"  2 ""  0 10 <>
  8 3 -2.730131 -2.072735 0.756018 900 118 0.09000 0.09000 6 0 00CC00  "C8"  "%ST%CY %FC"  2 ""  0 10 <>
  9 2 2.042102 0.866336 1.025306 900 118 -0.11500 -0.11500 6 0 00CC00  "C9"  "%ST%CY %FC"  2 ""  0 10 <>
  10 2 1.398444 1.693289 -1.177956 900 118 -0.11500 -0.11500 6 0 00CC00  "C10"  "%ST%CY %FC"  2 ""  0 10 <>
  11 2 2.798773 2.034105 1.241181 900 118 -0.11500 -0.11500 6 0 00CC00  "C11"  "%ST%CY %FC"  2 ""  0 10 <>
  12 2 2.156681 2.859761 -0.960065 900 118 -0.11500 -0.11500 6 0 00CC00  "C12"  "%ST%CY %FC"  2 ""  0 10 <>
  13 2 2.856438 3.030477 0.248986 900 118 -0.11500 -0.11500 6 0 00CC00  "C13"  "%ST%CY %FC"  2 ""  0 10 <>
  14 41 -1.463781 0.222241 -0.859731 900 21 0.06000 0.06000 1 0 FFFFFF  "H14"  "%ST%CY %FC"  2 ""  0 10 <>
  15 41 0.628787 -0.798308 -1.498824 900 21 0.06000 0.06000 1 0 FFFFFF  "H15"  "%ST%CY %FC"  2 ""  0 10 <>
  16 41 -0.778932 -0.232289 2.079997 900 21 0.06000 0.06000 1 0 FFFFFF  "H16"  "%ST%CY %FC"  2 ""  0 10 <>
  17 41 -2.295713 0.446988 1.470722 900 21 0.06000 0.06000 1 0 FFFFFF  "H17"  "%ST%CY %FC"  2 ""  0 10 <>
  18 41 -0.808499 1.307837 1.242498 900 21 0.06000 0.06000 1 0 FFFFFF  "H18"  "%ST%CY %FC"  2 ""  0 10 <>
  19 41 -1.096236 -2.100345 -2.239878 900 21 0.06000 0.06000 1 0 FFFFFF  "H19"  "%ST%CY %FC"  2 ""  0 10 <>
  20 41 -2.766420 -1.594337 -1.975182 900 21 0.06000 0.06000 1 0 FFFFFF  "H20"  "%ST%CY %FC"  2 ""  0 10 <>
  21 41 -2.260097 -3.241484 -1.597720 900 21 0.06000 0.06000 1 0 FFFFFF  "H21"  "%ST%CY %FC"  2 ""  0 10 <>
  22 41 -2.416009 -1.981280 1.796628 900 21 0.06000 0.06000 1 0 FFFFFF  "H22"  "%ST%CY %FC"  2 ""  0 10 <>
  23 41 -3.579101 -1.407970 0.587679 900 21 0.06000 0.06000 1 0 FFFFFF  "H23"  "%ST%CY %FC"  2 ""  0 10 <>
  24 41 -3.081735 -3.098364 0.632627 900 21 0.06000 0.06000 1 0 FFFFFF  "H24"  "%ST%CY %FC"  2 ""  0 10 <>
  25 41 2.004811 0.119738 1.806043 900 21 0.11500 0.11500 1 0 FFFFFF  "H25"  "%ST%CY %FC"  2 ""  0 10 <>
  26 41 0.872520 1.581712 -2.115477 900 21 0.11500 0.11500 1 0 FFFFFF  "H26"  "%ST%CY %FC"  2 ""  0 10 <>
  27 42 1.927208 -1.694332 0.215185 900 21 0.41800 0.41800 1 0 FFFFFF  "H27"  "%ST%CY %FC"  2 ""  0 10 <>
  28 41 3.336545 2.169337 2.169525 900 21 0.11500 0.11500 1 0 FFFFFF  "H28"  "%ST%CY %FC"  2 ""  0 10 <>
  29 41 2.206251 3.626755 -1.720710 900 21 0.11500 0.11500 1 0 FFFFFF  "H29"  "%ST%CY %FC"  2 ""  0 10 <>
  30 41 3.438789 3.926424 0.415102 900 21 0.11500 0.11500 1 0 FFFFFF  "H30"  "%ST%CY %FC"  2 ""  0 10 <>
  31 44 -0.823970 -2.346216 0.116094 900 21 0.29000 0.29000 1 0 FFFFFF  ""  ""  1 ""  0 10 <>
  :::
 } 
 m_bond[31] { 
  # First column is bond index #
  i_m_from
  i_m_to
  i_m_order
  :::
  1 1 4 1
  2 1 27 1
  3 2 3 1
  4 2 7 1
  5 2 8 1
  6 2 31 1
  7 3 4 1
  8 3 5 1
  9 3 14 1
  10 4 6 1
  11 4 15 1
  12 5 16 1
  13 5 17 1
  14 5 18 1
  15 6 9 2
  16 6 10 1
  17 7 19 1
  18 7 20 1
  19 7 21 1
  20 8 22 1
  21 8 23 1
  22 8 24 1
  23 9 11 1
  24 9 25 1
  25 10 12 2
  26 10 26 1
  27 11 13 2
  28 11 28 1
  29 12 13 1
  30 12 29 1
  31 13 30 1
  :::
 } 
} 

f_m_ct { 
 s_m_title
 s_m_entry_id
 s_m_entry_name
 s_m_Source_Path
 s_m_Source_File
 i_m_Source_File_Index
 r_ff_Potential_Energy-OPLS_2005
 r_ff_RMS_Derivative-OPLS_2005
 b_ff_Minimization_Converged-OPLS_2005
 b_sd_chiral_flag
 i_sd_version
 i_m_ct_enhanced_stereo_status
 s_sd_PUBCHEM\_BONDANNOTATIONS
 s_sd_StdInChI
 s_sd_StdInChIKey
 s_sd_AuxInfo
 s_sd_Formula
 r_sd_Mw
 s_sd_SMILES
 i_sd_CSID
 s_st_Chirality_1
 s_st_Chirality_2
 s_m_subgroup_title
 s_m_subgroupid
 b_m_subgroup_collapsed
 i_m_ct_format
 :::
 norephedrine 
  4 
  25082.1 
  /home/exx/Documents/Jianing/covid 
  ligands.maegz 
  4
  -2.83396967872179
  0.0437241902573823
  1
  1
  0
  0
  "3  1  6
10  11  8
4  2  6
5  7  8
5  8  8
7  9  8
8  10  8
9  11  8" 
  InChI=1S/C9H13NO/c1-7(10)9(11)8-5-3-2-4-6-8/h2-7,9,11H,10H2,1H3/t7-,9-/m1/s1 
  DLNKOYKMWOXYQA-VXNVDRBHSA-N 
  1/0/N:6,11,9,10,7,8,4,5,3,2,1/E:(3,4)(5,6)/it:im/rA:24cONCCCCCCCCCHHHHHHHHHHHHH/rB:;s1;s2s3;s3;s4;d5;s5;s7;d8;d9s10;s3;s4;s6;s6;s6;s7;s8;s2;s2;s1;s9;s10;s11;/rC:-.5948,-1.4488,1.5596;-1.4415,-2.7579,-.9241;-.8843,-.705,.3766;-.5989,-1.5508,-.9052;-.1999,.6214,.4323;.8627,-2.0053,-1.1486;1.2038,.711,.5958;-.9224,1.8353,.3183;1.875,1.9445,.541;-.2628,3.0791,.2959;1.1393,3.1318,.3822;-1.9688,-.5562,.405;-.9065,-.9665,-1.7772;.926,-2.7289,-1.9636;1.2848,-2.4658,-.2531;1.4891,-1.1613,-1.4407;1.7665,-.1278,.7507;-1.9428,1.8319,.2435;-2.4184,-2.4622,-.8764;-1.2402,-3.2915,-.0757;-.8856,-.8791,2.3032;2.8942,1.9771,.6147;-.7994,3.9455,.2107;1.6252,4.0295,.3349; 
  "C9 H13 N O" 
  151.2056
  O([H])[C@@]([H])(C1C([H])=C([H])C([H])=C([H])C=1[H])[C@@]([H])(C([H])([H])[H])N([H])[H] 
  25082
  3_S_1_4_5_12 
  4_R_2_3_6_13 
  ligands 
  ligands 
  0
  2
 m_depend[3] { 
  # First column is dependency index #
  i_m_depend_dependency
  s_m_depend_property
  :::
  1 20 r_ff_Potential_Energy-OPLS_2005 
  2 10 s_st_Chirality_1 
  3 10 s_st_Chirality_2 
  :::
 } 
 m_atom[25] { 
  # First column is atom index #
  i_m_mmod_type
  r_m_x_coord
  r_m_y_coord
  r_m_z_coord
  i_m_residue_number
  i_m_color
  r_m_charge1
  r_m_charge2
  i_m_atomic_number
  i_m_formal_charge
  s_m_color_rgb
  s_m_atom_name
  s_m_label_format
  i_m_label_color
  s_m_label_user_text
  i_m_atom_chirality
  i_m_bond_stereo
  i_sd_original_parity
  :::
  1 16 -0.532793 -1.635984 1.431607 900 70 -0.68300 -0.68300 8 0 FF2E2E  "O1"  "%ST%CY %FC"  2 ""  0 10 <>
  2 32 -1.380850 -2.857423 -0.704868 900 43 -0.30000 -0.30000 7 1 5757FF  "N2"  "%ST%CY %FC"  2 ""  0 10 <>
  3 3 -0.936611 -0.738253 0.412324 900 118 0.32000 0.32000 6 0 00CC00  "C3"  "%ST%CY %FC"  2 ""  2 10 2
  4 3 -0.810299 -1.516938 -0.919897 900 118 0.25000 0.25000 6 0 00CC00  "C4"  "%ST%CY %FC"  2 ""  1 10 1
  5 2 -0.172911 0.576538 0.434145 900 118 -0.11500 -0.11500 6 0 00CC00  "C5"  "%ST%CY %FC"  2 ""  0 10 <>
  6 3 0.635655 -1.633329 -1.440295 900 118 -0.18000 -0.18000 6 0 00CC00  "C6"  "%ST%CY %FC"  2 ""  0 10 <>
  7 2 1.143942 0.649287 0.946077 900 118 -0.11500 -0.11500 6 0 00CC00  "C7"  "%ST%CY %FC"  2 ""  0 10 <>
  8 2 -0.786415 1.746740 -0.064466 900 118 -0.11500 -0.11500 6 0 00CC00  "C8"  "%ST%CY %FC"  2 ""  0 10 <>
  9 2 1.836910 1.875163 0.951087 900 118 -0.11500 -0.11500 6 0 00CC00  "C9"  "%ST%CY %FC"  2 ""  0 10 <>
  10 2 -0.092217 2.972019 -0.056310 900 118 -0.11500 -0.11500 6 0 00CC00  "C10"  "%ST%CY %FC"  2 ""  0 10 <>
  11 2 1.219466 3.035952 0.449566 900 118 -0.11500 -0.11500 6 0 00CC00  "C11"  "%ST%CY %FC"  2 ""  0 10 <>
  12 41 -1.987159 -0.503137 0.599944 900 21 0.06000 0.06000 1 0 FFFFFF  "H12"  "%ST%CY %FC"  2 ""  0 10 <>
  13 41 -1.393583 -1.005396 -1.687971 900 21 0.06000 0.06000 1 0 FFFFFF  "H13"  "%ST%CY %FC"  2 ""  0 10 <>
  14 41 0.693305 -2.225345 -2.354471 900 21 0.06000 0.06000 1 0 FFFFFF  "H14"  "%ST%CY %FC"  2 ""  0 10 <>
  15 41 1.297500 -2.089523 -0.702149 900 21 0.06000 0.06000 1 0 FFFFFF  "H15"  "%ST%CY %FC"  2 ""  0 10 <>
  16 41 1.049820 -0.652454 -1.680313 900 21 0.06000 0.06000 1 0 FFFFFF  "H16"  "%ST%CY %FC"  2 ""  0 10 <>
  17 41 1.641927 -0.229717 1.330753 900 21 0.11500 0.11500 1 0 FFFFFF  "H17"  "%ST%CY %FC"  2 ""  0 10 <>
  18 41 -1.794207 1.722926 -0.453997 900 21 0.11500 0.11500 1 0 FFFFFF  "H18"  "%ST%CY %FC"  2 ""  0 10 <>
  19 44 -2.381816 -2.807536 -0.597966 900 21 0.33000 0.33000 1 0 FFFFFF  "H19"  "%ST%CY %FC"  2 ""  0 10 <>
  20 44 -0.982182 -3.130457 0.190413 900 21 0.33000 0.33000 1 0 FFFFFF  "H20"  "%ST%CY %FC"  2 ""  0 10 <>
  21 42 -0.450016 -1.134722 2.238158 900 21 0.41800 0.41800 1 0 FFFFFF  "H21"  "%ST%CY %FC"  2 ""  0 10 <>
  22 41 2.844788 1.928979 1.339644 900 21 0.11500 0.11500 1 0 FFFFFF  "H22"  "%ST%CY %FC"  2 ""  0 10 <>
  23 41 -0.564237 3.867935 -0.435901 900 21 0.11500 0.11500 1 0 FFFFFF  "H23"  "%ST%CY %FC"  2 ""  0 10 <>
  24 41 1.751852 3.977338 0.455320 900 21 0.11500 0.11500 1 0 FFFFFF  "H24"  "%ST%CY %FC"  2 ""  0 10 <>
  25 44 -1.117641 -3.502980 -1.432292 900 21 0.33000 0.33000 1 0 FFFFFF  ""  ""  1 ""  0 10 <>
  :::
 } 
 m_bond[25] { 
  # First column is bond index #
  i_m_from
  i_m_to
  i_m_order
  :::
  1 1 3 1
  2 1 21 1
  3 2 4 1
  4 2 19 1
  5 2 20 1
  6 2 25 1
  7 3 4 1
  8 3 5 1
  9 3 12 1
  10 4 6 1
  11 4 13 1
  12 5 7 2
  13 5 8 1
  14 6 14 1
  15 6 15 1
  16 6 16 1
  17 7 9 1
  18 7 17 1
  19 8 10 2
  20 8 18 1
  21 9 11 2
  22 9 22 1
  23 10 11 1
  24 10 23 1
  25 11 24 1
  :::
 } 
} 

f_m_ct { 
 s_m_title
 s_m_entry_id
 s_m_entry_name
 s_m_Source_Path
 s_m_Source_File
 i_m_Source_File_Index
 r_ff_Potential_Energy-OPLS_2005
 r_ff_RMS_Derivative-OPLS_2005
 b_ff_Minimization_Converged-OPLS_2005
 s_m_subgroup_title
 s_m_subgroupid
 b_m_subgroup_collapsed
 i_m_ct_format
 :::
 ephedraloxane 
  5 
  Structure9 
  /home/exx/Documents/Jianing/covid 
  ligands.maegz 
  5
  27.9586910212297
  0.0385611030629852
  1
  ligands 
  ligands 
  0
  2
 m_depend[1] { 
  # First column is dependency index #
  i_m_depend_dependency
  s_m_depend_property
  :::
  1 20 r_ff_Potential_Energy-OPLS_2005 
  :::
 } 
 m_atom[28] { 
  # First column is atom index #
  i_m_mmod_type
  r_m_x_coord
  r_m_y_coord
  r_m_z_coord
  i_m_residue_number
  i_m_color
  r_m_charge1
  r_m_charge2
  s_m_pdb_residue_name
  s_m_grow_name
  i_m_atomic_number
  i_m_formal_charge
  s_m_color_rgb
  s_m_atom_name
  s_m_label_format
  i_m_label_color
  s_m_label_user_text
  i_m_atom_chirality
  i_m_bond_stereo
  b_st_NoSrcChirality
  :::
  1 2 -0.648148 0.820580 1.239885 1 118 -0.11500 -0.11500 "    " "  n1" 6 0 00CC00  "C1"  "%ST%CY %FC"  2 ""  0 10 <>
  2 2 0.520181 1.265584 0.583109 1 118 -0.04180 -0.04180 "    " "  f1" 6 0 00CC00  "C2"  "%ST%CY %FC"  2 ""  0 10 <>
  3 2 0.997729 0.555688 -0.542493 1 118 -0.11500 -0.11500 "    " "  c3" 6 0 00CC00  "C3"  "%ST%CY %FC"  2 ""  0 10 <>
  4 2 0.312423 -0.585028 -1.003636 1 118 -0.11500 -0.11500 "    " "  c1" 6 0 00CC00  "C4"  "%ST%CY %FC"  2 ""  0 10 <>
  5 2 -0.851852 -1.022375 -0.344770 1 118 -0.11500 -0.11500 "    " "    " 6 0 00CC00  "C5"  "%ST%CY %FC"  2 ""  0 10 <>
  6 2 -1.331575 -0.320588 0.776981 1 118 -0.11500 -0.11500 "    " "  n3" 6 0 00CC00  "C6"  "%ST%CY %FC"  2 ""  0 10 <>
  7 41 -1.030929 1.345144 2.103664 1 21 0.11500 0.11500 "    " "  n2" 1 0 FFFFFF  "H7"  "%ST%CY %FC"  2 ""  0 10 <>
  8 41 1.892125 0.870874 -1.061306 1 21 0.11500 0.11500 "    " "    " 1 0 FFFFFF  "H8"  "%ST%CY %FC"  2 ""  0 10 <>
  9 41 0.679943 -1.130553 -1.862282 1 21 0.11500 0.11500 "    " "  c2" 1 0 FFFFFF  "H9"  "%ST%CY %FC"  2 ""  0 10 <>
  10 41 -1.375341 -1.900607 -0.697879 1 21 0.11500 0.11500 "    " "    " 1 0 FFFFFF  "H10"  "%ST%CY %FC"  2 ""  0 10 <>
  11 41 -2.224367 -0.664197 1.281847 1 21 0.11500 0.11500 "    " "    " 1 0 FFFFFF  "H11"  "%ST%CY %FC"  2 ""  0 10 <>
  12 3 1.233031 2.514290 1.085319 1 118 0.48620 0.48620 "    " "  c1" 6 0 00CC00  "C12"  "%ST%CY %FC"  2 ""  1 10 1
  13 3 0.625491 3.874332 0.640282 1 118 -0.01440 -0.01440 "    " "  c3" 6 0 00CC00  "C13"  "%ST%CY %FC"  2 ""  2 10 1
  14 32 1.805970 4.780205 0.594506 1 43 0.04750 0.04750 "    " "  n3" 7 1 5757FF  "N14"  "%ST%CY %FC"  2 ""  2 10 1
  15 16 2.573151 2.646409 0.654019 1 70 -0.33000 -0.33000 "    " "    " 8 0 FF2E2E  "O15"  "%ST%CY %FC"  2 ""  0 10 <>
  16 2 2.874021 3.914791 0.461173 1 118 0.69950 0.69950 "    " "  c1" 6 0 00CC00  "C16"  "%ST%CY %FC"  2 ""  0 10 <>
  17 15 3.999532 4.316783 0.194474 1 70 -0.49700 -0.49700 "    " "  c3" 8 0 FF2E2E  "O17"  "%ST%CY %FC"  2 ""  0 10 <>
  18 3 -0.195339 3.814810 -0.677658 1 118 -0.18000 -0.18000 "    " "  c1" 6 0 00CC00  "C18"  "%ST%CY %FC"  2 ""  0 10 <>
  19 41 -0.621098 4.781882 -0.947671 1 21 0.06000 0.06000 "    " "  n2" 1 0 FFFFFF  "H19"  "%ST%CY %FC"  2 ""  0 10 <>
  20 41 0.402723 3.460939 -1.519471 1 21 0.06000 0.06000 "    " "    " 1 0 FFFFFF  "H20"  "%ST%CY %FC"  2 ""  0 10 <>
  21 41 -1.044805 3.135595 -0.584690 1 21 0.06000 0.06000 "    " "    " 1 0 FFFFFF  "H21"  "%ST%CY %FC"  2 ""  0 10 <>
  22 3 1.777238 5.900533 -0.383029 1 118 0.09000 0.09000 "    " "  c1" 6 0 00CC00  "C22"  "%ST%CY %FC"  2 ""  0 10 <>
  23 41 2.650787 6.544008 -0.259294 1 21 0.06000 0.06000 "    " "  n2" 1 0 FFFFFF  "H23"  "%ST%CY %FC"  2 ""  0 10 <>
  24 41 1.778798 5.546964 -1.416045 1 21 0.06000 0.06000 "    " "    " 1 0 FFFFFF  "H24"  "%ST%CY %FC"  2 ""  0 10 <>
  25 41 0.895228 6.523874 -0.232379 1 21 0.06000 0.06000 "    " "    " 1 0 FFFFFF  "H25"  "%ST%CY %FC"  2 ""  0 10 <>
  26 41 1.256080 2.467875 2.175669 1 21 0.03000 0.03000 "    " "    " 1 0 FFFFFF  ""  "%ST%CY %FC"  2 ""  0 10 <>
  27 41 -0.055519 4.224087 1.417525 1 21 0.06000 0.06000 "    " "    " 1 0 FFFFFF  ""  "%ST%CY %FC"  2 ""  0 10 <>
  28 44 1.935119 5.190797 1.507751 1 21 0.29000 0.29000 "    " "    " 1 0 FFFFFF  ""  ""  1 ""  0 10 <>
  :::
 } 
 m_bond[29] { 
  # First column is bond index #
  i_m_from
  i_m_to
  i_m_order
  :::
  1 1 2 2
  2 1 6 1
  3 1 7 1
  4 2 3 1
  5 2 12 1
  6 3 4 2
  7 3 8 1
  8 4 5 1
  9 4 9 1
  10 5 6 2
  11 5 10 1
  12 6 11 1
  13 12 13 1
  14 12 15 1
  15 12 26 1
  16 13 14 1
  17 13 18 1
  18 13 27 1
  19 14 16 1
  20 14 22 1
  21 14 28 1
  22 15 16 1
  23 16 17 2
  24 18 19 1
  25 18 20 1
  26 18 21 1
  27 22 23 1
  28 22 24 1
  29 22 25 1
  :::
 } 
} 

f_m_ct { 
 s_m_title
 s_m_entry_id
 s_m_entry_name
 s_m_Source_Path
 s_m_Source_File
 i_m_Source_File_Index
 r_ff_Potential_Energy-OPLS_2005
 r_ff_RMS_Derivative-OPLS_2005
 b_ff_Minimization_Converged-OPLS_2005
 b_sd_chiral_flag
 i_sd_version
 i_m_ct_enhanced_stereo_status
 i_sd_PUBCHEM\_COMPOUND\_CID
 r_sd_PUBCHEM\_CONFORMER\_RMSD
 s_sd_PUBCHEM\_MMFF94\_PARTIAL\_CHARGES
 i_sd_PUBCHEM\_EFFECTIVE\_ROTOR\_COUNT
 s_sd_PUBCHEM\_PHARMACOPHORE\_FEATURES
 i_sd_PUBCHEM\_HEAVY\_ATOM\_COUNT
 i_sd_PUBCHEM\_ATOM\_DEF\_STEREO\_COUNT
 i_sd_PUBCHEM\_ATOM\_UDEF\_STEREO\_COUNT
 i_sd_PUBCHEM\_BOND\_DEF\_STEREO\_COUNT
 i_sd_PUBCHEM\_BOND\_UDEF\_STEREO\_COUNT
 i_sd_PUBCHEM\_ISOTOPIC\_ATOM\_COUNT
 i_sd_PUBCHEM\_COMPONENT\_COUNT
 i_sd_PUBCHEM\_CACTVS\_TAUTO\_COUNT
 s_sd_PUBCHEM\_CONFORMER\_ID
 r_sd_PUBCHEM\_MMFF94\_ENERGY
 r_sd_PUBCHEM\_FEATURE\_SELFOVERLAP
 s_sd_PUBCHEM\_SHAPE\_FINGERPRINT
 s_sd_PUBCHEM\_SHAPE\_MULTIPOLES
 r_sd_PUBCHEM\_SHAPE\_SELFOVERLAP
 r_sd_PUBCHEM\_SHAPE\_VOLUME
 s_sd_PUBCHEM\_COORDINATE\_TYPE
 s_sd_PUBCHEM\_CONFORMER\_DIVERSEORDER
 s_m_subgroup_title
 s_m_subgroupid
 b_m_subgroup_collapsed
 i_m_ct_format
 :::
 "quinoline-2-carboxylic acid" 
  6 
  Conformer3D_CID_7124.1 
  /home/exx/Documents/Jianing/covid 
  ligands.maegz 
  6
  6.03456898409347
  0.0446210888585049
  1
  0
  0
  0
  7124
  0.4
  "19
1 -0.65
10 -0.15
11 -0.15
12 -0.15
13 0.63
14 0.15
15 0.15
16 0.15
17 0.15
18 0.15
19 0.15
2 -0.57
20 0.5
3 -0.62
5 0.31
6 -0.15
7 -0.15
8 -0.15
9 0.4" 
  1
  "6
1 1 acceptor
1 2 acceptor
1 3 acceptor
3 1 2 13 anion
6 3 4 5 6 9 10 rings
6 4 5 7 8 11 12 rings" 
  13
  0
  0
  0
  0
  0
  1
  1
  00001BD400000001 
  37.5255
  30.549
  "10219947 1 18343866614720746014
10608611 8 18409443678671953621
10967382 1 18410856525317110886
11132069 177 18412257341885706738
11471102 20 18410288107865040701
11769659 78 18409724058431691922
11806522 49 18267298931734676111
12032990 46 18410580590879932038
12932764 1 17313374617723408507
14144814 61 18413109450459590195
14325111 11 18410856594020691905
15536298 74 18343865519994663384
16945 1 18410575084942835652
17844478 74 18040438776223605349
18186145 218 17748823012164688007
193761 8 17762056532194945792
200 152 18131340900065654581
20201158 50 18408040701802970627
20645477 70 18411978027510102919
20871998 22 18199192784960651614
21267235 1 18411146830783778239
21501502 16 18266182734132451368
21501925 9 18411128169113661682
23402539 116 18410282619329483006
23402655 69 18411695457247971653
23463225 33 18409730651332974948
23552423 10 18261115127952554076
23559900 14 18339354146751008194
2748010 2 18339074865964450756
3312278 4 18410858771769506233
528886 8 18411976979331970930
53812653 166 18271801375957756936
581208 293 18411977000996763296
7364860 26 18269555112293904752
8809292 202 18260553324502628747" 
  "250.81
5.65
1.76
0.6
1.84
0.1
0
-1.2
0
-0.14
0
-0.06
0.02
0" 
  553.821
  134.2
  "2
5
10" 
  "1
2" 
  ligands 
  ligands 
  0
  2
 m_depend[1] { 
  # First column is dependency index #
  i_m_depend_dependency
  s_m_depend_property
  :::
  1 20 r_ff_Potential_Energy-OPLS_2005 
  :::
 } 
 m_atom[19] { 
  # First column is atom index #
  i_m_mmod_type
  r_m_x_coord
  r_m_y_coord
  r_m_z_coord
  i_m_residue_number
  i_m_color
  r_m_charge1
  r_m_charge2
  i_m_atomic_number
  i_m_formal_charge
  s_m_color_rgb
  s_m_atom_name
  s_m_label_format
  i_m_label_color
  s_m_label_user_text
  :::
  1 18 -3.272908 -1.522484 -0.000344 900 70 -0.80000 -0.80000 8 -1 FF2F2F  O1  "%XF"  2 "" 
  2 15 -3.810800 0.601960 0.000239 900 70 -0.80000 -0.80000 8 0 FF2F2F  O2  ""  1 "" 
  3 25 -0.532223 -0.883133 0.000093 900 43 -0.73110 -0.73110 7 0 5757FF  N3  ""  1 "" 
  4 2 1.191202 0.816700 -0.000074 900 2 -0.17360 -0.17360 6 0 A0A0A0  C4  ""  1 "" 
  5 2 0.761308 -0.536803 0.000066 900 2 0.73410 0.73410 6 0 A0A0A0  C5  ""  1 "" 
  6 2 0.215281 1.829551 -0.000137 900 2 0.04860 0.04860 6 0 A0A0A0  C6  ""  1 "" 
  7 2 2.564011 1.144588 -0.000150 900 2 -0.16730 -0.16730 6 0 A0A0A0  C7  ""  1 "" 
  8 2 1.749043 -1.541704 0.000168 900 2 -0.44070 -0.44070 6 0 A0A0A0  C8  ""  1 "" 
  9 2 -1.484178 0.084078 -0.000010 900 2 0.37050 0.37050 6 0 A0A0A0  C9  ""  1 "" 
  10 2 -1.135911 1.453565 -0.000091 900 2 -0.48490 -0.48490 6 0 A0A0A0  C10  ""  1 "" 
  11 2 3.530715 0.120591 -0.000086 900 2 -0.20600 -0.20600 6 0 A0A0A0  C11  ""  1 "" 
  12 2 3.121530 -1.226141 0.000096 900 2 -0.04330 -0.04330 6 0 A0A0A0  C12  ""  1 "" 
  13 2 -2.949891 -0.311524 -0.000027 900 2 0.71500 0.71500 6 0 A0A0A0  C13  ""  1 "" 
  14 41 0.487409 2.873096 -0.000227 900 21 0.13250 0.13250 1 0 FFFFFF  H14  ""  1 "" 
  15 41 2.872934 2.178597 -0.000274 900 21 0.15280 0.15280 1 0 FFFFFF  H15  ""  1 "" 
  16 41 1.414914 -2.567529 0.000305 900 21 0.20220 0.20220 1 0 FFFFFF  H16  ""  1 "" 
  17 41 -1.939654 2.177809 -0.000153 900 21 0.19700 0.19700 1 0 FFFFFF  H17  ""  1 "" 
  18 41 4.583374 0.366743 -0.000161 900 21 0.15540 0.15540 1 0 FFFFFF  H18  ""  1 "" 
  19 41 3.854642 -2.019061 0.000166 900 21 0.13880 0.13880 1 0 FFFFFF  H19  ""  1 "" 
  :::
 } 
 m_bond[20] { 
  # First column is bond index #
  i_m_from
  i_m_to
  i_m_order
  :::
  1 1 13 1
  2 2 13 2
  3 3 5 1
  4 3 9 2
  5 4 5 1
  6 4 6 1
  7 4 7 2
  8 5 8 2
  9 6 10 2
  10 6 14 1
  11 7 11 1
  12 7 15 1
  13 8 12 1
  14 8 16 1
  15 9 10 1
  16 9 13 1
  17 10 17 1
  18 11 12 2
  19 11 18 1
  20 12 19 1
  :::
 } 
} 

f_m_ct { 
 s_m_title
 s_m_entry_id
 s_m_entry_name
 s_m_Source_Path
 s_m_Source_File
 i_m_Source_File_Index
 r_ff_Potential_Energy-OPLS_2005
 r_ff_RMS_Derivative-OPLS_2005
 b_ff_Minimization_Converged-OPLS_2005
 b_sd_chiral_flag
 i_sd_version
 i_m_ct_enhanced_stereo_status
 s_st_Chirality_1
 s_st_Chirality_2
 i_sd_PUBCHEM\_COMPOUND\_CID
 r_sd_PUBCHEM\_CONFORMER\_RMSD
 s_sd_PUBCHEM\_MMFF94\_PARTIAL\_CHARGES
 s_sd_PUBCHEM\_PHARMACOPHORE\_FEATURES
 i_sd_PUBCHEM\_HEAVY\_ATOM\_COUNT
 i_sd_PUBCHEM\_ATOM\_DEF\_STEREO\_COUNT
 i_sd_PUBCHEM\_ATOM\_UDEF\_STEREO\_COUNT
 i_sd_PUBCHEM\_BOND\_DEF\_STEREO\_COUNT
 i_sd_PUBCHEM\_BOND\_UDEF\_STEREO\_COUNT
 i_sd_PUBCHEM\_ISOTOPIC\_ATOM\_COUNT
 i_sd_PUBCHEM\_COMPONENT\_COUNT
 i_sd_PUBCHEM\_CACTVS\_TAUTO\_COUNT
 s_sd_PUBCHEM\_CONFORMER\_ID
 r_sd_PUBCHEM\_MMFF94\_ENERGY
 r_sd_PUBCHEM\_FEATURE\_SELFOVERLAP
 s_sd_PUBCHEM\_SHAPE\_FINGERPRINT
 s_sd_PUBCHEM\_SHAPE\_MULTIPOLES
 r_sd_PUBCHEM\_SHAPE\_SELFOVERLAP
 r_sd_PUBCHEM\_SHAPE\_VOLUME
 s_sd_PUBCHEM\_COORDINATE\_TYPE
 s_sd_PUBCHEM\_CONFORMER\_DIVERSEORDER
 r_sd_PUBCHEM\_EFFECTIVE\_ROTOR\_COUNT
 s_st_Chirality_3
 s_m_subgroup_title
 s_m_subgroupid
 b_m_subgroup_collapsed
 i_m_ct_format
 :::
 "ephedradine A" 
  7 
  Conformer3D_CID_126326.1 
  /home/exx/Documents/Jianing/covid 
  ligands.maegz 
  7
  81.7381371554499
  0.0491028280338862
  1
  1
  0
  0
  9_R_12_10_11_37 
  10_R_1_17_9_38 
  126326
  0.8
  "43
1 -0.36
10 0.42
11 -0.14
12 0.57
13 0.08
14 0.41
15 -0.14
16 -0.15
17 -0.14
18 0.3
19 0.3
2 -0.57
20 -0.15
22 0.06
23 -0.15
26 0.27
27 0.3
29 0.27
3 -0.57
30 -0.15
31 -0.15
32 0.57
33 0.27
34 -0.15
35 -0.15
36 0.08
4 -0.53
40 0.15
45 0.15
5 -0.66
50 0.15
53 0.36
6 -0.9
64 0.15
65 0.15
68 0.37
69 0.36
7 -0.73
70 0.15
71 0.15
72 0.45
8 -0.9
9 0.2" 
  "12
1 1 acceptor
1 2 acceptor
1 3 acceptor
1 4 donor
1 6 cation
1 6 donor
1 7 donor
1 8 cation
1 8 donor
5 1 9 10 11 13 rings
6 11 13 15 16 20 23 rings
6 17 30 31 34 35 36 rings" 
  36
  3
  0
  0
  0
  0
  1
  4
  0001ED7600000001 
  88.4881
  60.996
  "10675989 125 18265624353977663692
10816530 90 18189612749038883269
11070050 100 16226326018989244086
11112662 9 14635436094797801926
11513181 2 16629098053002635990
12156800 1 17694483142667193272
12422481 6 18266716066107457345
12633046 712 15940026230616031019
13899415 154 17846224328244037771
14790565 3 18341626914246879821
14931854 50 18194710192440489012
14955137 171 18201725033459650583
15001296 14 18339646736465011373
15003188 3 17418367000245188130
15840311 113 16988838355523576411
15927050 60 17982735469431098902
161222 10 17130400549591093622
17492 54 18263945327038888588
19026451 147 18041558036559239026
19315092 285 16009298787180540538
20764821 26 18124563553051761341
20775438 99 13262402163573822217
22121540 332 17608383658927594859
23559900 14 18413387636261459283
27425 322 17171806083003308708
3411729 13 18114747139393973797
4340502 62 16371011818813357738
437795 51 17822871865026514299
460360 51 18120063278377865807
469060 322 18197509415119747218
513532 50 16271920570942762672
5265222 85 17472714992412979668
57527358 35 16517085103880320487
6679774 75 18410003373109282443" 
  "697.46
12.23
4.05
2.81
21.23
1.16
-2.49
0.41
2.36
-3.33
1.09
-4.37
0.42
-1.45" 
  1482.114
  382.9
  "2
5
10" 
  "1
5
7
6
2
3
4" 
  4.2
  14_S_6_15_22_39 
  ligands 
  ligands 
  0
  2
 m_depend[4] { 
  # First column is dependency index #
  i_m_depend_dependency
  s_m_depend_property
  :::
  1 20 r_ff_Potential_Energy-OPLS_2005 
  2 10 s_st_Chirality_1 
  3 10 s_st_Chirality_2 
  4 10 s_st_Chirality_3 
  :::
 } 
 m_atom[72] { 
  # First column is atom index #
  i_m_mmod_type
  r_m_x_coord
  r_m_y_coord
  r_m_z_coord
  i_m_residue_number
  i_m_color
  r_m_charge1
  r_m_charge2
  i_m_atomic_number
  s_m_color_rgb
  s_m_atom_name
  i_sd_original_parity
  :::
  1 16 -2.336354 -1.949332 -1.461890 900 70 -0.28500 -0.28500 8 FF2F2F  O1  <>
  2 15 -1.182523 1.926031 -1.337094 900 70 -0.50000 -0.50000 8 FF2F2F  O2  <>
  3 15 4.159985 -0.702191 2.764036 900 70 -0.50000 -0.50000 8 FF2F2F  O3  <>
  4 16 -7.809841 0.526690 0.832629 900 70 -0.58500 -0.58500 8 FF2F2F  O4  <>
  5 25 -0.278169 1.961924 0.739952 900 43 -0.14000 -0.14000 7 5757FF  N5  <>
  6 26 3.791945 -1.167729 -0.301575 900 43 -0.78000 -0.78000 7 5757FF  N6  <>
  7 25 1.932142 -0.884766 3.048804 900 43 -0.50000 -0.50000 7 5757FF  N7  <>
  8 26 3.861617 2.116913 -2.427430 900 43 -0.78000 -0.78000 7 5757FF  N8  <>
  9 3 -1.453735 -0.110471 -0.118687 900 2 0.05500 0.05500 6 A0A0A0  C9  1
  10 3 -2.564068 -0.553959 -1.130702 900 2 0.21180 0.21180 6 A0A0A0  C10  2
  11 2 -0.472227 -1.177626 -0.472517 900 2 -0.11500 -0.11500 6 A0A0A0  C11  <>
  12 2 -0.938711 1.338958 -0.281060 900 2 0.50000 0.50000 6 A0A0A0  C12  <>
  13 2 -1.024127 -2.217640 -1.188074 900 2 0.08500 0.08500 6 A0A0A0  C13  <>
  14 3 3.027960 -2.336520 0.129659 900 2 0.25500 0.25500 6 A0A0A0  C14  2
  15 2 1.591916 -2.381621 -0.397783 900 2 -0.11500 -0.11500 6 A0A0A0  C15  <>
  16 2 0.865972 -1.226189 -0.061970 900 2 -0.11500 -0.11500 6 A0A0A0  C16  <>
  17 2 -3.971002 -0.276235 -0.628279 900 2 -0.04180 -0.04180 6 A0A0A0  C17  <>
  18 3 0.061895 3.397124 0.629144 900 2 -0.05000 -0.05000 6 A0A0A0  C18  <>
  19 3 -0.063665 1.375923 2.080690 900 2 -0.05000 -0.05000 6 A0A0A0  C19  <>
  20 2 -0.277079 -3.369997 -1.520693 900 2 -0.11500 -0.11500 6 A0A0A0  C20  <>
  21 3 1.474966 3.688642 0.061485 900 2 -0.12000 -0.12000 6 A0A0A0  C21  <>
  22 3 3.121684 -2.559952 1.671162 900 2 -0.12000 -0.12000 6 A0A0A0  C22  <>
  23 2 1.083361 -3.484178 -1.120720 900 2 -0.11500 -0.11500 6 A0A0A0  C23  <>
  24 3 1.392021 1.479809 2.582873 900 2 -0.12000 -0.12000 6 A0A0A0  C24  <>
  25 3 1.922261 2.798072 -1.110448 900 2 -0.12000 -0.12000 6 A0A0A0  C25  <>
  26 3 4.027333 -1.078209 -1.736824 900 2 0.08000 0.08000 6 A0A0A0  C26  <>
  27 3 1.736917 0.430032 3.659372 900 2 0.08000 0.08000 6 A0A0A0  C27  <>
  28 3 5.088191 0.002244 -2.025309 900 2 -0.12000 -0.12000 6 A0A0A0  C28  <>
  29 3 3.247547 3.247161 -1.745786 900 2 0.08000 0.08000 6 A0A0A0  C29  <>
  30 2 -4.566948 0.980931 -0.861892 900 2 -0.11500 -0.11500 6 A0A0A0  C30  <>
  31 2 -4.672885 -1.254035 0.107123 900 2 -0.11500 -0.11500 6 A0A0A0  C31  <>
  32 2 3.106507 -1.301899 2.553496 900 2 0.50000 0.50000 6 A0A0A0  C32  <>
  33 3 4.736554 1.407155 -1.502844 900 2 0.08000 0.08000 6 A0A0A0  C33  <>
  34 2 -5.859751 1.255613 -0.374840 900 2 -0.11500 -0.11500 6 A0A0A0  C34  <>
  35 2 -5.964408 -0.979054 0.596949 900 2 -0.11500 -0.11500 6 A0A0A0  C35  <>
  36 2 -6.558892 0.273609 0.355083 900 2 0.15000 0.15000 6 A0A0A0  C36  <>
  37 41 -1.842848 -0.301616 0.878925 900 21 0.06000 0.06000 1 FFFFFF  H37  <>
  38 41 -2.448598 -0.037214 -2.085171 900 21 0.03000 0.03000 1 FFFFFF  H38  <>
  39 41 3.530227 -3.197626 -0.314229 900 21 0.06000 0.06000 1 FFFFFF  H39  <>
  40 41 1.327853 -0.413207 0.474065 900 21 0.11500 0.11500 1 FFFFFF  H40  <>
  41 41 -0.034541 3.875864 1.604164 900 21 0.06000 0.06000 1 FFFFFF  H41  <>
  42 41 -0.676002 3.911714 0.010178 900 21 0.06000 0.06000 1 FFFFFF  H42  <>
  43 41 -0.324552 0.323562 2.119423 900 21 0.06000 0.06000 1 FFFFFF  H43  <>
  44 41 -0.735623 1.860739 2.790027 900 21 0.06000 0.06000 1 FFFFFF  H44  <>
  45 41 -0.746346 -4.167433 -2.077875 900 21 0.11500 0.11500 1 FFFFFF  H45  <>
  46 41 2.211975 3.598555 0.859414 900 21 0.06000 0.06000 1 FFFFFF  H46  <>
  47 41 1.512115 4.733937 -0.247485 900 21 0.06000 0.06000 1 FFFFFF  H47  <>
  48 41 4.073479 -3.049329 1.881057 900 21 0.06000 0.06000 1 FFFFFF  H48  <>
  49 41 2.360409 -3.266713 2.002553 900 21 0.06000 0.06000 1 FFFFFF  H49  <>
  50 41 1.681364 -4.352038 -1.357116 900 21 0.11500 0.11500 1 FFFFFF  H50  <>
  51 41 1.556770 2.477343 2.991786 900 21 0.06000 0.06000 1 FFFFFF  H51  <>
  52 41 2.096612 1.381175 1.755256 900 21 0.06000 0.06000 1 FFFFFF  H52  <>
  53 43 4.641960 -1.076596 0.244131 900 21 0.38000 0.38000 1 FFFFFF  H53  <>
  54 41 2.005156 1.772007 -0.749544 900 21 0.06000 0.06000 1 FFFFFF  H54  <>
  55 41 1.158628 2.791256 -1.888348 900 21 0.06000 0.06000 1 FFFFFF  H55  <>
  56 41 3.092816 -0.851664 -2.252465 900 21 0.06000 0.06000 1 FFFFFF  H56  <>
  57 41 4.381645 -2.036867 -2.118334 900 21 0.06000 0.06000 1 FFFFFF  H57  <>
  58 41 2.639244 0.733300 4.195140 900 21 0.06000 0.06000 1 FFFFFF  H58  <>
  59 41 0.948010 0.371274 4.409756 900 21 0.06000 0.06000 1 FFFFFF  H59  <>
  60 41 5.295479 0.043651 -3.095943 900 21 0.06000 0.06000 1 FFFFFF  H60  <>
  61 41 6.026661 -0.308090 -1.563854 900 21 0.06000 0.06000 1 FFFFFF  H61  <>
  62 41 3.047637 4.037309 -2.471106 900 21 0.06000 0.06000 1 FFFFFF  H62  <>
  63 41 3.930337 3.671073 -1.006618 900 21 0.06000 0.06000 1 FFFFFF  H63  <>
  64 41 -4.030498 1.736807 -1.419012 900 21 0.11500 0.11500 1 FFFFFF  H64  <>
  65 41 -4.222022 -2.218107 0.293098 900 21 0.11500 0.11500 1 FFFFFF  H65  <>
  66 41 4.291275 1.337706 -0.508813 900 21 0.06000 0.06000 1 FFFFFF  H66  <>
  67 41 5.649778 1.992982 -1.387435 900 21 0.06000 0.06000 1 FFFFFF  H67  <>
  68 43 1.116288 -1.444293 2.852669 900 21 0.30000 0.30000 1 FFFFFF  H68  <>
  69 43 3.130898 1.499728 -2.756623 900 21 0.38000 0.38000 1 FFFFFF  H69  <>
  70 41 -6.302025 2.221941 -0.567228 900 21 0.11500 0.11500 1 FFFFFF  H70  <>
  71 41 -6.500914 -1.731682 1.156422 900 21 0.11500 0.11500 1 FFFFFF  H71  <>
  72 42 -8.150037 1.370326 0.578793 900 21 0.43500 0.43500 1 FFFFFF  H72  <>
  :::
 } 
 m_bond[76] { 
  # First column is bond index #
  i_m_from
  i_m_to
  i_m_order
  :::
  1 1 10 1
  2 1 13 1
  3 2 12 2
  4 3 32 2
  5 4 36 1
  6 4 72 1
  7 5 12 1
  8 5 18 1
  9 5 19 1
  10 6 14 1
  11 6 26 1
  12 6 53 1
  13 7 27 1
  14 7 32 1
  15 7 68 1
  16 8 29 1
  17 8 33 1
  18 8 69 1
  19 9 10 1
  20 9 11 1
  21 9 12 1
  22 9 37 1
  23 10 17 1
  24 10 38 1
  25 11 13 2
  26 11 16 1
  27 13 20 1
  28 14 15 1
  29 14 22 1
  30 14 39 1
  31 15 16 2
  32 15 23 1
  33 16 40 1
  34 17 30 2
  35 17 31 1
  36 18 21 1
  37 18 41 1
  38 18 42 1
  39 19 24 1
  40 19 43 1
  41 19 44 1
  42 20 23 2
  43 20 45 1
  44 21 25 1
  45 21 46 1
  46 21 47 1
  47 22 32 1
  48 22 48 1
  49 22 49 1
  50 23 50 1
  51 24 27 1
  52 24 51 1
  53 24 52 1
  54 25 29 1
  55 25 54 1
  56 25 55 1
  57 26 28 1
  58 26 56 1
  59 26 57 1
  60 27 58 1
  61 27 59 1
  62 28 33 1
  63 28 60 1
  64 28 61 1
  65 29 62 1
  66 29 63 1
  67 30 34 1
  68 30 64 1
  69 31 35 2
  70 31 65 1
  71 33 66 1
  72 33 67 1
  73 34 36 2
  74 34 70 1
  75 35 36 1
  76 35 71 1
  :::
 } 
} 

f_m_ct { 
 s_m_title
 s_m_entry_id
 s_m_entry_name
 s_m_Source_Path
 s_m_Source_File
 i_m_Source_File_Index
 r_ff_Potential_Energy-OPLS_2005
 r_ff_RMS_Derivative-OPLS_2005
 b_ff_Minimization_Converged-OPLS_2005
 b_sd_chiral_flag
 i_sd_version
 i_m_ct_enhanced_stereo_status
 s_st_Chirality_1
 s_st_Chirality_2
 i_sd_PUBCHEM\_COMPOUND\_CID
 r_sd_PUBCHEM\_CONFORMER\_RMSD
 s_sd_PUBCHEM\_MMFF94\_PARTIAL\_CHARGES
 s_sd_PUBCHEM\_PHARMACOPHORE\_FEATURES
 i_sd_PUBCHEM\_HEAVY\_ATOM\_COUNT
 i_sd_PUBCHEM\_ATOM\_DEF\_STEREO\_COUNT
 i_sd_PUBCHEM\_ATOM\_UDEF\_STEREO\_COUNT
 i_sd_PUBCHEM\_BOND\_DEF\_STEREO\_COUNT
 i_sd_PUBCHEM\_BOND\_UDEF\_STEREO\_COUNT
 i_sd_PUBCHEM\_ISOTOPIC\_ATOM\_COUNT
 i_sd_PUBCHEM\_COMPONENT\_COUNT
 i_sd_PUBCHEM\_CACTVS\_TAUTO\_COUNT
 r_sd_PUBCHEM\_MMFF94\_ENERGY
 r_sd_PUBCHEM\_FEATURE\_SELFOVERLAP
 s_sd_PUBCHEM\_SHAPE\_FINGERPRINT
 s_sd_PUBCHEM\_SHAPE\_MULTIPOLES
 r_sd_PUBCHEM\_SHAPE\_SELFOVERLAP
 r_sd_PUBCHEM\_SHAPE\_VOLUME
 s_sd_PUBCHEM\_COORDINATE\_TYPE
 s_sd_PUBCHEM\_CONFORMER\_DIVERSEORDER
 r_sd_PUBCHEM\_EFFECTIVE\_ROTOR\_COUNT
 s_st_Chirality_3
 i_sd_PUBCHEM\_CONFORMER\_ID
 s_m_subgroup_title
 s_m_subgroupid
 b_m_subgroup_collapsed
 i_m_ct_format
 :::
 "ephedradine B" 
  8 
  Conformer3D_CID_156055.1 
  /home/exx/Documents/Jianing/covid 
  ligands.maegz 
  8
  84.045265928058
  0.0444682406602469
  1
  1
  0
  0
  10_R_13_11_12_39 
  11_R_1_18_10_40 
  156055
  0.8
  "44
1 -0.36
10 0.2
11 0.42
12 -0.14
13 0.57
14 0.08
15 0.41
16 -0.14
17 -0.15
18 -0.14
19 0.3
2 -0.57
20 0.3
21 -0.15
23 0.06
24 -0.15
27 0.27
28 0.3
29 -0.15
3 -0.57
30 -0.15
32 0.27
33 0.57
34 0.27
35 0.08
36 -0.15
37 0.08
38 0.28
4 -0.36
42 0.15
47 0.15
5 -0.53
52 0.15
55 0.36
6 -0.66
62 0.15
63 0.15
7 -0.9
70 0.37
71 0.36
72 0.15
73 0.45
8 -0.73
9 -0.9" 
  "13
1 1 acceptor
1 2 acceptor
1 3 acceptor
1 4 acceptor
1 5 donor
1 7 cation
1 7 donor
1 8 donor
1 9 cation
1 9 donor
5 1 10 11 12 14 rings
6 12 14 16 17 21 24 rings
6 18 29 30 35 36 37 rings" 
  38
  3
  0
  0
  0
  0
  1
  6
  103.5458
  66.072
  "10581848 31 18131353003700135105
10675989 125 18194974156493252220
10816530 90 18262797342368680989
11070050 100 16515680104709377518
11093857 51 18131078130025297366
11479125 193 17901684970101684412
12156800 1 15264573208005852474
12422481 6 18267844182064385449
12633046 712 16302003059118823147
140371 6 18198909106850080893
14790565 3 18341907328208276413
14931854 50 18196400154776553260
15001296 14 18268995460748590809
15781502 409 18116162232597470035
15840311 113 16702302339564678995
161222 10 16844426375726362350
19026451 147 18187645770096755554
19315092 285 16226596378543328298
20764821 26 18126536072706694972
20775438 99 13767927931632062377
21033648 29 17630301113932021547
21792965 158 17699576046247175036
22121540 332 17610351806369235066
23559900 14 18343016662874546841
27425 322 17245831824493309356
3411729 13 18188211021424946029
3493558 16 18191882136400644221
35225 105 15660783125587686928
4340502 62 16660647392558750930
437795 51 17968674828967823443
460360 51 18194374871157581013
469060 322 18199202684760022978
4918855 1 17024022649549402741
513532 50 15841268259085651568
5265222 85 17688606269601326436
6679774 75 18339635741407314738" 
  "732.75
13.51
4.2
2.77
21.06
1.84
-2.32
1.32
2.32
-2.5
1.43
-4.37
0.21
-0.76" 
  1555.218
  403.5
  "2
5
10" 
  "1
24
28
21
9
19
23
30
15
7
20
27
17
26
22
25
8
16
11
18
29
14
3
31
6
13
12
4
5
10
2" 
  5.2
  15_S_7_16_23_41 
  -230050559
  ligands 
  ligands 
  0
  2
 m_depend[4] { 
  # First column is dependency index #
  i_m_depend_dependency
  s_m_depend_property
  :::
  1 20 r_ff_Potential_Energy-OPLS_2005 
  2 10 s_st_Chirality_1 
  3 10 s_st_Chirality_2 
  4 10 s_st_Chirality_3 
  :::
 } 
 m_atom[76] { 
  # First column is atom index #
  i_m_mmod_type
  r_m_x_coord
  r_m_y_coord
  r_m_z_coord
  i_m_residue_number
  i_m_color
  r_m_charge1
  r_m_charge2
  i_m_atomic_number
  s_m_color_rgb
  s_m_atom_name
  i_sd_original_parity
  :::
  1 16 -1.828349 -2.196237 -1.590174 900 70 -0.28500 -0.28500 8 FF2F2F  O1  <>
  2 15 -1.051560 1.750342 -1.139394 900 70 -0.50000 -0.50000 8 FF2F2F  O2  <>
  3 15 4.602904 -0.656551 2.622240 900 70 -0.50000 -0.50000 8 FF2F2F  O3  <>
  4 16 -6.260679 1.794206 0.001869 900 70 -0.28500 -0.28500 8 FF2F2F  O4  <>
  5 16 -7.432355 -0.437275 1.056520 900 70 -0.58500 -0.58500 8 FF2F2F  O5  <>
  6 25 -0.124118 1.697594 0.927059 900 43 -0.14000 -0.14000 7 5757FF  N6  <>
  7 26 4.212453 -0.884406 -0.463385 900 43 -0.78000 -0.78000 7 5757FF  N7  <>
  8 25 2.415779 -1.104900 2.926812 900 43 -0.50000 -0.50000 7 5757FF  N8  <>
  9 26 3.913424 2.580347 -2.253252 900 43 -0.78000 -0.78000 7 5757FF  N9  <>
  10 3 -1.099655 -0.400834 -0.103080 900 2 0.05500 0.05500 6 A0A0A0  C10  1
  11 3 -2.184586 -0.864239 -1.133834 900 2 0.21180 0.21180 6 A0A0A0  C11  2
  12 2 -0.026657 -1.327637 -0.565821 900 2 -0.11500 -0.11500 6 A0A0A0  C12  <>
  13 2 -0.733228 1.101639 -0.140925 900 2 0.50000 0.50000 6 A0A0A0  C13  <>
  14 2 -0.489196 -2.352386 -1.362112 900 2 0.08500 0.08500 6 A0A0A0  C14  <>
  15 3 3.586923 -2.162464 -0.131034 900 2 0.25500 0.25500 6 A0A0A0  C15  2
  16 2 2.149992 -2.311862 -0.635673 900 2 -0.11500 -0.11500 6 A0A0A0  C16  <>
  17 2 1.319420 -1.272056 -0.184805 900 2 -0.11500 -0.11500 6 A0A0A0  C17  <>
  18 2 -3.598174 -0.767925 -0.584962 900 2 -0.04180 -0.04180 6 A0A0A0  C18  <>
  19 3 0.059443 3.165033 0.944871 900 2 -0.05000 -0.05000 6 A0A0A0  C19  <>
  20 3 0.176876 1.020895 2.207018 900 2 -0.05000 -0.05000 6 A0A0A0  C20  <>
  21 2 0.361993 -3.388457 -1.808299 900 2 -0.11500 -0.11500 6 A0A0A0  C21  <>
  22 3 1.424920 3.655733 0.398648 900 2 -0.12000 -0.12000 6 A0A0A0  C22  <>
  23 3 3.742030 -2.511749 1.381689 900 2 -0.12000 -0.12000 6 A0A0A0  C23  <>
  24 2 1.737383 -3.394804 -1.444242 900 2 -0.11500 -0.11500 6 A0A0A0  C24  <>
  25 3 1.626375 1.225392 2.696046 900 2 -0.12000 -0.12000 6 A0A0A0  C25  <>
  26 3 1.947591 2.923658 -0.849303 900 2 -0.12000 -0.12000 6 A0A0A0  C26  <>
  27 3 4.401618 -0.637319 -1.886715 900 2 0.08000 0.08000 6 A0A0A0  C27  <>
  28 3 2.100226 0.119893 3.662216 900 2 0.08000 0.08000 6 A0A0A0  C28  <>
  29 2 -4.261849 0.476022 -0.585878 900 2 -0.11500 -0.11500 6 A0A0A0  C29  <>
  30 2 -4.232680 -1.898185 -0.032901 900 2 -0.11500 -0.11500 6 A0A0A0  C30  <>
  31 3 5.346107 0.564874 -2.085679 900 2 -0.12000 -0.12000 6 A0A0A0  C31  <>
  32 3 3.206893 3.567394 -1.449556 900 2 0.08000 0.08000 6 A0A0A0  C32  <>
  33 2 3.614538 -1.346374 2.375659 900 2 0.50000 0.50000 6 A0A0A0  C33  <>
  34 3 4.876759 1.871694 -1.420195 900 2 0.08000 0.08000 6 A0A0A0  C34  <>
  35 2 -5.560824 0.605816 -0.035497 900 2 0.08500 0.08500 6 A0A0A0  C35  <>
  36 2 -5.524469 -1.783323 0.512599 900 2 -0.11500 -0.11500 6 A0A0A0  C36  <>
  37 2 -6.183176 -0.537708 0.514795 900 2 0.15000 0.15000 6 A0A0A0  C37  <>
  38 3 -5.667466 2.944710 -0.581064 900 2 0.11000 0.11000 6 A0A0A0  C38  <>
  39 41 -1.444702 -0.717666 0.878632 900 21 0.06000 0.06000 1 FFFFFF  H39  <>
  40 41 -2.144349 -0.256651 -2.039681 900 21 0.03000 0.03000 1 FFFFFF  H40  <>
  41 41 4.165139 -2.921321 -0.660964 900 21 0.06000 0.06000 1 FFFFFF  H41  <>
  42 41 1.709685 -0.464797 0.413746 900 21 0.11500 0.11500 1 FFFFFF  H42  <>
  43 41 -0.073295 3.541738 1.959723 900 21 0.06000 0.06000 1 FFFFFF  H43  <>
  44 41 -0.737498 3.650777 0.377951 900 21 0.06000 0.06000 1 FFFFFF  H44  <>
  45 41 0.021989 -0.051510 2.155507 900 21 0.06000 0.06000 1 FFFFFF  H45  <>
  46 41 -0.523435 1.371870 2.966231 900 21 0.06000 0.06000 1 FFFFFF  H46  <>
  47 41 -0.038493 -4.178899 -2.425998 900 21 0.11500 0.11500 1 FFFFFF  H47  <>
  48 41 2.178594 3.576964 1.181975 900 21 0.06000 0.06000 1 FFFFFF  H48  <>
  49 41 1.344836 4.721869 0.182428 900 21 0.06000 0.06000 1 FFFFFF  H49  <>
  50 41 4.745623 -2.911700 1.530970 900 21 0.06000 0.06000 1 FFFFFF  H50  <>
  51 41 3.069257 -3.324085 1.658202 900 21 0.06000 0.06000 1 FFFFFF  H51  <>
  52 41 2.414304 -4.172207 -1.766800 900 21 0.11500 0.11500 1 FFFFFF  H52  <>
  53 41 1.698932 2.191726 3.196349 900 21 0.06000 0.06000 1 FFFFFF  H53  <>
  54 41 2.317870 1.278135 1.853439 900 21 0.06000 0.06000 1 FFFFFF  H54  <>
  55 43 5.059635 -0.748625 0.077257 900 21 0.38000 0.38000 1 FFFFFF  H55  <>
  56 41 2.145958 1.884846 -0.581654 900 21 0.06000 0.06000 1 FFFFFF  H56  <>
  57 41 1.177543 2.902790 -1.620522 900 21 0.06000 0.06000 1 FFFFFF  H57  <>
  58 41 3.436459 -0.456488 -2.362900 900 21 0.06000 0.06000 1 FFFFFF  H58  <>
  59 41 4.836950 -1.516524 -2.363941 900 21 0.06000 0.06000 1 FFFFFF  H59  <>
  60 41 2.977907 0.463395 4.214049 900 21 0.06000 0.06000 1 FFFFFF  H60  <>
  61 41 1.337960 -0.090335 4.412897 900 21 0.06000 0.06000 1 FFFFFF  H61  <>
  62 41 -3.748332 1.323643 -1.014074 900 21 0.11500 0.11500 1 FFFFFF  H62  <>
  63 41 -3.728550 -2.854044 -0.026979 900 21 0.11500 0.11500 1 FFFFFF  H63  <>
  64 41 5.520403 0.729716 -3.150113 900 21 0.06000 0.06000 1 FFFFFF  H64  <>
  65 41 6.322093 0.304685 -1.673653 900 21 0.06000 0.06000 1 FFFFFF  H65  <>
  66 41 2.913252 4.403879 -2.085569 900 21 0.06000 0.06000 1 FFFFFF  H66  <>
  67 41 3.860745 3.979477 -0.678160 900 21 0.06000 0.06000 1 FFFFFF  H67  <>
  68 41 4.468360 1.662673 -0.429886 900 21 0.06000 0.06000 1 FFFFFF  H68  <>
  69 41 5.732390 2.529951 -1.263123 900 21 0.06000 0.06000 1 FFFFFF  H69  <>
  70 43 1.659040 -1.729992 2.695225 900 21 0.30000 0.30000 1 FFFFFF  H70  <>
  71 43 3.239609 1.929662 -2.635243 900 21 0.38000 0.38000 1 FFFFFF  H71  <>
  72 41 -5.999255 -2.657809 0.931393 900 21 0.11500 0.11500 1 FFFFFF  H72  <>
  73 42 -7.789184 -1.257352 1.353489 900 21 0.43500 0.43500 1 FFFFFF  H73  <>
  74 41 -5.475685 2.798795 -1.645085 900 21 0.03000 0.03000 1 FFFFFF  H74  <>
  75 41 -4.737130 3.212918 -0.078509 900 21 0.03000 0.03000 1 FFFFFF  H75  <>
  76 41 -6.349547 3.788943 -0.482566 900 21 0.03000 0.03000 1 FFFFFF  H76  <>
  :::
 } 
 m_bond[80] { 
  # First column is bond index #
  i_m_from
  i_m_to
  i_m_order
  :::
  1 1 11 1
  2 1 14 1
  3 2 13 2
  4 3 33 2
  5 4 35 1
  6 4 38 1
  7 5 37 1
  8 5 73 1
  9 6 13 1
  10 6 19 1
  11 6 20 1
  12 7 15 1
  13 7 27 1
  14 7 55 1
  15 8 28 1
  16 8 33 1
  17 8 70 1
  18 9 32 1
  19 9 34 1
  20 9 71 1
  21 10 11 1
  22 10 12 1
  23 10 13 1
  24 10 39 1
  25 11 18 1
  26 11 40 1
  27 12 14 2
  28 12 17 1
  29 14 21 1
  30 15 16 1
  31 15 23 1
  32 15 41 1
  33 16 17 2
  34 16 24 1
  35 17 42 1
  36 18 29 2
  37 18 30 1
  38 19 22 1
  39 19 43 1
  40 19 44 1
  41 20 25 1
  42 20 45 1
  43 20 46 1
  44 21 24 2
  45 21 47 1
  46 22 26 1
  47 22 48 1
  48 22 49 1
  49 23 33 1
  50 23 50 1
  51 23 51 1
  52 24 52 1
  53 25 28 1
  54 25 53 1
  55 25 54 1
  56 26 32 1
  57 26 56 1
  58 26 57 1
  59 27 31 1
  60 27 58 1
  61 27 59 1
  62 28 60 1
  63 28 61 1
  64 29 35 1
  65 29 62 1
  66 30 36 2
  67 30 63 1
  68 31 34 1
  69 31 64 1
  70 31 65 1
  71 32 66 1
  72 32 67 1
  73 34 68 1
  74 34 69 1
  75 35 37 2
  76 36 37 1
  77 36 72 1
  78 38 74 1
  79 38 75 1
  80 38 76 1
  :::
 } 
} 

f_m_ct { 
 s_m_title
 s_m_entry_id
 s_m_entry_name
 s_m_Source_Path
 s_m_Source_File
 i_m_Source_File_Index
 r_ff_Potential_Energy-OPLS_2005
 r_ff_RMS_Derivative-OPLS_2005
 b_ff_Minimization_Converged-OPLS_2005
 b_sd_chiral_flag
 i_sd_version
 i_m_ct_enhanced_stereo_status
 s_st_Chirality_1
 s_st_Chirality_2
 i_sd_PUBCHEM\_COMPOUND\_CID
 s_sd_PUBCHEM\_MMFF94\_PARTIAL\_CHARGES
 s_sd_PUBCHEM\_PHARMACOPHORE\_FEATURES
 i_sd_PUBCHEM\_HEAVY\_ATOM\_COUNT
 i_sd_PUBCHEM\_ATOM\_DEF\_STEREO\_COUNT
 i_sd_PUBCHEM\_ATOM\_UDEF\_STEREO\_COUNT
 i_sd_PUBCHEM\_BOND\_DEF\_STEREO\_COUNT
 i_sd_PUBCHEM\_BOND\_UDEF\_STEREO\_COUNT
 i_sd_PUBCHEM\_ISOTOPIC\_ATOM\_COUNT
 i_sd_PUBCHEM\_COMPONENT\_COUNT
 i_sd_PUBCHEM\_CACTVS\_TAUTO\_COUNT
 s_sd_PUBCHEM\_CONFORMER\_ID
 r_sd_PUBCHEM\_MMFF94\_ENERGY
 r_sd_PUBCHEM\_FEATURE\_SELFOVERLAP
 s_sd_PUBCHEM\_SHAPE\_FINGERPRINT
 s_sd_PUBCHEM\_SHAPE\_MULTIPOLES
 r_sd_PUBCHEM\_SHAPE\_SELFOVERLAP
 r_sd_PUBCHEM\_SHAPE\_VOLUME
 s_sd_PUBCHEM\_COORDINATE\_TYPE
 s_sd_PUBCHEM\_CONFORMER\_DIVERSEORDER
 r_sd_PUBCHEM\_EFFECTIVE\_ROTOR\_COUNT
 s_st_Chirality_3
 i_sd_PUBCHEM\_CONFORMER\_RMSD
 s_m_subgroup_title
 s_m_subgroupid
 b_m_subgroup_collapsed
 i_m_ct_format
 :::
 "ephedradine C" 
  9 
  Conformer3D_CID_558490.1 
  /home/exx/Documents/Jianing/covid 
  ligands.maegz 
  9
  93.725180110858
  0.0493478223521473
  1
  1
  0
  0
  10_R_13_11_12_40 
  11_S_1_18_10_41 
  558490
  "44
1 -0.36
10 0.2
11 0.42
12 -0.14
13 0.57
14 0.08
15 0.41
16 -0.14
17 -0.15
18 -0.14
19 0.3
2 -0.57
20 0.3
21 -0.15
23 0.06
24 -0.15
27 0.27
28 0.3
29 -0.15
3 -0.57
30 -0.15
32 0.27
33 0.57
34 0.27
35 0.08
36 -0.15
37 0.08
38 0.28
39 0.28
4 -0.36
43 0.15
48 0.15
5 -0.36
53 0.15
56 0.36
6 -0.66
63 0.15
64 0.15
7 -0.9
71 0.37
72 0.36
73 0.15
8 -0.73
9 -0.9" 
  "13
1 1 acceptor
1 2 acceptor
1 3 acceptor
1 4 acceptor
1 5 acceptor
1 7 cation
1 7 donor
1 8 donor
1 9 cation
1 9 donor
5 1 10 11 12 14 rings
6 12 14 16 17 21 24 rings
6 18 29 30 35 36 37 rings" 
  39
  0
  3
  0
  0
  0
  1
  2
  0008859A00000003 
  121.2226
  66.079
  "10675989 125 17185030566823724069
11477941 20 14908175343956599563
11582403 64 17461154357748416204
12107698 1 17677341640241263055
12156800 1 18050250775246083715
12788726 201 17917443050828742490
13560911 43 18265331884226942659
13583140 156 18042139669720611832
13692115 27 17770501151228412062
13947920 24 18412263939293408109
14068700 675 17346313851872574963
14295345 954 18187365394309932380
144659 39 18042977479726232001
14790565 3 18410572868470549772
14840074 17 18194426569563059856
15001296 14 18125167288821817832
15064986 96 11819854916871336501
15975801 100 17678439880459103821
16067690 210 17822287964086174517
18608769 82 18409167719619901711
21792965 68 17560516210940532992
21814621 53 17530963618221912864
22122407 14 18187367644746214164
23569943 247 15792826972675210418
3493558 16 17605288456591702941
444769 64 13695864809966020096
460360 51 18265628597610450230
469060 322 18339655502355599099
563151 248 14345802638956725227
5776283 40 18342166740376642433
6009941 240 17240760696466478991
9981440 41 18188495671020973591" 
  "753.33
15.37
4.03
2.32
18.69
0.58
2.22
5.78
-2.98
-2.65
-1.44
-2.04
0.63
0.71" 
  1595.038
  414.5
  "2
5
10" 
  "3
33
50
57
49
47
31
23
13
5
56
46
4
34
28
32
40
54
48
2
53
58
22
9
19
55
38
37
25
52
41
44
27
15
35
30
8
42
6
39
21
16
14
12
11
24
7
51
45
10
1
43
26
18
36
29
20
17" 
  6.2
  15_R_7_16_23_42 
  1
  ligands 
  ligands 
  0
  2
 m_depend[4] { 
  # First column is dependency index #
  i_m_depend_dependency
  s_m_depend_property
  :::
  1 20 r_ff_Potential_Energy-OPLS_2005 
  2 10 s_st_Chirality_1 
  3 10 s_st_Chirality_2 
  4 10 s_st_Chirality_3 
  :::
 } 
 m_atom[79] { 
  # First column is atom index #
  i_m_mmod_type
  r_m_x_coord
  r_m_y_coord
  r_m_z_coord
  i_m_residue_number
  i_m_color
  r_m_charge1
  r_m_charge2
  i_m_atomic_number
  s_m_color_rgb
  s_m_atom_name
  i_sd_original_parity
  :::
  1 16 1.701462 -2.557677 -1.101565 900 70 -0.28500 -0.28500 8 FF2F2F  O1  <>
  2 15 1.231103 -0.304274 1.346765 900 70 -0.50000 -0.50000 8 FF2F2F  O2  <>
  3 15 -4.012266 0.201652 2.364072 900 70 -0.50000 -0.50000 8 FF2F2F  O3  <>
  4 16 5.375744 2.335550 -1.315283 900 70 -0.28500 -0.28500 8 FF2F2F  O4  <>
  5 16 7.030250 0.794716 0.572024 900 70 -0.28500 -0.28500 8 FF2F2F  O5  <>
  6 25 -0.034283 1.456184 0.709396 900 43 -0.14000 -0.14000 7 5757FF  N6  <>
  7 26 -4.376125 -1.063786 -1.026289 900 43 -0.78000 -0.78000 7 5757FF  N7  <>
  8 25 -1.970257 -0.755425 2.305353 900 43 -0.50000 -0.50000 7 5757FF  N8  <>
  9 26 -5.169147 2.378244 -0.686685 900 43 -0.78000 -0.78000 7 5757FF  N9  <>
  10 3 0.706809 -0.298442 -0.987832 900 2 0.05500 0.05500 6 A0A0A0  C10  1
  11 3 1.972956 -1.152221 -1.356424 900 2 0.21180 0.21180 6 A0A0A0  C11  1
  12 2 -0.241114 -1.438490 -1.028781 900 2 -0.11500 -0.11500 6 A0A0A0  C12  <>
  13 2 0.663856 0.312702 0.441101 900 2 0.50000 0.50000 6 A0A0A0  C13  <>
  14 2 0.341678 -2.686153 -1.026895 900 2 0.08500 0.08500 6 A0A0A0  C14  <>
  15 3 -3.792973 -2.129942 -0.208165 900 2 0.25500 0.25500 6 A0A0A0  C15  1
  16 2 -2.359271 -2.461786 -0.621525 900 2 -0.11500 -0.11500 6 A0A0A0  C16  <>
  17 2 -1.608899 -1.292017 -0.817823 900 2 -0.11500 -0.11500 6 A0A0A0  C17  <>
  18 2 3.314251 -0.650054 -0.838827 900 2 -0.04180 -0.04180 6 A0A0A0  C18  <>
  19 3 -0.669022 2.349991 -0.285514 900 2 -0.05000 -0.05000 6 A0A0A0  C19  <>
  20 3 -0.013287 2.016700 2.076168 900 2 -0.05000 -0.05000 6 A0A0A0  C20  <>
  21 2 -0.432693 -3.860944 -0.874581 900 2 -0.11500 -0.11500 6 A0A0A0  C21  <>
  22 3 -2.177453 2.560401 -0.038733 900 2 -0.12000 -0.12000 6 A0A0A0  C22  <>
  23 3 -3.895828 -1.964174 1.339221 900 2 -0.12000 -0.12000 6 A0A0A0  C23  <>
  24 2 -1.839870 -3.775718 -0.663505 900 2 -0.11500 -0.11500 6 A0A0A0  C24  <>
  25 3 -1.179598 1.566461 2.993152 900 2 -0.12000 -0.12000 6 A0A0A0  C25  <>
  26 3 -2.887722 3.276681 -1.198199 900 2 -0.12000 -0.12000 6 A0A0A0  C26  <>
  27 3 -5.715749 -0.641349 -0.636036 900 2 0.08000 0.08000 6 A0A0A0  C27  <>
  28 3 -1.301202 0.062319 3.319834 900 2 0.08000 0.08000 6 A0A0A0  C28  <>
  29 2 3.817138 0.590691 -1.271776 900 2 -0.11500 -0.11500 6 A0A0A0  C29  <>
  30 2 4.054575 -1.402701 0.088448 900 2 -0.11500 -0.11500 6 A0A0A0  C30  <>
  31 3 -6.267183 0.384802 -1.643759 900 2 -0.12000 -0.12000 6 A0A0A0  C31  <>
  32 3 -4.371952 3.579070 -0.908315 900 2 0.08000 0.08000 6 A0A0A0  C32  <>
  33 2 -3.280742 -0.721165 2.009796 900 2 0.50000 0.50000 6 A0A0A0  C33  <>
  34 3 -5.358045 1.600694 -1.903562 900 2 0.08000 0.08000 6 A0A0A0  C34  <>
  35 2 5.042488 1.098852 -0.796083 900 2 0.08500 0.08500 6 A0A0A0  C35  <>
  36 2 5.287513 -0.922060 0.562946 900 2 -0.11500 -0.11500 6 A0A0A0  C36  <>
  37 2 5.808633 0.325924 0.130045 900 2 0.08500 0.08500 6 A0A0A0  C37  <>
  38 3 6.431825 3.091780 -0.744958 900 2 0.11000 0.11000 6 A0A0A0  C38  <>
  39 3 7.805191 -0.009177 1.450213 900 2 0.11000 0.11000 6 A0A0A0  C39  <>
  40 41 0.540237 0.409319 -1.791420 900 21 0.06000 0.06000 1 FFFFFF  H40  <>
  41 41 2.068197 -1.107804 -2.443172 900 21 0.03000 0.03000 1 FFFFFF  H41  <>
  42 41 -4.376023 -3.019924 -0.450369 900 21 0.06000 0.06000 1 FFFFFF  H42  <>
  43 41 -2.041404 -0.306989 -0.733676 900 21 0.11500 0.11500 1 FFFFFF  H43  <>
  44 41 -0.562093 2.008447 -1.308046 900 21 0.06000 0.06000 1 FFFFFF  H44  <>
  45 41 -0.158550 3.314043 -0.267322 900 21 0.06000 0.06000 1 FFFFFF  H45  <>
  46 41 -0.028308 3.105583 2.017928 900 21 0.06000 0.06000 1 FFFFFF  H46  <>
  47 41 0.934492 1.795854 2.571015 900 21 0.06000 0.06000 1 FFFFFF  H47  <>
  48 41 0.057038 -4.823665 -0.871129 900 21 0.11500 0.11500 1 FFFFFF  H48  <>
  49 41 -2.319944 3.163870 0.856541 900 21 0.06000 0.06000 1 FFFFFF  H49  <>
  50 41 -2.664499 1.604947 0.152461 900 21 0.06000 0.06000 1 FFFFFF  H50  <>
  51 41 -3.466488 -2.845381 1.816758 900 21 0.06000 0.06000 1 FFFFFF  H51  <>
  52 41 -4.946586 -1.987666 1.627845 900 21 0.06000 0.06000 1 FFFFFF  H52  <>
  53 41 -2.449721 -4.650105 -0.490383 900 21 0.11500 0.11500 1 FFFFFF  H53  <>
  54 41 -2.134893 1.941793 2.635888 900 21 0.06000 0.06000 1 FFFFFF  H54  <>
  55 41 -1.034840 2.081997 3.943103 900 21 0.06000 0.06000 1 FFFFFF  H55  <>
  56 43 -4.371334 -1.364258 -1.991528 900 21 0.38000 0.38000 1 FFFFFF  H56  <>
  57 41 -2.381308 4.224116 -1.385983 900 21 0.06000 0.06000 1 FFFFFF  H57  <>
  58 41 -2.780311 2.704795 -2.119435 900 21 0.06000 0.06000 1 FFFFFF  H58  <>
  59 41 -5.697647 -0.191339 0.357151 900 21 0.06000 0.06000 1 FFFFFF  H59  <>
  60 41 -6.382668 -1.503150 -0.585095 900 21 0.06000 0.06000 1 FFFFFF  H60  <>
  61 41 -0.316538 -0.358616 3.525465 900 21 0.06000 0.06000 1 FFFFFF  H61  <>
  62 41 -1.868125 -0.046423 4.246296 900 21 0.06000 0.06000 1 FFFFFF  H62  <>
  63 41 3.252329 1.178264 -1.979687 900 21 0.11500 0.11500 1 FFFFFF  H63  <>
  64 41 3.672972 -2.349202 0.443960 900 21 0.11500 0.11500 1 FFFFFF  H64  <>
  65 41 -7.242032 0.732801 -1.298603 900 21 0.06000 0.06000 1 FFFFFF  H65  <>
  66 41 -6.455386 -0.115510 -2.594257 900 21 0.06000 0.06000 1 FFFFFF  H66  <>
  67 41 -4.444133 4.201551 -0.015186 900 21 0.06000 0.06000 1 FFFFFF  H67  <>
  68 41 -4.807515 4.162349 -1.721387 900 21 0.06000 0.06000 1 FFFFFF  H68  <>
  69 41 -4.400154 1.259241 -2.294917 900 21 0.06000 0.06000 1 FFFFFF  H69  <>
  70 41 -5.808197 2.232886 -2.670113 900 21 0.06000 0.06000 1 FFFFFF  H70  <>
  71 43 -1.423629 -1.507630 1.908695 900 21 0.30000 0.30000 1 FFFFFF  H71  <>
  72 43 -4.745748 1.794338 0.029578 900 21 0.38000 0.38000 1 FFFFFF  H72  <>
  73 41 5.813224 -1.543827 1.269761 900 21 0.11500 0.11500 1 FFFFFF  H73  <>
  74 41 7.404091 2.659514 -0.983169 900 21 0.03000 0.03000 1 FFFFFF  H74  <>
  75 41 6.322917 3.189582 0.335841 900 21 0.03000 0.03000 1 FFFFFF  H75  <>
  76 41 6.414315 4.097174 -1.164876 900 21 0.03000 0.03000 1 FFFFFF  H76  <>
  77 41 8.056592 -0.968733 0.996162 900 21 0.03000 0.03000 1 FFFFFF  H77  <>
  78 41 7.291197 -0.177323 2.397537 900 21 0.03000 0.03000 1 FFFFFF  H78  <>
  79 41 8.741279 0.502922 1.672050 900 21 0.03000 0.03000 1 FFFFFF  H79  <>
  :::
 } 
 m_bond[83] { 
  # First column is bond index #
  i_m_from
  i_m_to
  i_m_order
  :::
  1 1 11 1
  2 1 14 1
  3 2 13 2
  4 3 33 2
  5 4 35 1
  6 4 38 1
  7 5 37 1
  8 5 39 1
  9 6 13 1
  10 6 19 1
  11 6 20 1
  12 7 15 1
  13 7 27 1
  14 7 56 1
  15 8 28 1
  16 8 33 1
  17 8 71 1
  18 9 32 1
  19 9 34 1
  20 9 72 1
  21 10 11 1
  22 10 12 1
  23 10 13 1
  24 10 40 1
  25 11 18 1
  26 11 41 1
  27 12 14 2
  28 12 17 1
  29 14 21 1
  30 15 16 1
  31 15 23 1
  32 15 42 1
  33 16 17 2
  34 16 24 1
  35 17 43 1
  36 18 29 2
  37 18 30 1
  38 19 22 1
  39 19 44 1
  40 19 45 1
  41 20 25 1
  42 20 46 1
  43 20 47 1
  44 21 24 2
  45 21 48 1
  46 22 26 1
  47 22 49 1
  48 22 50 1
  49 23 33 1
  50 23 51 1
  51 23 52 1
  52 24 53 1
  53 25 28 1
  54 25 54 1
  55 25 55 1
  56 26 32 1
  57 26 57 1
  58 26 58 1
  59 27 31 1
  60 27 59 1
  61 27 60 1
  62 28 61 1
  63 28 62 1
  64 29 35 1
  65 29 63 1
  66 30 36 2
  67 30 64 1
  68 31 34 1
  69 31 65 1
  70 31 66 1
  71 32 67 1
  72 32 68 1
  73 34 69 1
  74 34 70 1
  75 35 37 2
  76 36 37 1
  77 36 73 1
  78 38 74 1
  79 38 75 1
  80 38 76 1
  81 39 77 1
  82 39 78 1
  83 39 79 1
  :::
 } 
} 

f_m_ct { 
 s_m_title
 s_m_entry_id
 s_m_entry_name
 s_m_Source_Path
 s_m_Source_File
 i_m_Source_File_Index
 r_ff_Potential_Energy-OPLS_2005
 r_ff_RMS_Derivative-OPLS_2005
 b_ff_Minimization_Converged-OPLS_2005
 b_sd_chiral_flag
 i_sd_version
 i_m_ct_enhanced_stereo_status
 s_st_Chirality_1
 s_st_Chirality_2
 i_sd_PUBCHEM\_COMPOUND\_CID
 r_sd_PUBCHEM\_CONFORMER\_RMSD
 s_sd_PUBCHEM\_MMFF94\_PARTIAL\_CHARGES
 s_sd_PUBCHEM\_PHARMACOPHORE\_FEATURES
 i_sd_PUBCHEM\_HEAVY\_ATOM\_COUNT
 i_sd_PUBCHEM\_ATOM\_DEF\_STEREO\_COUNT
 i_sd_PUBCHEM\_ATOM\_UDEF\_STEREO\_COUNT
 i_sd_PUBCHEM\_BOND\_DEF\_STEREO\_COUNT
 i_sd_PUBCHEM\_BOND\_UDEF\_STEREO\_COUNT
 i_sd_PUBCHEM\_ISOTOPIC\_ATOM\_COUNT
 i_sd_PUBCHEM\_COMPONENT\_COUNT
 i_sd_PUBCHEM\_CACTVS\_TAUTO\_COUNT
 s_sd_PUBCHEM\_CONFORMER\_ID
 r_sd_PUBCHEM\_MMFF94\_ENERGY
 r_sd_PUBCHEM\_FEATURE\_SELFOVERLAP
 s_sd_PUBCHEM\_SHAPE\_FINGERPRINT
 s_sd_PUBCHEM\_SHAPE\_MULTIPOLES
 r_sd_PUBCHEM\_SHAPE\_SELFOVERLAP
 r_sd_PUBCHEM\_SHAPE\_VOLUME
 s_sd_PUBCHEM\_COORDINATE\_TYPE
 s_sd_PUBCHEM\_CONFORMER\_DIVERSEORDER
 r_sd_PUBCHEM\_EFFECTIVE\_ROTOR\_COUNT
 s_st_Chirality_3
 s_m_subgroup_title
 s_m_subgroupid
 b_m_subgroup_collapsed
 i_m_ct_format
 :::
 "ephedradine D" 
  10 
  Conformer3D_CID_100996000.1 
  /home/exx/Documents/Jianing/covid 
  ligands.maegz 
  10
  87.7467983976997
  0.0460943748203574
  1
  1
  0
  0
  10_R_14_11_12_39 
  11_R_1_18_10_40 
  100996000
  0.8
  "44
1 -0.36
10 0.2
11 0.42
12 -0.14
13 0.08
14 0.57
15 0.41
16 -0.14
17 -0.15
18 -0.14
19 0.3
2 -0.57
20 0.3
21 0.08
22 -0.15
23 0.06
27 0.27
28 0.3
29 -0.15
3 -0.36
30 -0.15
32 0.27
33 0.57
34 0.27
35 -0.15
36 -0.15
37 0.08
38 0.28
4 -0.57
42 0.15
47 0.15
5 -0.53
54 0.36
6 -0.66
63 0.15
64 0.15
69 0.37
7 -0.9
70 0.36
71 0.15
72 0.15
76 0.45
8 -0.73
9 -0.9" 
  "13
1 1 acceptor
1 2 acceptor
1 3 acceptor
1 4 acceptor
1 5 donor
1 7 cation
1 7 donor
1 8 donor
1 9 cation
1 9 donor
5 1 10 11 12 13 rings
6 12 13 16 17 21 22 rings
6 18 29 30 35 36 37 rings" 
  38
  3
  0
  0
  0
  0
  1
  24
  060513A000000002 
  113.1761
  66.075
  "10032420 55 17183373628358687431
11387372 6 17897163516996910970
11578080 2 17096651104590793581
12156800 1 16681827405598752997
12422481 6 18128278756077709578
12633257 1 18047226104620117849
12788726 201 18121470533070802126
131258 38 16738928359933274298
13165054 49 17970598905961659448
13383668 90 14346364407535794938
13583140 156 17677338341205622700
13947920 24 11167932525105316226
14004919 189 18198913680838186512
14040221 310 15068333507353948682
14068700 675 17416099884330154053
14114207 22 15503486033628267899
14395042 70 15071951922632402095
14932701 244 15410894072115390859
15361156 5 12469215493540872418
15684970 41 18200331999672521396
18603816 31 17241864572313850138
19315092 285 17331402481030366602
3383291 50 18337661005628292811
3493558 16 16986850549399989920
35225 105 16371829911921275623
460360 51 18190179173488549372
469060 322 18342457010992227117
484985 159 18040705996278415818
57527306 92 18058144207902934653
57527358 35 15358570521267749645
57527585 103 18335994158890482343
6376802 137 16987703762059932215" 
  "732.75
10.27
4.58
3.91
19.54
2.82
2
-1.78
5.51
-2.38
-0.33
-5.22
-2.57
-0.29" 
  1554.349
  404.2
  "2
5
10" 
  "2
1
7
8
6
4
5
3" 
  5.2
  15_S_7_16_23_41 
  ligands 
  ligands 
  0
  2
 m_depend[4] { 
  # First column is dependency index #
  i_m_depend_dependency
  s_m_depend_property
  :::
  1 20 r_ff_Potential_Energy-OPLS_2005 
  2 10 s_st_Chirality_1 
  3 10 s_st_Chirality_2 
  4 10 s_st_Chirality_3 
  :::
 } 
 m_atom[76] { 
  # First column is atom index #
  i_m_mmod_type
  r_m_x_coord
  r_m_y_coord
  r_m_z_coord
  i_m_residue_number
  i_m_color
  r_m_charge1
  r_m_charge2
  i_m_atomic_number
  s_m_color_rgb
  s_m_atom_name
  i_sd_original_parity
  :::
  1 16 2.376025 1.944674 -0.330710 900 70 -0.28500 -0.28500 8 FF2F2F  O1  <>
  2 15 1.057851 -0.925150 -2.716163 900 70 -0.50000 -0.50000 8 FF2F2F  O2  <>
  3 16 0.931398 4.380766 0.326540 900 70 -0.28500 -0.28500 8 FF2F2F  O3  <>
  4 15 -4.480372 -0.703556 -1.780720 900 70 -0.50000 -0.50000 8 FF2F2F  O4  <>
  5 16 7.691701 -1.575358 0.556443 900 70 -0.58500 -0.58500 8 FF2F2F  O5  <>
  6 25 -0.026875 -2.241951 -1.229884 900 43 -0.14000 -0.14000 7 5757FF  N6  <>
  7 26 -3.834294 2.092006 1.465944 900 43 -0.78000 -0.78000 7 5757FF  N7  <>
  8 25 -2.414098 -0.084145 -2.430856 900 43 -0.50000 -0.50000 7 5757FF  N8  <>
  9 26 -3.326538 -1.777367 3.028368 900 43 -0.78000 -0.78000 7 5757FF  N9  <>
  10 3 1.438447 -0.329688 -0.427003 900 2 0.05500 0.05500 6 A0A0A0  C10  1
  11 3 2.617362 0.612235 -0.863460 900 2 0.21180 0.21180 6 A0A0A0  C11  2
  12 2 0.510720 0.756412 -0.014499 900 2 -0.11500 -0.11500 6 A0A0A0  C12  <>
  13 2 1.053100 2.019726 0.008045 900 2 0.08500 0.08500 6 A0A0A0  C13  <>
  14 2 0.815096 -1.211651 -1.542299 900 2 0.50000 0.50000 6 A0A0A0  C14  <>
  15 3 -3.094974 1.301379 0.481723 900 2 0.25500 0.25500 6 A0A0A0  C15  2
  16 2 -1.623744 1.702341 0.447885 900 2 -0.11500 -0.11500 6 A0A0A0  C16  <>
  17 2 -0.847168 0.567888 0.219574 900 2 -0.11500 -0.11500 6 A0A0A0  C17  <>
  18 2 3.980651 0.053159 -0.490680 900 2 -0.04180 -0.04180 6 A0A0A0  C18  <>
  19 3 -0.201938 -2.803411 0.131214 900 2 -0.05000 -0.05000 6 A0A0A0  C19  <>
  20 3 -0.634468 -3.043321 -2.311242 900 2 -0.05000 -0.05000 6 A0A0A0  C20  <>
  21 2 0.275914 3.169253 0.309024 900 2 0.08500 0.08500 6 A0A0A0  C21  <>
  22 2 -1.133532 3.024489 0.533896 900 2 -0.11500 -0.11500 6 A0A0A0  C22  <>
  23 3 -3.720915 1.398516 -0.929792 900 2 -0.12000 -0.12000 6 A0A0A0  C23  <>
  24 3 -1.669341 -3.109349 0.523403 900 2 -0.12000 -0.12000 6 A0A0A0  C24  <>
  25 3 -2.044518 -2.577538 -2.759727 900 2 -0.12000 -0.12000 6 A0A0A0  C25  <>
  26 3 -1.837847 -3.445541 2.017006 900 2 -0.12000 -0.12000 6 A0A0A0  C26  <>
  27 3 -4.335121 1.233636 2.538344 900 2 0.08000 0.08000 6 A0A0A0  C27  <>
  28 3 -2.172564 -1.167919 -3.387748 900 2 0.08000 0.08000 6 A0A0A0  C28  <>
  29 2 4.660206 0.521637 0.653995 900 2 -0.11500 -0.11500 6 A0A0A0  C29  <>
  30 2 4.557450 -0.969393 -1.273055 900 2 -0.11500 -0.11500 6 A0A0A0  C30  <>
  31 3 -3.202844 0.678010 3.432852 900 2 -0.12000 -0.12000 6 A0A0A0  C31  <>
  32 3 -1.938263 -2.213659 2.936544 900 2 0.08000 0.08000 6 A0A0A0  C32  <>
  33 2 -3.558015 0.107198 -1.751873 900 2 0.50000 0.50000 6 A0A0A0  C33  <>
  34 3 -3.523652 -0.712424 4.010378 900 2 0.08000 0.08000 6 A0A0A0  C34  <>
  35 2 5.910787 -0.021036 1.008952 900 2 -0.11500 -0.11500 6 A0A0A0  C35  <>
  36 2 5.806647 -1.513880 -0.917197 900 2 -0.11500 -0.11500 6 A0A0A0  C36  <>
  37 2 6.483749 -1.040069 0.222259 900 2 0.15000 0.15000 6 A0A0A0  C37  <>
  38 3 0.175098 5.539559 0.642365 900 2 0.11000 0.11000 6 A0A0A0  C38  <>
  39 41 1.757932 -0.893650 0.446374 900 21 0.06000 0.06000 1 FFFFFF  H39  <>
  40 41 2.624602 0.761825 -1.943899 900 21 0.03000 0.03000 1 FFFFFF  H40  <>
  41 41 -3.168773 0.251815 0.776675 900 21 0.06000 0.06000 1 FFFFFF  H41  <>
  42 41 -1.292482 -0.407680 0.163046 900 21 0.11500 0.11500 1 FFFFFF  H42  <>
  43 41 0.393099 -3.715125 0.202468 900 21 0.06000 0.06000 1 FFFFFF  H43  <>
  44 41 0.188215 -2.148665 0.904047 900 21 0.06000 0.06000 1 FFFFFF  H44  <>
  45 41 -0.696858 -4.083587 -1.990118 900 21 0.06000 0.06000 1 FFFFFF  H45  <>
  46 41 0.020211 -3.083293 -3.184084 900 21 0.06000 0.06000 1 FFFFFF  H46  <>
  47 41 -1.803719 3.848402 0.724265 900 21 0.11500 0.11500 1 FFFFFF  H47  <>
  48 41 -3.336940 2.258090 -1.480391 900 21 0.06000 0.06000 1 FFFFFF  H48  <>
  49 41 -4.796830 1.555121 -0.843578 900 21 0.06000 0.06000 1 FFFFFF  H49  <>
  50 41 -2.016472 -3.968106 -0.051748 900 21 0.06000 0.06000 1 FFFFFF  H50  <>
  51 41 -2.340246 -2.291343 0.263537 900 21 0.06000 0.06000 1 FFFFFF  H51  <>
  52 41 -2.771452 -2.702828 -1.959612 900 21 0.06000 0.06000 1 FFFFFF  H52  <>
  53 41 -2.368554 -3.288010 -3.521208 900 21 0.06000 0.06000 1 FFFFFF  H53  <>
  54 43 -4.614908 2.548390 1.014039 900 21 0.38000 0.38000 1 FFFFFF  H54  <>
  55 41 -2.717948 -4.076282 2.156687 900 21 0.06000 0.06000 1 FFFFFF  H55  <>
  56 41 -0.996454 -4.062354 2.335566 900 21 0.06000 0.06000 1 FFFFFF  H56  <>
  57 41 -4.920320 0.421079 2.102820 900 21 0.06000 0.06000 1 FFFFFF  H57  <>
  58 41 -5.031197 1.803032 3.155971 900 21 0.06000 0.06000 1 FFFFFF  H58  <>
  59 41 -1.291202 -0.935268 -3.985970 900 21 0.06000 0.06000 1 FFFFFF  H59  <>
  60 41 -3.009247 -1.172778 -4.089027 900 21 0.06000 0.06000 1 FFFFFF  H60  <>
  61 41 -3.058989 1.377033 4.257701 900 21 0.06000 0.06000 1 FFFFFF  H61  <>
  62 41 -2.238694 0.652731 2.927596 900 21 0.06000 0.06000 1 FFFFFF  H62  <>
  63 41 4.222896 1.302285 1.260458 900 21 0.11500 0.11500 1 FFFFFF  H63  <>
  64 41 4.044026 -1.336306 -2.150721 900 21 0.11500 0.11500 1 FFFFFF  H64  <>
  65 41 -1.597834 -2.493299 3.935189 900 21 0.06000 0.06000 1 FFFFFF  H65  <>
  66 41 -1.287999 -1.407945 2.594036 900 21 0.06000 0.06000 1 FFFFFF  H66  <>
  67 41 -2.915825 -0.907262 4.895577 900 21 0.06000 0.06000 1 FFFFFF  H67  <>
  68 41 -4.561056 -0.731747 4.347981 900 21 0.06000 0.06000 1 FFFFFF  H68  <>
  69 43 -1.690150 0.616395 -2.346894 900 21 0.30000 0.30000 1 FFFFFF  H69  <>
  70 43 -3.709041 -1.531180 2.125118 900 21 0.38000 0.38000 1 FFFFFF  H70  <>
  71 41 6.417965 0.352607 1.886032 900 21 0.11500 0.11500 1 FFFFFF  H71  <>
  72 41 6.247800 -2.294499 -1.520158 900 21 0.11500 0.11500 1 FFFFFF  H72  <>
  73 41 0.832364 6.409007 0.643527 900 21 0.03000 0.03000 1 FFFFFF  H73  <>
  74 41 -0.274592 5.464721 1.633464 900 21 0.03000 0.03000 1 FFFFFF  H74  <>
  75 41 -0.606867 5.717989 -0.096772 900 21 0.03000 0.03000 1 FFFFFF  H75  <>
  76 42 8.095213 -1.163691 1.304663 900 21 0.43500 0.43500 1 FFFFFF  H76  <>
  :::
 } 
 m_bond[80] { 
  # First column is bond index #
  i_m_from
  i_m_to
  i_m_order
  :::
  1 1 11 1
  2 1 13 1
  3 2 14 2
  4 3 21 1
  5 3 38 1
  6 4 33 2
  7 5 37 1
  8 5 76 1
  9 6 14 1
  10 6 19 1
  11 6 20 1
  12 7 15 1
  13 7 27 1
  14 7 54 1
  15 8 28 1
  16 8 33 1
  17 8 69 1
  18 9 32 1
  19 9 34 1
  20 9 70 1
  21 10 11 1
  22 10 12 1
  23 10 14 1
  24 10 39 1
  25 11 18 1
  26 11 40 1
  27 12 13 2
  28 12 17 1
  29 13 21 1
  30 15 16 1
  31 15 23 1
  32 15 41 1
  33 16 17 2
  34 16 22 1
  35 17 42 1
  36 18 29 2
  37 18 30 1
  38 19 24 1
  39 19 43 1
  40 19 44 1
  41 20 25 1
  42 20 45 1
  43 20 46 1
  44 21 22 2
  45 22 47 1
  46 23 33 1
  47 23 48 1
  48 23 49 1
  49 24 26 1
  50 24 50 1
  51 24 51 1
  52 25 28 1
  53 25 52 1
  54 25 53 1
  55 26 32 1
  56 26 55 1
  57 26 56 1
  58 27 31 1
  59 27 57 1
  60 27 58 1
  61 28 59 1
  62 28 60 1
  63 29 35 1
  64 29 63 1
  65 30 36 2
  66 30 64 1
  67 31 34 1
  68 31 61 1
  69 31 62 1
  70 32 65 1
  71 32 66 1
  72 34 67 1
  73 34 68 1
  74 35 37 2
  75 35 71 1
  76 36 37 1
  77 36 72 1
  78 38 73 1
  79 38 74 1
  80 38 75 1
  :::
 } 
} 

f_m_ct { 
 s_m_title
 s_m_entry_id
 s_m_entry_name
 s_m_Source_Path
 s_m_Source_File
 i_m_Source_File_Index
 r_ff_Potential_Energy-OPLS_2005
 r_ff_RMS_Derivative-OPLS_2005
 b_ff_Minimization_Converged-OPLS_2005
 b_sd_chiral_flag
 i_sd_version
 i_m_ct_enhanced_stereo_status
 s_sd_PUBCHEM\_BONDANNOTATIONS
 s_sd_StdInChI
 s_sd_StdInChIKey
 s_sd_AuxInfo
 s_sd_Formula
 r_sd_Mw
 s_sd_SMILES
 i_sd_CSID
 s_m_subgroup_title
 s_m_subgroupid
 b_m_subgroup_collapsed
 i_m_ct_format
 :::
 transtorine 
  11 
  3712.1 
  /home/exx/Documents/Jianing/covid 
  ligands.maegz 
  11
  -25.4248442122507
  0.0484783102832389
  1
  0
  0
  0
  "11  13  8
12  13  8
4  5  8
4  7  8
5  6  8
5  9  8
6  11  8
6  8  8
7  10  8
8  10  8
9  12  8" 
  InChI=1S/C10H7NO3/c12-9-5-8(10(13)14)11-7-4-2-1-3-6(7)9/h1-5H,(H,11,12)(H,13,14) 
  HCZHHEIFKROPDY-UHFFFAOYSA-N 
  1/1/N:13,12,11,9,10,6,5,7,8,14,4,1,2,3/E:(13,14)/rA:21nOOONCCCCCCCCCCHHHHHHH/rB:;;;s4;s5;s4;d1s6;d5;d7s8;d6;s9;s11d12;s2d3s7;s4;s10;s9;s11;s12;s13;s2;/rC:-2.3387,1.939,.2201;3.3377,1.7756,-.2898;2.3813,3.3392,.6371;1.172,.2098,.0214;.1127,-.6062,-.002;-1.1905,-.0337,.0342;1.109,1.5231,.136;-1.2605,1.3625,.1589;.2852,-2.0033,-.0604;-.1112,2.1091,.2183;-2.3082,-.8971,-.0534;-.84,-2.8435,-.1297;-2.1335,-2.2913,-.1429;2.2833,2.216,.1638;2.0168,-.1861,-.0478;-.1876,3.0985,.3123;1.2225,-2.4139,-.0513;-3.2606,-.524,-.052;-.7163,-3.8577,-.1725;-2.9479,-2.9061,-.2135;3.3745,.99,-.6869; 
  "C10 H7 N O3" 
  189.1675
  O=C1C([H])=C(C(=O)O[H])N([H])C2=C([H])C([H])=C([H])C([H])=C21 
  3712
  ligands 
  ligands 
  0
  2
 m_depend[1] { 
  # First column is dependency index #
  i_m_depend_dependency
  s_m_depend_property
  :::
  1 20 r_ff_Potential_Energy-OPLS_2005 
  :::
 } 
 m_atom[20] { 
  # First column is atom index #
  i_m_mmod_type
  r_m_x_coord
  r_m_y_coord
  r_m_z_coord
  i_m_residue_number
  i_m_color
  r_m_charge1
  r_m_charge2
  i_m_atomic_number
  i_m_formal_charge
  s_m_color_rgb
  s_m_atom_name
  :::
  1 15 -2.484881 1.932323 0.224028 900 70 -0.47000 -0.47000 8 0 FF2E2E  O1 
  2 18 3.435661 1.507921 0.116471 900 70 -0.80000 -0.80000 8 -1 FF2F2F  O2 
  3 15 2.441794 3.526953 0.301052 900 70 -0.80000 -0.80000 8 0 FF2E2E  O3 
  4 25 1.194685 0.212179 0.029378 900 38 -0.57170 -0.57170 7 0 2E2EFF  N4 
  5 2 0.095628 -0.642971 -0.022942 900 118 0.20000 0.20000 6 0 00CC00  C5 
  6 2 -1.205935 -0.085216 0.043119 900 118 -0.11500 -0.11500 6 0 00CC00  C6 
  7 2 1.071318 1.581794 0.148658 900 118 -0.29230 -0.29230 6 0 00CC00  C7 
  8 2 -1.371665 1.400103 0.166404 900 118 0.58500 0.58500 6 0 00CC00  C8 
  9 2 0.269360 -2.035359 -0.138528 900 118 -0.11500 -0.11500 6 0 00CC00  C9 
  10 2 -0.127758 2.193096 0.216806 900 118 -0.11500 -0.11500 6 0 00CC00  C10 
  11 2 -2.328747 -0.941400 -0.007207 900 118 -0.11500 -0.11500 6 0 00CC00  C11 
  12 2 -0.856067 -2.881480 -0.187062 900 118 -0.11500 -0.11500 6 0 00CC00  C12 
  13 2 -2.153713 -2.335754 -0.121198 900 118 -0.11500 -0.11500 6 0 00CC00  C13 
  14 2 2.453452 2.284141 0.193378 900 118 0.91030 0.91030 6 0 00CC00  C14 
  15 43 2.176974 -0.066570 -0.006601 900 21 0.35370 0.35370 1 0 FFFFFF  H15 
  16 41 -0.189068 3.267247 0.309879 900 21 0.11500 0.11500 1 0 FFFFFF  H16 
  17 41 1.264962 -2.450302 -0.188915 900 21 0.11500 0.11500 1 0 FFFFFF  H17 
  18 41 -3.323598 -0.522912 0.042592 900 21 0.11500 0.11500 1 0 FFFFFF  H18 
  19 41 -0.720886 -3.948878 -0.274679 900 21 0.11500 0.11500 1 0 FFFFFF  H19 
  20 41 -3.016017 -2.985014 -0.157832 900 21 0.11500 0.11500 1 0 FFFFFF  H20 
  :::
 } 
 m_bond[21] { 
  # First column is bond index #
  i_m_from
  i_m_to
  i_m_order
  :::
  1 1 8 2
  2 2 14 1
  3 3 14 2
  4 4 5 1
  5 4 7 1
  6 4 15 1
  7 5 6 1
  8 5 9 2
  9 6 8 1
  10 6 11 2
  11 7 10 2
  12 7 14 1
  13 8 10 1
  14 9 12 1
  15 9 17 1
  16 10 16 1
  17 11 13 1
  18 11 18 1
  19 12 13 2
  20 12 19 1
  21 13 20 1
  :::
 } 
} 

f_m_ct { 
 s_m_title
 s_m_entry_id
 s_m_entry_name
 s_m_Source_Path
 s_m_Source_File
 i_m_Source_File_Index
 r_ff_Potential_Energy-OPLS_2005
 r_ff_RMS_Derivative-OPLS_2005
 b_ff_Minimization_Converged-OPLS_2005
 b_sd_chiral_flag
 i_sd_version
 i_m_ct_enhanced_stereo_status
 s_sd_PUBCHEM\_BONDANNOTATIONS
 s_sd_StdInChI
 s_sd_StdInChIKey
 s_sd_AuxInfo
 s_sd_Formula
 r_sd_Mw
 s_sd_SMILES
 i_sd_CSID
 s_m_subgroup_title
 s_m_subgroupid
 b_m_subgroup_collapsed
 i_m_ct_format
 :::
 ephedralone 
  12 
  3712.1 
  /home/exx/Documents/Jianing/covid 
  ligands.maegz 
  12
  -20.9820306668979
  0.0485208148008257
  1
  0
  0
  0
  "11  13  8
12  13  8
4  5  8
4  7  8
5  6  8
5  9  8
6  11  8
6  8  8
7  10  8
8  10  8
9  12  8" 
  InChI=1S/C10H7NO3/c12-9-5-8(10(13)14)11-7-4-2-1-3-6(7)9/h1-5H,(H,11,12)(H,13,14) 
  HCZHHEIFKROPDY-UHFFFAOYSA-N 
  1/1/N:13,12,11,9,10,6,5,7,8,14,4,1,2,3/E:(13,14)/rA:21nOOONCCCCCCCCCCHHHHHHH/rB:;;;s4;s5;s4;d1s6;d5;d7s8;d6;s9;s11d12;s2d3s7;s4;s10;s9;s11;s12;s13;s2;/rC:-2.3387,1.939,.2201;3.3377,1.7756,-.2898;2.3813,3.3392,.6371;1.172,.2098,.0214;.1127,-.6062,-.002;-1.1905,-.0337,.0342;1.109,1.5231,.136;-1.2605,1.3625,.1589;.2852,-2.0033,-.0604;-.1112,2.1091,.2183;-2.3082,-.8971,-.0534;-.84,-2.8435,-.1297;-2.1335,-2.2913,-.1429;2.2833,2.216,.1638;2.0168,-.1861,-.0478;-.1876,3.0985,.3123;1.2225,-2.4139,-.0513;-3.2606,-.524,-.052;-.7163,-3.8577,-.1725;-2.9479,-2.9061,-.2135;3.3745,.99,-.6869; 
  "C10 H7 N O3" 
  189.1675
  O=C1C([H])=C(C(=O)O[H])N([H])C2=C([H])C([H])=C([H])C([H])=C21 
  3712
  ligands 
  ligands 
  0
  2
 m_depend[1] { 
  # First column is dependency index #
  i_m_depend_dependency
  s_m_depend_property
  :::
  1 20 r_ff_Potential_Energy-OPLS_2005 
  :::
 } 
 m_atom[24] { 
  # First column is atom index #
  i_m_mmod_type
  r_m_x_coord
  r_m_y_coord
  r_m_z_coord
  i_m_residue_number
  i_m_color
  r_m_charge1
  r_m_charge2
  s_m_grow_name
  i_m_atomic_number
  i_m_formal_charge
  s_m_color_rgb
  s_m_atom_name
  :::
  1 15 -2.440920 2.075197 0.216522 900 70 -0.47000 -0.47000 "    " 8 0 FF2E2E  O1 
  2 18 3.462221 1.455209 0.118609 900 70 -0.80000 -0.80000 "    " 8 -1 FF2E2E  O2 
  3 15 2.533935 3.506483 0.287692 900 70 -0.80000 -0.80000 "    " 8 0 FF2E2E  O3 
  4 25 1.179113 0.232011 0.039620 900 38 -0.57170 -0.57170 "    " 7 0 2E2EFF  N4 
  5 2 0.051317 -0.586915 -0.011402 900 118 0.20000 0.20000 "    " 6 0 00CC00  C5 
  6 2 -1.228623 0.016330 0.049066 900 118 -0.11500 -0.11500 "    " 6 0 00CC00  C6 
  7 2 1.101504 1.605819 0.150414 900 118 -0.29230 -0.29230 "    " 6 0 00CC00  C7 
  8 2 -1.345361 1.507038 0.165161 900 118 0.58500 0.58500 "    " 6 0 00CC00  C8 
  9 2 0.173987 -1.985819 -0.119819 900 118 -0.11500 -0.11500 "    " 6 0 00CC00  C9 
  10 2 -0.076106 2.257848 0.214185 900 118 -0.11500 -0.11500 "    " 6 0 00CC00  C10 
  11 2 -2.377265 -0.801763 -0.000550 900 118 -0.11500 -0.11500 "    " 6 0 00CC00  C11 
  12 2 -0.970946 -2.807983 -0.167755 900 118 0.08500 0.08500 "    " 6 0 00CC00  C12 
  13 2 -2.251878 -2.201729 -0.107944 900 118 -0.11500 -0.11500 "    " 6 0 00CC00  C13 
  14 2 2.505706 2.263110 0.190251 900 118 0.91030 0.91030 "    " 6 0 00CC00  C14 
  15 43 2.151739 -0.080288 0.006807 900 21 0.35370 0.35370 "    " 1 0 FFFFFF  H15 
  16 41 -0.100908 3.333927 0.301410 900 21 0.11500 0.11500 "    " 1 0 FFFFFF  H16 
  17 41 1.155459 -2.432972 -0.164686 900 21 0.11500 0.11500 "    " 1 0 FFFFFF  H17 
  18 41 -3.357282 -0.349455 0.044661 900 21 0.11500 0.11500 "    " 1 0 FFFFFF  H18 
  19 41 -3.157174 -2.787082 -0.142862 900 21 0.11500 0.11500 "    " 1 0 FFFFFF  H19 
  20 16 -0.763562 -4.167550 -0.271110 900 70 -0.28500 -0.28500 "  c1" 8 0 FF2E2E  O20 
  21 3 -1.899786 -5.017881 -0.287246 900 118 0.11000 0.11000 "  c1" 6 0 00CC00  C21 
  22 41 -1.571891 -6.054814 -0.357225 900 21 0.03000 0.03000 "  n2" 1 0 FFFFFF  H22 
  23 41 -2.484212 -4.917954 0.628501 900 21 0.03000 0.03000 "    " 1 0 FFFFFF  H23 
  24 41 -2.537408 -4.814625 -1.148559 900 21 0.03000 0.03000 "    " 1 0 FFFFFF  H24 
  :::
 } 
 m_bond[25] { 
  # First column is bond index #
  i_m_from
  i_m_to
  i_m_order
  :::
  1 1 8 2
  2 2 14 1
  3 3 14 2
  4 4 5 1
  5 4 7 1
  6 4 15 1
  7 5 6 1
  8 5 9 2
  9 6 8 1
  10 6 11 2
  11 7 10 2
  12 7 14 1
  13 8 10 1
  14 9 12 1
  15 9 17 1
  16 10 16 1
  17 11 13 1
  18 11 18 1
  19 12 13 2
  20 12 20 1
  21 13 19 1
  22 20 21 1
  23 21 22 1
  24 21 23 1
  25 21 24 1
  :::
 } 
} 

f_m_ct { 
 s_m_title
 s_m_entry_id
 s_m_entry_name
 s_m_Source_Path
 s_m_Source_File
 i_m_Source_File_Index
 b_sd_chiral_flag
 i_sd_version
 i_m_ct_enhanced_stereo_status
 s_sd_PUBCHEM\_BONDANNOTATIONS
 s_sd_StdInChI
 s_sd_StdInChIKey
 s_sd_AuxInfo
 s_sd_Formula
 r_sd_Mw
 s_sd_SMILES
 i_sd_CSID
 s_m_subgroup_title
 s_m_subgroupid
 b_m_subgroup_collapsed
 i_m_ct_format
 :::
 feruloylhistamine 
  13 
  8577222.1 
  /home/exx/Documents/Jianing/covid 
  ligands.maegz 
  13
  0
  0
  0
  "11  15  8
11  18  8
15  17  8
17  19  8
18  20  8
19  20  8
5  13  8
5  9  8
6  10  8
6  13  8
9  10  8" 
  InChI=1S/C15H17N3O3/c1-21-14-8-11(2-4-13(14)19)3-5-15(20)17-7-6-12-9-16-10-18-12/h2-5,8-10,19H,6-7H2,1H3,(H,16,18)(H,17,20)/b5-3+ 
  PRYHMNORORTDOL-HWKANZROSA-N 
  1/1/N:21,18,14,20,16,7,8,15,10,13,11,9,19,17,12,6,4,5,3,2,1/rA:38nOOONNNCCCCCCCCCCCCCCCHHHHHHHHHHHHHHHHH/rB:;;;;;;s4s7;s5s7;s6d9;;d2s4;s5d6;s11;d11;s12d14;s1s15;s11;s3d17;d18s19;s1;s7;s7;s8;s8;s4;s5;s10;s14;s13;s15;s16;s18;s20;s3;s21;s21;s21;/rC:1.7105,-5.1994,-3.0431;-1.6002,.9579,-1.0271;3.3278,-5.7439,-.952;-.7919,1.6931,.8718;-3.4116,4.8829,2.3709;-2.7572,6.9782,2.3385;-1.2431,3.6435,2.278;-1.5524,2.854,.9839;-2.0716,4.8621,2.3392;-1.6676,6.1941,2.3336;.8954,-2.4204,-.8628;-.834,.8048,-.0811;-3.8196,6.1583,2.356;.0547,-1.2987,-.8925;.8734,-3.3267,-1.9548;-.0176,-.2823,-.0106;1.7205,-4.4529,-2.0157;1.7981,-2.7172,.1916;2.5849,-4.7287,-.9362;2.6252,-3.8535,.1637;2.3984,-4.9928,-4.1704;-1.4549,3.0298,3.1574;-.1814,3.9044,2.3043;-1.3536,3.4923,.117;-2.6113,2.5762,.974;-.1803,1.5362,1.5628;-3.9876,4.1016,2.3867;-.7029,6.5301,2.3155;-.5649,-1.2373,-1.6695;-4.7961,6.4581,2.3538;.2355,-3.1735,-2.7439;.5862,-.3156,.7759;1.8854,-2.1182,1.0143;3.2599,-4.0342,.9469;3.8682,-5.9198,-.2794;2.1616,-5.7923,-4.8735;2.1377,-4.0393,-4.6402;3.4763,-5.0113,-3.9831; 
  "C15 H17 N3 O3" 
  287.3138
  O(C([H])([H])[H])C1=C(C([H])=C([H])C(=C1[H])/C(/[H])=C(\[H])/C(N([H])C([H])([H])C([H])([H])C1=C([H])N=C([H])N1[H])=O)O[H] 
  8577222
  ligands 
  ligands 
  0
  2
 m_atom[38] { 
  # First column is atom index #
  i_m_mmod_type
  r_m_x_coord
  r_m_y_coord
  r_m_z_coord
  i_m_residue_number
  i_m_color
  i_m_atomic_number
  s_m_color_rgb
  s_m_atom_name
  :::
  1 16 1.710500 -5.199400 -3.043100 900 70 8 FF2E2E  O1 
  2 15 -1.600200 0.957900 -1.027100 900 70 8 FF2E2E  O2 
  3 16 3.327800 -5.743900 -0.952000 900 70 8 FF2E2E  O3 
  4 25 -0.791900 1.693100 0.871800 900 38 7 2E2EFF  N4 
  5 25 -3.411600 4.882900 2.370900 900 38 7 2E2EFF  N5 
  6 25 -2.757200 6.978200 2.338500 900 38 7 2E2EFF  N6 
  7 3 -1.243100 3.643500 2.278000 900 118 6 00CC00  C7 
  8 3 -1.552400 2.854000 0.983900 900 118 6 00CC00  C8 
  9 2 -2.071600 4.862100 2.339200 900 118 6 00CC00  C9 
  10 2 -1.667600 6.194100 2.333600 900 118 6 00CC00  C10 
  11 2 0.895400 -2.420400 -0.862800 900 118 6 00CC00  C11 
  12 2 -0.834000 0.804800 -0.081100 900 118 6 00CC00  C12 
  13 2 -3.819600 6.158300 2.356000 900 118 6 00CC00  C13 
  14 2 0.054700 -1.298700 -0.892500 900 118 6 00CC00  C14 
  15 2 0.873400 -3.326700 -1.954800 900 118 6 00CC00  C15 
  16 2 -0.017600 -0.282300 -0.010600 900 118 6 00CC00  C16 
  17 2 1.720500 -4.452900 -2.015700 900 118 6 00CC00  C17 
  18 2 1.798100 -2.717200 0.191600 900 118 6 00CC00  C18 
  19 2 2.584900 -4.728700 -0.936200 900 118 6 00CC00  C19 
  20 2 2.625200 -3.853500 0.163700 900 118 6 00CC00  C20 
  21 3 2.398400 -4.992800 -4.170400 900 118 6 00CC00  C21 
  22 41 -1.454900 3.029800 3.157400 900 21 1 FFFFFF  H22 
  23 41 -0.181400 3.904400 2.304300 900 21 1 FFFFFF  H23 
  24 41 -1.353600 3.492300 0.117000 900 21 1 FFFFFF  H24 
  25 41 -2.611300 2.576200 0.974000 900 21 1 FFFFFF  H25 
  26 43 -0.180300 1.536200 1.562800 900 21 1 FFFFFF  H26 
  27 43 -3.987600 4.101600 2.386700 900 21 1 FFFFFF  H27 
  28 41 -0.702900 6.530100 2.315500 900 21 1 FFFFFF  H28 
  29 41 -0.564900 -1.237300 -1.669500 900 21 1 FFFFFF  H29 
  30 41 -4.796100 6.458100 2.353800 900 21 1 FFFFFF  H30 
  31 41 0.235500 -3.173500 -2.743900 900 21 1 FFFFFF  H31 
  32 41 0.586200 -0.315600 0.775900 900 21 1 FFFFFF  H32 
  33 41 1.885400 -2.118200 1.014300 900 21 1 FFFFFF  H33 
  34 41 3.259900 -4.034200 0.946900 900 21 1 FFFFFF  H34 
  35 42 3.868200 -5.919800 -0.279400 900 21 1 FFFFFF  H35 
  36 41 2.161600 -5.792300 -4.873500 900 21 1 FFFFFF  H36 
  37 41 2.137700 -4.039300 -4.640200 900 21 1 FFFFFF  H37 
  38 41 3.476300 -5.011300 -3.983100 900 21 1 FFFFFF  H38 
  :::
 } 
 m_bond[39] { 
  # First column is bond index #
  i_m_from
  i_m_to
  i_m_order
  :::
  1 1 17 1
  2 1 21 1
  3 2 12 2
  4 3 19 1
  5 3 35 1
  6 4 8 1
  7 4 12 1
  8 4 26 1
  9 5 9 1
  10 5 13 1
  11 5 27 1
  12 6 10 1
  13 6 13 2
  14 7 8 1
  15 7 9 1
  16 7 22 1
  17 7 23 1
  18 8 24 1
  19 8 25 1
  20 9 10 2
  21 10 28 1
  22 11 14 1
  23 11 15 2
  24 11 18 1
  25 12 16 1
  26 13 30 1
  27 14 16 2
  28 14 29 1
  29 15 17 1
  30 15 31 1
  31 16 32 1
  32 17 19 2
  33 18 20 2
  34 18 33 1
  35 19 20 1
  36 20 34 1
  37 21 36 1
  38 21 37 1
  39 21 38 1
  :::
 } 
} 

f_m_ct { 
 s_m_title
 s_m_entry_id
 s_m_entry_name
 s_m_Source_Path
 s_m_Source_File
 i_m_Source_File_Index
 b_sd_chiral_flag
 i_sd_version
 i_m_ct_enhanced_stereo_status
 s_sd_PUBCHEM\_BONDANNOTATIONS
 s_sd_StdInChI
 s_sd_StdInChIKey
 s_sd_AuxInfo
 s_sd_Formula
 r_sd_Mw
 s_sd_SMILES
 i_sd_CSID
 s_m_subgroup_title
 s_m_subgroupid
 b_m_subgroup_collapsed
 i_m_ct_format
 :::
 hordenine 
  14 
  61609.1 
  /home/exx/Documents/Jianing/covid 
  ligands.maegz 
  14
  0
  0
  0
  "10  12  8
11  12  8
5  6  8
5  7  8
6  10  8
7  11  8" 
  InChI=1S/C10H15NO/c1-11(2)8-7-9-3-5-10(12)6-4-9/h3-6,12H,7-8H2,1-2H3 
  KUBCEEMXQZUPDQ-UHFFFAOYSA-N 
  1/0/N:8,9,6,7,10,11,3,4,5,12,2,1/E:(1,2)(3,4)(5,6)/rA:27nONCCCCCCCCCCHHHHHHHHHHHHHHH/rB:;;s2s3;s3;d5;s5;s2;s2;s6;d7;s1d10s11;s3;s3;s4;s4;s6;s7;s8;s8;s8;s9;s9;s9;s10;s11;s1;/rC:2.7118,4.2375,-.7552;-1.2238,-2.3296,.7311;-.0284,-.6196,-.8116;-.4067,-1.0821,.621;.7094,.6686,-.805;2.1231,.7048,-.7958;.003,1.8941,-.7815;-1.3395,-2.8237,2.1335;-2.5398,-2.3018,.0326;2.811,1.9328,-.7745;.6857,3.1226,-.7648;2.0948,3.1444,-.7645;.5527,-1.4081,-1.2979;-.9187,-.4932,-1.43;.544,-1.243,1.1403;-.9206,-.2694,1.1439;2.6651,-.1627,-.7987;-1.0207,1.9049,-.7754;-.3559,-2.9616,2.5866;-1.8291,-3.7985,2.1701;-1.9086,-2.1303,2.7577;-3.0766,-3.2449,.1473;-3.175,-1.4953,.4053;-2.4167,-2.1775,-1.0426;3.8342,1.9353,-.7656;.1518,3.9948,-.7519;2.2735,5.0015,-.7544; 
  "C10 H15 N O" 
  165.2322
  O([H])C1C([H])=C([H])C(=C([H])C=1[H])C([H])([H])C([H])([H])N(C([H])([H])[H])C([H])([H])[H] 
  61609
  ligands 
  ligands 
  0
  2
 m_atom[28] { 
  # First column is atom index #
  i_m_mmod_type
  r_m_x_coord
  r_m_y_coord
  r_m_z_coord
  i_m_residue_number
  i_m_color
  i_m_atomic_number
  i_m_formal_charge
  s_m_color_rgb
  s_m_atom_name
  :::
  1 16 2.711800 4.237500 -0.755200 900 70 8 0 FF2F2F  "O1" 
  2 32 -1.223800 -2.329600 0.731100 900 43 7 1 5757FF  "N2" 
  3 3 -0.028400 -0.619600 -0.811600 900 2 6 0 A0A0A0  "C3" 
  4 3 -0.406700 -1.082100 0.621000 900 2 6 0 A0A0A0  "C4" 
  5 2 0.709400 0.668600 -0.805000 900 2 6 0 A0A0A0  "C5" 
  6 2 2.123100 0.704800 -0.795800 900 2 6 0 A0A0A0  "C6" 
  7 2 0.003000 1.894100 -0.781500 900 2 6 0 A0A0A0  "C7" 
  8 3 -1.339500 -2.823700 2.133500 900 2 6 0 A0A0A0  "C8" 
  9 3 -2.539800 -2.301800 0.032600 900 2 6 0 A0A0A0  "C9" 
  10 2 2.811000 1.932800 -0.774500 900 2 6 0 A0A0A0  "C10" 
  11 2 0.685700 3.122600 -0.764800 900 2 6 0 A0A0A0  "C11" 
  12 2 2.094800 3.144400 -0.764500 900 2 6 0 A0A0A0  "C12" 
  13 41 0.552700 -1.408100 -1.297900 900 21 1 0 FFFFFF  "H13" 
  14 41 -0.918700 -0.493200 -1.430000 900 21 1 0 FFFFFF  "H14" 
  15 41 0.544000 -1.243000 1.140300 900 21 1 0 FFFFFF  "H15" 
  16 41 -0.920600 -0.269400 1.143900 900 21 1 0 FFFFFF  "H16" 
  17 41 2.665100 -0.162700 -0.798700 900 21 1 0 FFFFFF  "H17" 
  18 41 -1.020700 1.904900 -0.775400 900 21 1 0 FFFFFF  "H18" 
  19 41 -0.355900 -2.961600 2.586600 900 21 1 0 FFFFFF  "H19" 
  20 41 -1.829100 -3.798500 2.170100 900 21 1 0 FFFFFF  "H20" 
  21 41 -1.908600 -2.130300 2.757700 900 21 1 0 FFFFFF  "H21" 
  22 41 -3.076600 -3.244900 0.147300 900 21 1 0 FFFFFF  "H22" 
  23 41 -3.175000 -1.495300 0.405300 900 21 1 0 FFFFFF  "H23" 
  24 41 -2.416700 -2.177500 -1.042600 900 21 1 0 FFFFFF  "H24" 
  25 41 3.834200 1.935300 -0.765600 900 21 1 0 FFFFFF  "H25" 
  26 41 0.151800 3.994800 -0.751900 900 21 1 0 FFFFFF  "H26" 
  27 42 2.273500 5.001500 -0.754400 900 21 1 0 FFFFFF  "H27" 
  28 44 -0.687240 -3.036422 0.248807 900 21 1 0 FFFFFF  "" 
  :::
 } 
 m_bond[28] { 
  # First column is bond index #
  i_m_from
  i_m_to
  i_m_order
  :::
  1 1 12 1
  2 1 27 1
  3 2 4 1
  4 2 8 1
  5 2 9 1
  6 2 28 1
  7 3 4 1
  8 3 5 1
  9 3 13 1
  10 3 14 1
  11 4 15 1
  12 4 16 1
  13 5 6 2
  14 5 7 1
  15 6 10 1
  16 6 17 1
  17 7 11 2
  18 7 18 1
  19 8 19 1
  20 8 20 1
  21 8 21 1
  22 9 22 1
  23 9 23 1
  24 9 24 1
  25 10 12 2
  26 10 25 1
  27 11 12 1
  28 11 26 1
  :::
 } 
} 

f_m_ct { 
 s_m_title
 s_m_entry_id
 s_m_entry_name
 s_m_Source_Path
 s_m_Source_File
 i_m_Source_File_Index
 b_sd_chiral_flag
 i_sd_version
 i_m_ct_enhanced_stereo_status
 i_sd_PUBCHEM\_COMPOUND\_CID
 r_sd_PUBCHEM\_CONFORMER\_RMSD
 s_sd_PUBCHEM\_MMFF94\_PARTIAL\_CHARGES
 i_sd_PUBCHEM\_EFFECTIVE\_ROTOR\_COUNT
 s_sd_PUBCHEM\_PHARMACOPHORE\_FEATURES
 i_sd_PUBCHEM\_HEAVY\_ATOM\_COUNT
 i_sd_PUBCHEM\_ATOM\_DEF\_STEREO\_COUNT
 i_sd_PUBCHEM\_ATOM\_UDEF\_STEREO\_COUNT
 i_sd_PUBCHEM\_BOND\_DEF\_STEREO\_COUNT
 i_sd_PUBCHEM\_BOND\_UDEF\_STEREO\_COUNT
 i_sd_PUBCHEM\_ISOTOPIC\_ATOM\_COUNT
 i_sd_PUBCHEM\_COMPONENT\_COUNT
 i_sd_PUBCHEM\_CACTVS\_TAUTO\_COUNT
 s_sd_PUBCHEM\_CONFORMER\_ID
 r_sd_PUBCHEM\_MMFF94\_ENERGY
 r_sd_PUBCHEM\_FEATURE\_SELFOVERLAP
 s_sd_PUBCHEM\_SHAPE\_FINGERPRINT
 s_sd_PUBCHEM\_SHAPE\_MULTIPOLES
 r_sd_PUBCHEM\_SHAPE\_SELFOVERLAP
 s_sd_PUBCHEM\_COORDINATE\_TYPE
 s_sd_PUBCHEM\_CONFORMER\_DIVERSEORDER
 i_sd_PUBCHEM\_SHAPE\_VOLUME
 s_m_subgroup_title
 s_m_subgroupid
 b_m_subgroup_collapsed
 i_m_ct_format
 :::
 N-methylbenzylamine 
  15 
  Conformer3D_CID_7669.1 
  /home/exx/Documents/Jianing/covid 
  ligands.maegz 
  15
  0
  0
  0
  7669
  0.4
  "15
1 -0.9
12 0.15
13 0.15
14 0.36
15 0.15
16 0.15
17 0.15
2 0.41
3 -0.14
4 -0.15
5 -0.15
6 -0.15
7 -0.15
8 -0.15
9 0.27" 
  2
  "3
1 1 cation
1 1 donor
6 3 4 5 6 7 8 rings" 
  9
  0
  0
  0
  0
  0
  1
  1
  00001DF500000001 
  18.2035
  15.223
  "10857977 72 18341891930502496073
13024252 1 14490470872437963781
14325111 11 18412262796689338284
16945 1 18410868658926620445
20645464 45 17989491805333338654
20653085 51 14261632841389914250
20871998 184 18200880693906748639
21040471 1 18194132828080565725
23402539 116 18272358777150762677
23552423 10 17755311406458347077
2748010 2 18049176466533522205
29004967 10 16773806891236416559
369184 2 18411415111546699835
75552 356 18409167731380988690" 
  "180.23
4.69
1.27
0.73
4.43
0
0.03
0.01
-0.91
-0.82
0.02
0.13
0
0" 
  362.339
  "2
5
10" 
  "1
2
3" 
  107
  ligands 
  ligands 
  0
  2
 m_atom[21] { 
  # First column is atom index #
  i_m_mmod_type
  r_m_x_coord
  r_m_y_coord
  r_m_z_coord
  i_m_residue_number
  i_m_color
  i_m_atomic_number
  i_m_formal_charge
  s_m_color_rgb
  s_m_atom_name
  s_m_label_format
  i_m_label_color
  s_m_label_user_text
  :::
  1 32 2.327000 0.003700 0.547500 900 43 7 1 5757FF  "N1"  "%XF"  2 "" 
  2 3 1.539500 0.003700 -0.682300 900 2 6 0 A0A0A0  "C2"  ""  1 "" 
  3 2 0.087900 0.001700 -0.339900 900 2 6 0 A0A0A0  "C3"  ""  1 "" 
  4 2 -0.589300 -1.207400 -0.180100 900 2 6 0 A0A0A0  "C4"  ""  1 "" 
  5 2 -0.592600 1.208700 -0.178700 900 2 6 0 A0A0A0  "C5"  ""  1 "" 
  6 2 -1.946900 -1.209400 0.140400 900 2 6 0 A0A0A0  "C6"  ""  1 "" 
  7 2 -1.950100 1.206500 0.142000 900 2 6 0 A0A0A0  "C7"  ""  1 "" 
  8 2 -2.627200 -0.002600 0.301500 900 2 6 0 A0A0A0  "C8"  ""  1 "" 
  9 3 3.751500 -0.004900 0.249600 900 2 6 0 A0A0A0  "C9"  ""  1 "" 
  10 41 1.774900 -0.878500 -1.291300 900 21 1 0 FFFFFF  "H10"  ""  1 "" 
  11 41 1.776100 0.881200 -1.297900 900 21 1 0 FFFFFF  "H11"  ""  1 "" 
  12 41 -0.070800 -2.154900 -0.301200 900 21 1 0 FFFFFF  "H12"  ""  1 "" 
  13 41 -0.076600 2.157600 -0.298800 900 21 1 0 FFFFFF  "H13"  ""  1 "" 
  14 44 2.110400 0.838600 1.092400 900 21 1 0 FFFFFF  "H14"  ""  1 "" 
  15 41 -2.474100 -2.150700 0.265100 900 21 1 0 FFFFFF  "H15"  ""  1 "" 
  16 41 -2.479900 2.146200 0.268000 900 21 1 0 FFFFFF  "H16"  ""  1 "" 
  17 41 -3.684100 -0.004200 0.551400 900 21 1 0 FFFFFF  "H17"  ""  1 "" 
  18 41 4.049200 0.881900 -0.319500 900 21 1 0 FFFFFF  "H18"  ""  1 "" 
  19 41 4.034200 -0.901900 -0.310800 900 21 1 0 FFFFFF  "H19"  ""  1 "" 
  20 41 4.319500 -0.010000 1.185100 900 21 1 0 FFFFFF  "H20"  ""  1 "" 
  21 44 2.096015 -0.816333 1.089987 900 21 1 0 FFFFFF  ""  ""  1 "" 
  :::
 } 
 m_bond[21] { 
  # First column is bond index #
  i_m_from
  i_m_to
  i_m_order
  :::
  1 1 2 1
  2 1 9 1
  3 1 14 1
  4 1 21 1
  5 2 3 1
  6 2 10 1
  7 2 11 1
  8 3 4 2
  9 3 5 1
  10 4 6 1
  11 4 12 1
  12 5 7 2
  13 5 13 1
  14 6 8 2
  15 6 15 1
  16 7 8 1
  17 7 16 1
  18 8 17 1
  19 9 18 1
  20 9 19 1
  21 9 20 1
  :::
 } 
} 

f_m_ct { 
 s_m_title
 s_m_entry_id
 s_m_entry_name
 s_m_Source_Path
 s_m_Source_File
 i_m_Source_File_Index
 b_sd_chiral_flag
 i_sd_version
 i_m_ct_enhanced_stereo_status
 i_sd_PUBCHEM\_COMPOUND\_CID
 r_sd_PUBCHEM\_CONFORMER\_RMSD
 s_sd_PUBCHEM\_MMFF94\_PARTIAL\_CHARGES
 i_sd_PUBCHEM\_EFFECTIVE\_ROTOR\_COUNT
 s_sd_PUBCHEM\_PHARMACOPHORE\_FEATURES
 i_sd_PUBCHEM\_HEAVY\_ATOM\_COUNT
 i_sd_PUBCHEM\_ATOM\_DEF\_STEREO\_COUNT
 i_sd_PUBCHEM\_ATOM\_UDEF\_STEREO\_COUNT
 i_sd_PUBCHEM\_BOND\_DEF\_STEREO\_COUNT
 i_sd_PUBCHEM\_BOND\_UDEF\_STEREO\_COUNT
 i_sd_PUBCHEM\_ISOTOPIC\_ATOM\_COUNT
 i_sd_PUBCHEM\_COMPONENT\_COUNT
 i_sd_PUBCHEM\_CACTVS\_TAUTO\_COUNT
 s_sd_PUBCHEM\_CONFORMER\_ID
 r_sd_PUBCHEM\_MMFF94\_ENERGY
 r_sd_PUBCHEM\_FEATURE\_SELFOVERLAP
 s_sd_PUBCHEM\_SHAPE\_FINGERPRINT
 s_sd_PUBCHEM\_SHAPE\_MULTIPOLES
 r_sd_PUBCHEM\_SHAPE\_SELFOVERLAP
 r_sd_PUBCHEM\_SHAPE\_VOLUME
 s_sd_PUBCHEM\_COORDINATE\_TYPE
 i_sd_PUBCHEM\_CONFORMER\_DIVERSEORDER
 s_m_subgroup_title
 s_m_subgroupid
 b_m_subgroup_collapsed
 i_m_ct_format
 :::
 tetramethylpyrazine 
  16 
  Conformer3D_CID_14296.1 
  /home/exx/Documents/Jianing/covid 
  ligands.maegz 
  16
  0
  0
  0
  14296
  0.4
  "10
1 -0.62
10 0.14
2 -0.62
3 0.17
4 0.17
5 0.17
6 0.17
7 0.14
8 0.14
9 0.14" 
  0
  "3
1 1 acceptor
1 2 acceptor
6 1 2 3 4 5 6 rings" 
  10
  0
  0
  0
  0
  0
  1
  1
  000037D800000001 
  24.0071
  15.227
  "12897270 3 18266740379437050989
13380535 21 18338531788571519716
16945 1 18410575084663078918
193761 8 15744724871566871630
19973954 147 18410573985151477124
21040471 1 18410573976588156640
21501502 16 18410856563940031621
23402655 69 18341033204349354615
23552423 10 18333453148837066326
241688 4 18335701611287037528
2748010 2 18410855460128161959
29004967 10 18118407477789797307
5084963 1 18272933821051847675
68250623 7 18410860957686515043" 
  "195.83
3.6
2.02
0.6
0
0
0
0
0
0
0
0
0
0" 
  399.561
  114.8
  "2
5
10" 
  1
  ligands 
  ligands 
  0
  2
 m_atom[22] { 
  # First column is atom index #
  i_m_mmod_type
  r_m_x_coord
  r_m_y_coord
  r_m_z_coord
  i_m_residue_number
  i_m_color
  i_m_atomic_number
  s_m_color_rgb
  s_m_atom_name
  :::
  1 25 -0.000100 1.402400 0.000500 900 43 7 5757FF  N1 
  2 25 0.000100 -1.402300 0.000100 900 43 7 5757FF  N2 
  3 2 1.143400 0.688800 0.000400 900 2 6 A0A0A0  C3 
  4 2 1.143400 -0.688800 0.000000 900 2 6 A0A0A0  C4 
  5 2 -1.143500 0.688800 0.000300 900 2 6 A0A0A0  C5 
  6 2 -1.143400 -0.688700 0.000000 900 2 6 A0A0A0  C6 
  7 3 2.415300 1.466100 0.000100 900 2 6 A0A0A0  C7 
  8 3 2.415200 -1.466200 -0.000800 900 2 6 A0A0A0  C8 
  9 3 -2.415300 1.465900 -0.001200 900 2 6 A0A0A0  C9 
  10 3 -2.415200 -1.466100 0.000500 900 2 6 A0A0A0  C10 
  11 41 2.212800 2.542700 0.000800 900 21 1 FFFFFF  H11 
  12 41 3.007100 1.242300 0.893200 900 21 1 FFFFFF  H12 
  13 41 3.006200 1.243200 -0.893700 900 21 1 FFFFFF  H13 
  14 41 3.006000 -1.242700 -0.894500 900 21 1 FFFFFF  H14 
  15 41 3.007100 -1.243000 0.892300 900 21 1 FFFFFF  H15 
  16 41 2.212600 -2.542800 -0.000900 900 21 1 FFFFFF  H16 
  17 41 -3.005400 1.242900 -0.895600 900 21 1 FFFFFF  H17 
  18 41 -2.213000 2.542500 -0.000400 900 21 1 FFFFFF  H18 
  19 41 -3.008000 1.242200 0.891300 900 21 1 FFFFFF  H19 
  20 41 -2.212600 -2.542800 0.000100 900 21 1 FFFFFF  H20 
  21 41 -3.007100 -1.242600 -0.892600 900 21 1 FFFFFF  H21 
  22 41 -3.006100 -1.243000 0.894300 900 21 1 FFFFFF  H22 
  :::
 } 
 m_bond[22] { 
  # First column is bond index #
  i_m_from
  i_m_to
  i_m_order
  :::
  1 1 3 2
  2 1 5 1
  3 2 4 2
  4 2 6 1
  5 3 4 1
  6 3 7 1
  7 4 8 1
  8 5 6 2
  9 5 9 1
  10 6 10 1
  11 7 11 1
  12 7 12 1
  13 7 13 1
  14 8 14 1
  15 8 15 1
  16 8 16 1
  17 9 17 1
  18 9 18 1
  19 9 19 1
  20 10 20 1
  21 10 21 1
  22 10 22 1
  :::
 } 
} 

f_m_ct { 
 s_m_title
 s_m_entry_id
 s_m_entry_name
 s_m_Source_Path
 s_m_Source_File
 i_m_Source_File_Index
 b_sd_chiral_flag
 i_sd_version
 i_m_ct_enhanced_stereo_status
 s_sd_PUBCHEM\_BONDANNOTATIONS
 s_sd_StdInChI
 s_sd_StdInChIKey
 s_sd_AuxInfo
 s_sd_Formula
 r_sd_Mw
 s_sd_SMILES
 i_sd_CSID
 s_m_subgroup_title
 s_m_subgroupid
 b_m_subgroup_collapsed
 i_m_ct_format
 :::
 "p-hydroxybenzoic acid" 
  17 
  132.1 
  /home/exx/Documents/Jianing/covid 
  ligands.maegz 
  17
  0
  0
  0
  "4  5  8
4  6  8
5  8  8
6  9  8
7  8  8
7  9  8" 
  InChI=1S/C7H6O3/c8-6-3-1-5(2-4-6)7(9)10/h1-4,8H,(H,9,10) 
  FJKROLUGYXJWQN-UHFFFAOYSA-N 
  1/1/N:5,6,8,9,4,7,10,1,2,3/E:(1,2)(3,4)(9,10)/rA:16nOOOCCCCCCCHHHHHH/rB:;;;d4;s4;s1;s5d7;d6s7;s2d3s4;s5;s6;s8;s9;s1;s2;/rC:1.4397,2.7609,-.0567;-.8589,-3.0145,.4468;-2.4415,-2.1138,-.5217;-.6311,-.7844,-.0599;.7863,-.7583,-.0548;-1.3103,.4593,-.0721;.8032,1.6782,-.0592;1.4972,.455,-.0556;-.6049,1.6784,-.0661;-1.3205,-1.9914,-.048;1.3316,-1.6243,-.0591;-2.3337,.4993,-.0727;2.5204,.439,-.054;-1.1219,2.5613,-.0642;2.3209,2.7612,-.0547;-.0767,-3.0059,.8519; 
  "C7 H6 O3" 
  138.1207
  O([H])C1C([H])=C([H])C(C(=O)O[H])=C([H])C=1[H] 
  132
  ligands 
  ligands 
  0
  2
 m_atom[15] { 
  # First column is atom index #
  i_m_mmod_type
  r_m_x_coord
  r_m_y_coord
  r_m_z_coord
  i_m_residue_number
  i_m_color
  i_m_atomic_number
  i_m_formal_charge
  s_m_color_rgb
  s_m_atom_name
  s_m_label_format
  i_m_label_color
  s_m_label_user_text
  :::
  1 16 1.439700 2.760900 -0.056700 900 70 8 0 FF2F2F  O1  ""  1 "" 
  2 18 -0.858900 -3.014500 0.446800 900 70 8 -1 FF2F2F  O2  "%XF"  2 "" 
  3 15 -2.441500 -2.113800 -0.521700 900 70 8 0 FF2F2F  O3  ""  1 "" 
  4 2 -0.631100 -0.784400 -0.059900 900 2 6 0 A0A0A0  C4  ""  1 "" 
  5 2 0.786300 -0.758300 -0.054800 900 2 6 0 A0A0A0  C5  ""  1 "" 
  6 2 -1.310300 0.459300 -0.072100 900 2 6 0 A0A0A0  C6  ""  1 "" 
  7 2 0.803200 1.678200 -0.059200 900 2 6 0 A0A0A0  C7  ""  1 "" 
  8 2 1.497200 0.455000 -0.055600 900 2 6 0 A0A0A0  C8  ""  1 "" 
  9 2 -0.604900 1.678400 -0.066100 900 2 6 0 A0A0A0  C9  ""  1 "" 
  10 2 -1.320500 -1.991400 -0.048000 900 2 6 0 A0A0A0  C10  ""  1 "" 
  11 41 1.331600 -1.624300 -0.059100 900 21 1 0 FFFFFF  H11  ""  1 "" 
  12 41 -2.333700 0.499300 -0.072700 900 21 1 0 FFFFFF  H12  ""  1 "" 
  13 41 2.520400 0.439000 -0.054000 900 21 1 0 FFFFFF  H13  ""  1 "" 
  14 41 -1.121900 2.561300 -0.064200 900 21 1 0 FFFFFF  H14  ""  1 "" 
  15 42 2.320900 2.761200 -0.054700 900 21 1 0 FFFFFF  H15  ""  1 "" 
  :::
 } 
 m_bond[15] { 
  # First column is bond index #
  i_m_from
  i_m_to
  i_m_order
  :::
  1 1 7 1
  2 1 15 1
  3 2 10 1
  4 3 10 2
  5 4 5 2
  6 4 6 1
  7 4 10 1
  8 5 8 1
  9 5 11 1
  10 6 9 2
  11 6 12 1
  12 7 8 2
  13 7 9 1
  14 8 13 1
  15 9 14 1
  :::
 } 
} 

f_m_ct { 
 s_m_title
 s_m_entry_id
 s_m_entry_name
 s_m_Source_Path
 s_m_Source_File
 i_m_Source_File_Index
 b_sd_chiral_flag
 i_sd_version
 i_m_ct_enhanced_stereo_status
 s_sd_PUBCHEM\_BONDANNOTATIONS
 s_sd_StdInChI
 s_sd_StdInChIKey
 s_sd_AuxInfo
 s_sd_Formula
 r_sd_Mw
 s_sd_SMILES
 i_sd_CSID
 s_m_subgroup_title
 s_m_subgroupid
 b_m_subgroup_collapsed
 i_m_ct_format
 :::
 "vanillic acid" 
  18 
  8155.1 
  /home/exx/Documents/Jianing/covid 
  ligands.maegz 
  18
  0
  0
  0
  "5  7  8
5  8  8
6  7  8
6  9  8
8  10  8
9  10  8" 
  InChI=1S/C8H8O4/c1-12-7-4-5(8(10)11)2-3-6(7)9/h2-4,9H,1H3,(H,10,11) 
  WKOLLVMJNQIZCI-UHFFFAOYSA-N 
  1/1/N:12,9,10,7,6,8,5,11,2,3,4,1/E:(10,11)/rA:20nOOOOCCCCCCCCHHHHHHHH/rB:;;;s1;;s5d6;s2d5;s6;s8d9;s3d4s6;s1;s7;s9;s10;s12;s12;s12;s2;s3;/rC:-1.3539,-1.6417,-.1676;-2.6764,.7054,-.3556;3.4847,-.2978,.0995;3.5012,1.5619,-.7748;-.7257,-.5453,-.2881;1.4345,.6496,-.375;.6844,-.5517,-.3267;-1.4183,.6821,-.3612;.7122,1.8671,-.4278;-.695,1.8871,-.427;2.8261,.6332,-.3546;-1.6595,-2.2414,.9874;1.1596,-1.4592,-.3144;1.1986,2.7672,-.4558;-1.186,2.784,-.465;-2.1873,-3.1695,.7698;-.764,-2.4868,1.5641;-2.3133,-1.6142,1.5988;-3.1183,1.4656,-.3965;3.0962,-.9955,.4704; 
  "C8 H8 O4" 
  168.1467
  O(C([H])([H])[H])C1=C(C([H])=C([H])C(C(=O)O[H])=C1[H])O[H] 
  8155
  ligands 
  ligands 
  0
  2
 m_atom[19] { 
  # First column is atom index #
  i_m_mmod_type
  r_m_x_coord
  r_m_y_coord
  r_m_z_coord
  i_m_residue_number
  i_m_color
  i_m_atomic_number
  i_m_formal_charge
  s_m_color_rgb
  s_m_atom_name
  :::
  1 16 -1.353900 -1.641700 -0.167600 900 70 8 0 FF2F2F  O1 
  2 16 -2.676400 0.705400 -0.355600 900 70 8 0 FF2F2F  O2 
  3 18 3.484700 -0.297800 0.099500 900 70 8 -1 FF2F2F  O3 
  4 15 3.501200 1.561900 -0.774800 900 70 8 0 FF2F2F  O4 
  5 2 -0.725700 -0.545300 -0.288100 900 2 6 0 A0A0A0  C5 
  6 2 1.434500 0.649600 -0.375000 900 2 6 0 A0A0A0  C6 
  7 2 0.684400 -0.551700 -0.326700 900 2 6 0 A0A0A0  C7 
  8 2 -1.418300 0.682100 -0.361200 900 2 6 0 A0A0A0  C8 
  9 2 0.712200 1.867100 -0.427800 900 2 6 0 A0A0A0  C9 
  10 2 -0.695000 1.887100 -0.427000 900 2 6 0 A0A0A0  C10 
  11 2 2.826100 0.633200 -0.354600 900 2 6 0 A0A0A0  C11 
  12 3 -1.659500 -2.241400 0.987400 900 2 6 0 A0A0A0  C12 
  13 41 1.159600 -1.459200 -0.314400 900 21 1 0 FFFFFF  H13 
  14 41 1.198600 2.767200 -0.455800 900 21 1 0 FFFFFF  H14 
  15 41 -1.186000 2.784000 -0.465000 900 21 1 0 FFFFFF  H15 
  16 41 -2.187300 -3.169500 0.769800 900 21 1 0 FFFFFF  H16 
  17 41 -0.764000 -2.486800 1.564100 900 21 1 0 FFFFFF  H17 
  18 41 -2.313300 -1.614200 1.598800 900 21 1 0 FFFFFF  H18 
  19 42 -3.118300 1.465600 -0.396500 900 21 1 0 FFFFFF  H19 
  :::
 } 
 m_bond[19] { 
  # First column is bond index #
  i_m_from
  i_m_to
  i_m_order
  :::
  1 1 5 1
  2 1 12 1
  3 2 8 1
  4 2 19 1
  5 3 11 1
  6 4 11 2
  7 5 7 1
  8 5 8 2
  9 6 7 2
  10 6 9 1
  11 6 11 1
  12 7 13 1
  13 8 10 1
  14 9 10 2
  15 9 14 1
  16 10 15 1
  17 12 16 1
  18 12 17 1
  19 12 18 1
  :::
 } 
} 

f_m_ct { 
 s_m_title
 s_m_entry_id
 s_m_entry_name
 s_m_Source_Path
 s_m_Source_File
 i_m_Source_File_Index
 b_sd_chiral_flag
 i_sd_version
 i_m_ct_enhanced_stereo_status
 s_sd_PUBCHEM\_BONDANNOTATIONS
 s_sd_StdInChI
 s_sd_StdInChIKey
 s_sd_AuxInfo
 s_sd_Formula
 r_sd_Mw
 s_sd_SMILES
 i_sd_CSID
 s_m_subgroup_title
 s_m_subgroupid
 b_m_subgroup_collapsed
 i_m_ct_format
 :::
 "protocatechuic acid" 
  19 
  71.1 
  /home/exx/Documents/Jianing/covid 
  ligands.maegz 
  19
  0
  0
  0
  "5  6  8
5  8  8
6  7  8
7  9  8
8  10  8
9  10  8" 
  InChI=1S/C7H6O4/c8-5-2-1-4(7(10)11)3-6(5)9/h1-3,8-9H,(H,10,11) 
  YQUVCSBJEUQKSH-UHFFFAOYSA-N 
  1/1/N:8,10,6,5,9,7,11,2,1,3,4/E:(10,11)/rA:17nOOOOCCCCCCCHHHHHH/rB:;;;;d5;s1s6;s5;s2d7;d8s9;s3d4s5;s6;s8;s10;s1;s2;s3;/rC:2.6373,.4234,-.0513;1.2876,2.7542,-.0516;-.9738,-3.0492,.4458;-2.56,-2.1375,-.5052;-.7459,-.8142,-.0539;.6713,-.7806,-.0487;1.3798,.4372,-.0515;-1.4315,.4249,-.0703;.6735,1.6572,-.0557;-.7344,1.6465,-.0651;-1.4343,-2.0211,-.0399;1.2091,-1.6524,-.0523;-2.455,.4602,-.0744;-1.2583,2.5255,-.0658;3.0758,-.34,-.0513;.847,3.5161,-.0532;-.1883,-3.0503,.8445; 
  "C7 H6 O4" 
  154.1201
  O([H])C1=C(C([H])=C([H])C(C(=O)O[H])=C1[H])O[H] 
  71
  ligands 
  ligands 
  0
  2
 m_atom[16] { 
  # First column is atom index #
  i_m_mmod_type
  r_m_x_coord
  r_m_y_coord
  r_m_z_coord
  i_m_residue_number
  i_m_color
  i_m_atomic_number
  i_m_formal_charge
  s_m_color_rgb
  s_m_atom_name
  s_m_label_format
  i_m_label_color
  s_m_label_user_text
  :::
  1 16 2.637300 0.423400 -0.051300 900 70 8 0 FF2F2F  O1  ""  1 "" 
  2 16 1.287600 2.754200 -0.051600 900 70 8 0 FF2F2F  O2  ""  1 "" 
  3 18 -0.973800 -3.049200 0.445800 900 70 8 -1 FF2F2F  O3  "%XF"  2 "" 
  4 15 -2.560000 -2.137500 -0.505200 900 70 8 0 FF2F2F  O4  ""  1 "" 
  5 2 -0.745900 -0.814200 -0.053900 900 2 6 0 A0A0A0  C5  ""  1 "" 
  6 2 0.671300 -0.780600 -0.048700 900 2 6 0 A0A0A0  C6  ""  1 "" 
  7 2 1.379800 0.437200 -0.051500 900 2 6 0 A0A0A0  C7  ""  1 "" 
  8 2 -1.431500 0.424900 -0.070300 900 2 6 0 A0A0A0  C8  ""  1 "" 
  9 2 0.673500 1.657200 -0.055700 900 2 6 0 A0A0A0  C9  ""  1 "" 
  10 2 -0.734400 1.646500 -0.065100 900 2 6 0 A0A0A0  C10  ""  1 "" 
  11 2 -1.434300 -2.021100 -0.039900 900 2 6 0 A0A0A0  C11  ""  1 "" 
  12 41 1.209100 -1.652400 -0.052300 900 21 1 0 FFFFFF  H12  ""  1 "" 
  13 41 -2.455000 0.460200 -0.074400 900 21 1 0 FFFFFF  H13  ""  1 "" 
  14 41 -1.258300 2.525500 -0.065800 900 21 1 0 FFFFFF  H14  ""  1 "" 
  15 42 3.075800 -0.340000 -0.051300 900 21 1 0 FFFFFF  H15  ""  1 "" 
  16 42 0.847000 3.516100 -0.053200 900 21 1 0 FFFFFF  H16  ""  1 "" 
  :::
 } 
 m_bond[16] { 
  # First column is bond index #
  i_m_from
  i_m_to
  i_m_order
  :::
  1 1 7 1
  2 1 15 1
  3 2 9 1
  4 2 16 1
  5 3 11 1
  6 4 11 2
  7 5 6 2
  8 5 8 1
  9 5 11 1
  10 6 7 1
  11 6 12 1
  12 7 9 2
  13 8 10 2
  14 8 13 1
  15 9 10 1
  16 10 14 1
  :::
 } 
} 

f_m_ct { 
 s_m_title
 s_m_entry_id
 s_m_entry_name
 s_m_Source_Path
 s_m_Source_File
 i_m_Source_File_Index
 r_ff_Potential_Energy-OPLS_2005
 r_ff_RMS_Derivative-OPLS_2005
 b_ff_Minimization_Converged-OPLS_2005
 b_sd_chiral_flag
 i_sd_version
 i_m_ct_enhanced_stereo_status
 s_sd_PUBCHEM\_BONDANNOTATIONS
 s_sd_StdInChI
 s_sd_StdInChIKey
 s_sd_AuxInfo
 s_sd_Formula
 r_sd_Mw
 s_sd_SMILES
 i_sd_CSID
 s_m_subgroup_title
 s_m_subgroupid
 b_m_subgroup_collapsed
 i_m_ct_format
 :::
 "distachic acid" 
  20 
  71.1 
  /home/exx/Documents/Jianing/covid 
  ligands.maegz 
  20
  9.17620990742471
  0.0463855113348101
  1
  0
  0
  0
  "5  6  8
5  8  8
6  7  8
7  9  8
8  10  8
9  10  8" 
  InChI=1S/C7H6O4/c8-5-2-1-4(7(10)11)3-6(5)9/h1-3,8-9H,(H,10,11) 
  YQUVCSBJEUQKSH-UHFFFAOYSA-N 
  1/1/N:8,10,6,5,9,7,11,2,1,3,4/E:(10,11)/rA:17nOOOOCCCCCCCHHHHHH/rB:;;;;d5;s1s6;s5;s2d7;d8s9;s3d4s5;s6;s8;s10;s1;s2;s3;/rC:2.6373,.4234,-.0513;1.2876,2.7542,-.0516;-.9738,-3.0492,.4458;-2.56,-2.1375,-.5052;-.7459,-.8142,-.0539;.6713,-.7806,-.0487;1.3798,.4372,-.0515;-1.4315,.4249,-.0703;.6735,1.6572,-.0557;-.7344,1.6465,-.0651;-1.4343,-2.0211,-.0399;1.2091,-1.6524,-.0523;-2.455,.4602,-.0744;-1.2583,2.5255,-.0658;3.0758,-.34,-.0513;.847,3.5161,-.0532;-.1883,-3.0503,.8445; 
  "C7 H6 O4" 
  154.1201
  O([H])C1=C(C([H])=C([H])C(C(=O)O[H])=C1[H])O[H] 
  71
  ligands 
  ligands 
  0
  2
 m_depend[1] { 
  # First column is dependency index #
  i_m_depend_dependency
  s_m_depend_property
  :::
  1 20 r_ff_Potential_Energy-OPLS_2005 
  :::
 } 
 m_atom[36] { 
  # First column is atom index #
  i_m_mmod_type
  r_m_x_coord
  r_m_y_coord
  r_m_z_coord
  i_m_residue_number
  i_m_color
  r_m_charge1
  r_m_charge2
  s_m_grow_name
  i_m_atomic_number
  i_m_formal_charge
  s_m_color_rgb
  s_m_atom_name
  :::
  1 41 1.827707 0.646604 1.627627 900 21 0.11500 0.11500 "    " 1 0 FFFFFF  "H1" 
  2 18 -1.292153 -3.055474 1.055204 900 70 -0.80000 -0.80000 "    " 8 -1 FF2F2F  "O2" 
  3 15 -2.515211 -2.393522 -0.643949 900 70 -0.80000 -0.80000 "    " 8 0 FF2F2F  "O3" 
  4 2 -0.786262 -0.940866 0.096301 900 2 -0.11500 -0.11500 "    " 6 0 A0A0A0  "C4" 
  5 2 0.271691 -0.700492 0.999449 900 2 -0.11500 -0.11500 "    " 6 0 A0A0A0  "C5" 
  6 2 1.022418 0.490121 0.926616 900 2 -0.11500 -0.11500 "    " 6 0 A0A0A0  "C6" 
  7 2 -1.081992 0.033063 -0.881965 900 2 -0.11500 -0.11500 "    " 6 0 A0A0A0  "C7" 
  8 2 0.726385 1.460613 -0.055210 900 2 -0.11500 -0.11500 "    " 6 0 A0A0A0  "C8" 
  9 2 -0.333237 1.224680 -0.958871 900 2 -0.11500 -0.11500 "    " 6 0 A0A0A0  "C9" 
  10 2 -1.584944 -2.215087 0.174668 900 2 0.71500 0.71500 "    " 6 0 A0A0A0  "C10" 
  11 41 0.497522 -1.446702 1.747928 900 21 0.11500 0.11500 "    " 1 0 FFFFFF  "H11" 
  12 41 -1.892606 -0.151083 -1.572433 900 21 0.11500 0.11500 "    " 1 0 FFFFFF  "H12" 
  13 41 -0.579257 1.953390 -1.715426 900 21 0.11500 0.11500 "    " 1 0 FFFFFF  "H13" 
  14 3 1.546172 2.747290 -0.137850 900 24 0.05500 0.05500 "  c1" 6 0 808080  "C14" 
  15 41 2.311249 2.668499 0.635580 900 21 0.06000 0.06000 "    " 1 0 FFFFFF  "H15" 
  16 3 0.704052 4.012021 0.201304 900 24 -0.06000 -0.06000 "  c1" 6 0 808080  "C16" 
  17 41 0.043100 4.209598 -0.643895 900 21 0.06000 0.06000 "    " 1 0 FFFFFF  "H17" 
  18 3 -0.208197 3.813896 1.428910 900 24 -0.18000 -0.18000 "  c1" 6 0 808080  "C18" 
  19 41 -0.758216 4.723686 1.668399 900 21 0.06000 0.06000 "  n2" 1 0 FFFFFF  "H19" 
  20 41 -0.952766 3.034495 1.260782 900 21 0.06000 0.06000 "    " 1 0 FFFFFF  "H20" 
  21 41 0.369253 3.530014 2.308967 900 21 0.06000 0.06000 "    " 1 0 FFFFFF  "H21" 
  22 3 1.579823 5.260539 0.418143 900 24 -0.18000 -0.18000 "  c1" 6 0 808080  "C22" 
  23 41 0.972691 6.120505 0.701624 900 21 0.06000 0.06000 "  n2" 1 0 FFFFFF  "H23" 
  24 41 2.311116 5.098001 1.210455 900 21 0.06000 0.06000 "    " 1 0 FFFFFF  "H24" 
  25 41 2.119401 5.542905 -0.484689 900 21 0.06000 0.06000 "    " 1 0 FFFFFF  "H25" 
  26 41 2.925939 3.745064 -1.503932 900 21 0.06000 0.06000 "  n2" 1 0 FFFFFF  "H26" 
  27 3 2.287720 2.863197 -1.495001 900 24 -0.12000 -0.12000 "  c1" 6 0 808080  "C27" 
  28 41 1.553347 3.020050 -2.285486 900 21 0.06000 0.06000 "    " 1 0 FFFFFF  "H28" 
  29 3 3.147959 1.641970 -1.873802 900 24 -0.12000 -0.12000 "  c1" 6 0 808080  "C29" 
  30 41 3.552548 1.779411 -2.876708 900 21 0.06000 0.06000 "  n2" 1 0 FFFFFF  "H30" 
  31 41 2.533872 0.740650 -1.919758 900 21 0.06000 0.06000 "    " 1 0 FFFFFF  "H31" 
  32 2 4.311485 1.428075 -0.926123 900 2 -0.11500 -0.11500 "  c1" 6 0 A0A0A0  "C32" 
  33 2 4.470953 0.334003 -0.166366 900 2 -0.23000 -0.23000 "  c1" 6 0 A0A0A0  "C35" 
  34 41 3.749475 -0.472125 -0.192562 900 21 0.11500 0.11500 "    " 1 0 FFFFFF  "" 
  35 41 5.318114 0.226792 0.494171 900 21 0.11500 0.11500 "    " 1 0 FFFFFF  "" 
  36 41 5.043486 2.220908 -0.876148 900 21 0.11500 0.11500 "    " 1 0 FFFFFF  "" 
  :::
 } 
 m_bond[36] { 
  # First column is bond index #
  i_m_from
  i_m_to
  i_m_order
  :::
  1 1 6 1
  2 2 10 1
  3 3 10 2
  4 4 5 2
  5 4 7 1
  6 4 10 1
  7 5 6 1
  8 5 11 1
  9 6 8 2
  10 7 9 2
  11 7 12 1
  12 8 9 1
  13 8 14 1
  14 9 13 1
  15 14 15 1
  16 14 16 1
  17 14 27 1
  18 16 17 1
  19 16 18 1
  20 16 22 1
  21 18 19 1
  22 18 20 1
  23 18 21 1
  24 22 23 1
  25 22 24 1
  26 22 25 1
  27 26 27 1
  28 27 28 1
  29 27 29 1
  30 29 30 1
  31 29 31 1
  32 29 32 1
  33 32 33 2
  34 32 36 1
  35 33 34 1
  36 33 35 1
  :::
 } 
} 

f_m_ct { 
 s_m_title
 s_m_entry_id
 s_m_entry_name
 s_m_Source_Path
 s_m_Source_File
 i_m_Source_File_Index
 b_sd_chiral_flag
 i_sd_version
 i_m_ct_enhanced_stereo_status
 s_sd_PUBCHEM\_BONDANNOTATIONS
 s_sd_StdInChI
 s_sd_StdInChIKey
 s_sd_AuxInfo
 s_sd_Formula
 r_sd_Mw
 s_sd_SMILES
 i_sd_CSID
 s_m_subgroup_title
 s_m_subgroupid
 b_m_subgroup_collapsed
 i_m_ct_format
 :::
 "trans-cinnamic acid " 
  21 
  392447.1 
  /home/exx/Documents/Jianing/covid 
  ligands.maegz 
  21
  0
  0
  0
  "3  4  8
3  5  8
4  7  8
5  8  8
7  9  8
8  9  8" 
  InChI=1S/C9H8O2/c10-9(11)7-6-8-4-2-1-3-5-8/h1-7H,(H,10,11)/b7-6+ 
  WBYWAXJHAXSJNI-VOTSOKGWSA-N 
  1/1/N:9,7,8,4,5,6,10,3,11,1,2/E:(2,3)(4,5)(10,11)/rA:19nOOCCCCCCCCCHHHHHHHH/rB:;;d3;s3;s3;s4;d5;d7s8;d6;s1d2s10;s4;s5;s6;s7;s8;s9;s10;s1;/rC:-.6057,-4.1346,.8983;-2.2209,-3.3512,-.1395;-.2104,.387,-.2392;1.2074,.4442,-.26;-.9141,1.6173,-.2455;-.9142,-.8176,-.2164;1.895,1.6705,-.2468;-.2327,2.8495,-.2387;1.173,2.8754,-.2331;-.4869,-1.9622,.3492;-1.1243,-3.1578,.3658;1.7735,-.407,-.293;-1.938,1.6389,-.2427;-1.813,-.8209,-.6464;2.9177,1.6844,-.2483;-.7574,3.7272,-.2338;1.6711,3.7678,-.2215;.3904,-1.9411,.8175;.1893,-4.0697,1.2742; 
  "C9 H8 O2" 
  148.1586
  O([H])C(/C(/[H])=C(\[H])/C1C([H])=C([H])C([H])=C([H])C=1[H])=O 
  392447
  ligands 
  ligands 
  0
  2
 m_atom[19] { 
  # First column is atom index #
  i_m_mmod_type
  r_m_x_coord
  r_m_y_coord
  r_m_z_coord
  i_m_residue_number
  i_m_color
  i_m_atomic_number
  s_m_color_rgb
  :::
  1 16 -0.605700 -4.134600 0.898300 900 70 8 FF2F2F 
  2 15 -2.220900 -3.351200 -0.139500 900 70 8 FF2F2F 
  3 2 -0.210400 0.387000 -0.239200 900 2 6 A0A0A0 
  4 2 1.207400 0.444200 -0.260000 900 2 6 A0A0A0 
  5 2 -0.914100 1.617300 -0.245500 900 2 6 A0A0A0 
  6 2 -0.914200 -0.817600 -0.216400 900 2 6 A0A0A0 
  7 2 1.895000 1.670500 -0.246800 900 2 6 A0A0A0 
  8 2 -0.232700 2.849500 -0.238700 900 2 6 A0A0A0 
  9 2 1.173000 2.875400 -0.233100 900 2 6 A0A0A0 
  10 2 -0.486900 -1.962200 0.349200 900 2 6 A0A0A0 
  11 2 -1.124300 -3.157800 0.365800 900 2 6 A0A0A0 
  12 41 1.773500 -0.407000 -0.293000 900 21 1 FFFFFF 
  13 41 -1.938000 1.638900 -0.242700 900 21 1 FFFFFF 
  14 41 -1.813000 -0.820900 -0.646400 900 21 1 FFFFFF 
  15 41 2.917700 1.684400 -0.248300 900 21 1 FFFFFF 
  16 41 -0.757400 3.727200 -0.233800 900 21 1 FFFFFF 
  17 41 1.671100 3.767800 -0.221500 900 21 1 FFFFFF 
  18 41 0.390400 -1.941100 0.817500 900 21 1 FFFFFF 
  19 42 0.189300 -4.069700 1.274200 900 21 1 FFFFFF 
  :::
 } 
 m_bond[19] { 
  # First column is bond index #
  i_m_from
  i_m_to
  i_m_order
  :::
  1 1 11 1
  2 1 19 1
  3 2 11 2
  4 3 4 2
  5 3 5 1
  6 3 6 1
  7 4 7 1
  8 4 12 1
  9 5 8 2
  10 5 13 1
  11 6 10 2
  12 6 14 1
  13 7 9 2
  14 7 15 1
  15 8 9 1
  16 8 16 1
  17 9 17 1
  18 10 11 1
  19 10 18 1
  :::
 } 
} 

f_m_ct { 
 s_m_title
 s_m_entry_id
 s_m_entry_name
 s_m_Source_Path
 s_m_Source_File
 i_m_Source_File_Index
 b_sd_chiral_flag
 i_sd_version
 i_m_ct_enhanced_stereo_status
 s_st_Chirality_1
 s_st_Chirality_2
 i_sd_PUBCHEM\_COMPOUND\_CID
 r_sd_PUBCHEM\_CONFORMER\_RMSD
 s_sd_PUBCHEM\_MMFF94\_PARTIAL\_CHARGES
 s_sd_PUBCHEM\_PHARMACOPHORE\_FEATURES
 i_sd_PUBCHEM\_HEAVY\_ATOM\_COUNT
 i_sd_PUBCHEM\_ATOM\_DEF\_STEREO\_COUNT
 i_sd_PUBCHEM\_ATOM\_UDEF\_STEREO\_COUNT
 i_sd_PUBCHEM\_BOND\_DEF\_STEREO\_COUNT
 i_sd_PUBCHEM\_BOND\_UDEF\_STEREO\_COUNT
 i_sd_PUBCHEM\_ISOTOPIC\_ATOM\_COUNT
 i_sd_PUBCHEM\_COMPONENT\_COUNT
 i_sd_PUBCHEM\_CACTVS\_TAUTO\_COUNT
 s_sd_PUBCHEM\_CONFORMER\_ID
 r_sd_PUBCHEM\_MMFF94\_ENERGY
 r_sd_PUBCHEM\_FEATURE\_SELFOVERLAP
 s_sd_PUBCHEM\_SHAPE\_FINGERPRINT
 s_sd_PUBCHEM\_SHAPE\_MULTIPOLES
 r_sd_PUBCHEM\_SHAPE\_SELFOVERLAP
 r_sd_PUBCHEM\_SHAPE\_VOLUME
 s_sd_PUBCHEM\_COORDINATE\_TYPE
 s_sd_PUBCHEM\_CONFORMER\_DIVERSEORDER
 r_sd_PUBCHEM\_EFFECTIVE\_ROTOR\_COUNT
 s_st_Chirality_3
 s_st_Chirality_4
 s_st_Chirality_5
 s_m_subgroup_title
 s_m_subgroupid
 b_m_subgroup_collapsed
 i_m_ct_format
 :::
 "nebrodenside A" 
  22 
  Conformer3D_CID_57391548.1 
  /home/exx/Documents/Jianing/covid 
  ligands.maegz 
  22
  1
  0
  0
  8_S_3_10_9_25 
  9_S_4_11_8_26 
  57391548
  1.2
  "33
1 -0.56
10 0.28
11 0.28
12 0.56
13 0.28
14 0.08
15 -0.15
16 -0.15
17 -0.14
18 0.28
19 0.08
2 -0.36
20 -0.15
21 -0.29
22 -0.28
23 0.14
24 0.14
3 -0.68
32 0.4
33 0.4
34 0.4
35 0.4
36 0.15
37 0.15
4 -0.68
40 0.15
41 0.15
42 0.45
5 -0.68
6 -0.68
7 -0.53
8 0.28
9 0.28" 
  "14
1 1 acceptor
1 2 acceptor
1 3 acceptor
1 3 donor
1 4 acceptor
1 4 donor
1 5 acceptor
1 5 donor
1 6 acceptor
1 6 donor
1 7 donor
3 22 23 24 hydrophobe
6 1 8 9 10 11 12 rings
6 14 15 16 17 19 20 rings" 
  24
  5
  0
  0
  0
  0
  1
  3
  036BB9BC00000001 
  67.5861
  71.109
  "10366900 7 16951136062255976710
10498660 4 17774716442580023195
10708813 3 18408893931490309020
11370993 70 18119528997041488356
11582403 64 15072512861428065143
11640471 11 18340499884336058108
11725454 13 16370993144427105119
12156800 1 12962309371076168808
12166972 35 18338787927831550730
12236239 1 18338508634445453882
12403259 327 14057275471568867156
12788726 201 18060707195334930777
13009979 54 18127689336072148490
13583140 156 17822303361522416211
13590594 115 18117279160512686140
13965767 371 17333094118381278632
14117953 113 17764590915372345381
14123250 116 18198645391257483112
14251764 3 16515677883683927373
14739800 52 18057305379700187824
14787075 74 17904771320689145307
14931854 50 18200321051057351852
17980427 23 18271226267294727214
1813 80 17831013525488276570
192875 21 18336261254463683666
20510252 161 17180262509264307770
20511986 3 18342727533559837356
20715895 44 17835235641717507957
21033648 29 16370995300437462887
21864079 5 18411992368189190998
22122407 14 18117570535310536193
22749437 52 18193284215668544836
23557571 272 17274813645220344530
23559900 14 17488184790118007663
474 4 18260547857267398670
495365 180 16515673416986732387
5895379 119 17916878906742686656
6034566 193 17172949575307120972
6328613 192 17971480856727984372
9981440 41 17904760330331338010" 
  "452.82
9.25
3.56
1.83
4.07
1.92
-0.47
3.18
1.82
-3.54
-0.57
0.6
0.27
-2.84" 
  938.317
  256.3
  "2
5
10" 
  "1
55
24
7
69
57
71
67
39
22
70
36
63
25
45
46
42
32
8
34
66
38
16
17
10
21
31
74
44
47
12
54
3
27
20
35
33
13
14
61
68
62
40
30
26
28
64
43
19
11
50
51
18
6
9
48
15
41
23
73
53
56
65
59
2
52
4
58
37
49
72
5
29
60" 
  6.2
  10_R_5_12_8_27 
  11_R_1_9_13_28 
  12_S_2_1_10_29 
  ligands 
  ligands 
  0
  2
 m_depend[5] { 
  # First column is dependency index #
  i_m_depend_dependency
  s_m_depend_property
  :::
  1 10 s_st_Chirality_1 
  2 10 s_st_Chirality_2 
  3 10 s_st_Chirality_3 
  4 10 s_st_Chirality_4 
  5 10 s_st_Chirality_5 
  :::
 } 
 m_atom[48] { 
  # First column is atom index #
  i_m_mmod_type
  r_m_x_coord
  r_m_y_coord
  r_m_z_coord
  i_m_residue_number
  i_m_color
  i_m_atomic_number
  s_m_color_rgb
  s_m_atom_name
  i_sd_original_parity
  :::
  1 16 -1.549800 -0.086800 0.829600 900 70 8 FF2F2F  O1  <>
  2 16 -0.769700 -1.982600 -0.284600 900 70 8 FF2F2F  O2  <>
  3 16 -5.256100 -0.433100 -0.905500 900 70 8 FF2F2F  O3  <>
  4 16 -4.471400 2.062900 0.323300 900 70 8 FF2F2F  O4  <>
  5 16 -2.922100 -1.768900 -2.109200 900 70 8 FF2F2F  O5  <>
  6 16 -0.735300 2.081300 2.309900 900 70 8 FF2F2F  O6  <>
  7 16 4.531300 -1.354400 1.121600 900 70 8 FF2F2F  O7  <>
  8 3 -3.902900 0.015300 -0.814000 900 2 6 A0A0A0  C8  1
  9 3 -3.762200 0.835200 0.468600 900 2 6 A0A0A0  C9  1
  10 3 -2.965900 -1.192600 -0.804100 900 2 6 A0A0A0  C10  2
  11 3 -2.290300 1.133200 0.764000 900 2 6 A0A0A0  C11  1
  12 3 -1.544600 -0.790600 -0.410200 900 2 6 A0A0A0  C12  1
  13 3 -2.116100 1.849300 2.099600 900 2 6 A0A0A0  C13  <>
  14 2 0.544800 -1.824600 0.059900 900 2 6 A0A0A0  C14  <>
  15 2 1.396700 -1.084200 -0.759700 900 2 6 A0A0A0  C15  <>
  16 2 1.033300 -2.404200 1.231000 900 2 6 A0A0A0  C16  <>
  17 2 2.736900 -0.922900 -0.408200 900 2 6 A0A0A0  C17  <>
  18 3 3.634400 -0.127200 -1.297200 900 2 6 A0A0A0  C18  <>
  19 2 3.225100 -1.502300 0.763000 900 2 6 A0A0A0  C19  <>
  20 2 2.373400 -2.243000 1.582500 900 2 6 A0A0A0  C20  <>
  21 2 3.943300 1.242300 -0.744900 900 2 6 A0A0A0  C21  <>
  22 2 3.249500 2.383600 -0.918500 900 2 6 A0A0A0  C22  <>
  23 3 2.001400 2.395400 -1.760700 900 2 6 A0A0A0  C23  <>
  24 3 3.616300 3.719100 -0.336300 900 2 6 A0A0A0  C24  <>
  25 41 -3.728000 0.639700 -1.698000 900 21 1 FFFFFF  H25  <>
  26 41 -4.217600 0.291500 1.305400 900 21 1 FFFFFF  H26  <>
  27 41 -3.346200 -1.968100 -0.128600 900 21 1 FFFFFF  H27  <>
  28 41 -1.850500 1.765700 -0.019300 900 21 1 FFFFFF  H28  <>
  29 41 -1.111700 -0.157300 -1.195800 900 21 1 FFFFFF  H29  <>
  30 41 -2.479200 1.228300 2.925400 900 21 1 FFFFFF  H30  <>
  31 41 -2.639700 2.810000 2.111700 900 21 1 FFFFFF  H31  <>
  32 42 -5.437200 -1.006100 -0.140900 900 21 1 FFFFFF  H32  <>
  33 42 -4.065900 2.559300 -0.408000 900 21 1 FFFFFF  H33  <>
  34 42 -2.586100 -1.095600 -2.725200 900 21 1 FFFFFF  H34  <>
  35 42 -0.647200 2.533500 3.166200 900 21 1 FFFFFF  H35  <>
  36 41 1.022600 -0.654900 -1.684800 900 21 1 FFFFFF  H36  <>
  37 41 0.373900 -2.981400 1.873300 900 21 1 FFFFFF  H37  <>
  38 41 4.582100 -0.666000 -1.433500 900 21 1 FFFFFF  H38  <>
  39 41 3.230800 -0.065200 -2.314300 900 21 1 FFFFFF  H39  <>
  40 41 2.740200 -2.699600 2.497900 900 21 1 FFFFFF  H40  <>
  41 41 4.842000 1.292400 -0.131000 900 21 1 FFFFFF  H41  <>
  42 42 4.685300 -1.822600 1.960100 900 21 1 FFFFFF  H42  <>
  43 41 1.819700 1.484600 -2.331100 900 21 1 FFFFFF  H43  <>
  44 41 2.056300 3.209200 -2.492700 900 21 1 FFFFFF  H44  <>
  45 41 1.126700 2.571100 -1.125000 900 21 1 FFFFFF  H45  <>
  46 41 4.523400 3.656600 0.273800 900 21 1 FFFFFF  H46  <>
  47 41 2.808700 4.091100 0.302300 900 21 1 FFFFFF  H47  <>
  48 41 3.798100 4.447500 -1.132900 900 21 1 FFFFFF  H48  <>
  :::
 } 
 m_bond[49] { 
  # First column is bond index #
  i_m_from
  i_m_to
  i_m_order
  :::
  1 1 11 1
  2 1 12 1
  3 2 12 1
  4 2 14 1
  5 3 8 1
  6 3 32 1
  7 4 9 1
  8 4 33 1
  9 5 10 1
  10 5 34 1
  11 6 13 1
  12 6 35 1
  13 7 19 1
  14 7 42 1
  15 8 9 1
  16 8 10 1
  17 8 25 1
  18 9 11 1
  19 9 26 1
  20 10 12 1
  21 10 27 1
  22 11 13 1
  23 11 28 1
  24 12 29 1
  25 13 30 1
  26 13 31 1
  27 14 15 2
  28 14 16 1
  29 15 17 1
  30 15 36 1
  31 16 20 2
  32 16 37 1
  33 17 18 1
  34 17 19 2
  35 18 21 1
  36 18 38 1
  37 18 39 1
  38 19 20 1
  39 20 40 1
  40 21 22 2
  41 21 41 1
  42 22 23 1
  43 22 24 1
  44 23 43 1
  45 23 44 1
  46 23 45 1
  47 24 46 1
  48 24 47 1
  49 24 48 1
  :::
 } 
} 

f_m_ct { 
 s_m_title
 s_m_entry_id
 s_m_entry_name
 s_m_Source_Path
 s_m_Source_File
 i_m_Source_File_Index
 b_sd_chiral_flag
 i_sd_version
 i_m_ct_enhanced_stereo_status
 s_st_Chirality_1
 s_st_Chirality_2
 i_sd_PUBCHEM\_COMPOUND\_CID
 r_sd_PUBCHEM\_CONFORMER\_RMSD
 s_sd_PUBCHEM\_MMFF94\_PARTIAL\_CHARGES
 s_sd_PUBCHEM\_PHARMACOPHORE\_FEATURES
 i_sd_PUBCHEM\_HEAVY\_ATOM\_COUNT
 i_sd_PUBCHEM\_ATOM\_DEF\_STEREO\_COUNT
 i_sd_PUBCHEM\_ATOM\_UDEF\_STEREO\_COUNT
 i_sd_PUBCHEM\_BOND\_DEF\_STEREO\_COUNT
 i_sd_PUBCHEM\_BOND\_UDEF\_STEREO\_COUNT
 i_sd_PUBCHEM\_ISOTOPIC\_ATOM\_COUNT
 i_sd_PUBCHEM\_COMPONENT\_COUNT
 i_sd_PUBCHEM\_CACTVS\_TAUTO\_COUNT
 s_sd_PUBCHEM\_CONFORMER\_ID
 r_sd_PUBCHEM\_MMFF94\_ENERGY
 r_sd_PUBCHEM\_FEATURE\_SELFOVERLAP
 s_sd_PUBCHEM\_SHAPE\_FINGERPRINT
 s_sd_PUBCHEM\_SHAPE\_MULTIPOLES
 r_sd_PUBCHEM\_SHAPE\_SELFOVERLAP
 r_sd_PUBCHEM\_SHAPE\_VOLUME
 s_sd_PUBCHEM\_COORDINATE\_TYPE
 s_sd_PUBCHEM\_CONFORMER\_DIVERSEORDER
 r_sd_PUBCHEM\_EFFECTIVE\_ROTOR\_COUNT
 s_st_Chirality_3
 s_st_Chirality_4
 s_st_Chirality_5
 s_m_subgroup_title
 s_m_subgroupid
 b_m_subgroup_collapsed
 i_m_ct_format
 :::
 "nebrodenside B" 
  23 
  Conformer3D_CID_57391548.1 
  /home/exx/Documents/Jianing/covid 
  ligands.maegz 
  23
  1
  0
  0
  8_S_3_10_9_25 
  9_S_4_11_8_26 
  57391548
  1.2
  "33
1 -0.56
10 0.28
11 0.28
12 0.56
13 0.28
14 0.08
15 -0.15
16 -0.15
17 -0.14
18 0.28
19 0.08
2 -0.36
20 -0.15
21 -0.29
22 -0.28
23 0.14
24 0.14
3 -0.68
32 0.4
33 0.4
34 0.4
35 0.4
36 0.15
37 0.15
4 -0.68
40 0.15
41 0.15
42 0.45
5 -0.68
6 -0.68
7 -0.53
8 0.28
9 0.28" 
  "14
1 1 acceptor
1 2 acceptor
1 3 acceptor
1 3 donor
1 4 acceptor
1 4 donor
1 5 acceptor
1 5 donor
1 6 acceptor
1 6 donor
1 7 donor
3 22 23 24 hydrophobe
6 1 8 9 10 11 12 rings
6 14 15 16 17 19 20 rings" 
  24
  5
  0
  0
  0
  0
  1
  3
  036BB9BC00000001 
  67.5861
  71.109
  "10366900 7 16951136062255976710
10498660 4 17774716442580023195
10708813 3 18408893931490309020
11370993 70 18119528997041488356
11582403 64 15072512861428065143
11640471 11 18340499884336058108
11725454 13 16370993144427105119
12156800 1 12962309371076168808
12166972 35 18338787927831550730
12236239 1 18338508634445453882
12403259 327 14057275471568867156
12788726 201 18060707195334930777
13009979 54 18127689336072148490
13583140 156 17822303361522416211
13590594 115 18117279160512686140
13965767 371 17333094118381278632
14117953 113 17764590915372345381
14123250 116 18198645391257483112
14251764 3 16515677883683927373
14739800 52 18057305379700187824
14787075 74 17904771320689145307
14931854 50 18200321051057351852
17980427 23 18271226267294727214
1813 80 17831013525488276570
192875 21 18336261254463683666
20510252 161 17180262509264307770
20511986 3 18342727533559837356
20715895 44 17835235641717507957
21033648 29 16370995300437462887
21864079 5 18411992368189190998
22122407 14 18117570535310536193
22749437 52 18193284215668544836
23557571 272 17274813645220344530
23559900 14 17488184790118007663
474 4 18260547857267398670
495365 180 16515673416986732387
5895379 119 17916878906742686656
6034566 193 17172949575307120972
6328613 192 17971480856727984372
9981440 41 17904760330331338010" 
  "452.82
9.25
3.56
1.83
4.07
1.92
-0.47
3.18
1.82
-3.54
-0.57
0.6
0.27
-2.84" 
  938.317
  256.3
  "2
5
10" 
  "1
55
24
7
69
57
71
67
39
22
70
36
63
25
45
46
42
32
8
34
66
38
16
17
10
21
31
74
44
47
12
54
3
27
20
35
33
13
14
61
68
62
40
30
26
28
64
43
19
11
50
51
18
6
9
48
15
41
23
73
53
56
65
59
2
52
4
58
37
49
72
5
29
60" 
  6.2
  10_R_5_12_8_27 
  11_R_1_9_13_28 
  12_S_2_1_10_29 
  ligands 
  ligands 
  0
  2
 m_depend[5] { 
  # First column is dependency index #
  i_m_depend_dependency
  s_m_depend_property
  :::
  1 10 s_st_Chirality_1 
  2 10 s_st_Chirality_2 
  3 10 s_st_Chirality_3 
  4 10 s_st_Chirality_4 
  5 10 s_st_Chirality_5 
  :::
 } 
 m_atom[41] { 
  # First column is atom index #
  i_m_mmod_type
  r_m_x_coord
  r_m_y_coord
  r_m_z_coord
  i_m_residue_number
  i_m_color
  s_m_grow_name
  i_m_atomic_number
  i_m_formal_charge
  s_m_color_rgb
  s_m_atom_name
  i_sd_original_parity
  :::
  1 16 -1.549800 -0.086800 0.829600 900 70 "    " 8 0 FF2F2F  "O1"  <>
  2 16 -0.769700 -1.982600 -0.284600 900 70 "    " 8 0 FF2F2F  "O2"  <>
  3 16 -5.256100 -0.433100 -0.905500 900 70 "    " 8 0 FF2F2F  "O3"  <>
  4 16 -4.471400 2.062900 0.323300 900 70 "    " 8 0 FF2F2F  "O4"  <>
  5 16 -2.922100 -1.768900 -2.109200 900 70 "    " 8 0 FF2F2F  "O5"  <>
  6 16 -0.735300 2.081300 2.309900 900 70 "    " 8 0 FF2F2F  "O6"  <>
  7 16 4.531300 -1.354400 1.121600 900 70 "    " 8 0 FF2F2F  "O7"  <>
  8 3 -3.902900 0.015300 -0.814000 900 2 "    " 6 0 A0A0A0  "C8"  1
  9 3 -3.762200 0.835200 0.468600 900 2 "    " 6 0 A0A0A0  "C9"  1
  10 3 -2.965900 -1.192600 -0.804100 900 2 "    " 6 0 A0A0A0  "C10"  2
  11 3 -2.290300 1.133200 0.764000 900 2 "    " 6 0 A0A0A0  "C11"  1
  12 3 -1.544600 -0.790600 -0.410200 900 2 "    " 6 0 A0A0A0  "C12"  1
  13 3 -2.116100 1.849300 2.099600 900 2 "    " 6 0 A0A0A0  "C13"  <>
  14 2 0.544800 -1.824600 0.059900 900 2 "    " 6 0 A0A0A0  "C14"  <>
  15 2 1.396700 -1.084200 -0.759700 900 2 "    " 6 0 A0A0A0  "C15"  <>
  16 2 1.033300 -2.404200 1.231000 900 2 "    " 6 0 A0A0A0  "C16"  <>
  17 2 2.736900 -0.922900 -0.408200 900 2 "    " 6 0 A0A0A0  "C17"  <>
  18 2 3.225100 -1.502300 0.763000 900 2 "    " 6 0 A0A0A0  "C19"  <>
  19 2 2.373400 -2.243000 1.582500 900 2 "    " 6 0 A0A0A0  "C20"  <>
  20 41 -3.728000 0.639700 -1.698000 900 21 "    " 1 0 FFFFFF  "H24"  <>
  21 41 -4.217600 0.291500 1.305400 900 21 "    " 1 0 FFFFFF  "H25"  <>
  22 41 -3.346200 -1.968100 -0.128600 900 21 "    " 1 0 FFFFFF  "H26"  <>
  23 41 -1.850500 1.765700 -0.019300 900 21 "    " 1 0 FFFFFF  "H27"  <>
  24 41 -1.111700 -0.157300 -1.195800 900 21 "    " 1 0 FFFFFF  "H28"  <>
  25 41 -2.479200 1.228300 2.925400 900 21 "    " 1 0 FFFFFF  "H29"  <>
  26 41 -2.639700 2.810000 2.111700 900 21 "    " 1 0 FFFFFF  "H30"  <>
  27 42 -5.437200 -1.006100 -0.140900 900 21 "    " 1 0 FFFFFF  "H31"  <>
  28 42 -4.065900 2.559300 -0.408000 900 21 "    " 1 0 FFFFFF  "H32"  <>
  29 42 -2.586100 -1.095600 -2.725200 900 21 "    " 1 0 FFFFFF  "H33"  <>
  30 42 -0.647200 2.533500 3.166200 900 21 "    " 1 0 FFFFFF  "H34"  <>
  31 41 1.022600 -0.654900 -1.684800 900 21 "    " 1 0 FFFFFF  "H35"  <>
  32 41 0.373900 -2.981400 1.873300 900 21 "    " 1 0 FFFFFF  "H36"  <>
  33 41 2.740200 -2.699600 2.497900 900 21 "    " 1 0 FFFFFF  "H39"  <>
  34 42 4.685300 -1.822600 1.960100 900 21 "    " 1 0 FFFFFF  "H41"  <>
  35 2 3.666254 -0.114830 -1.302520 900 2 "  c1" 6 0 A0A0A0  "C35"  <>
  36 2 5.065815 -0.093672 -0.694691 900 2 "  c1" 6 0 A0A0A0  "C38"  <>
  37 2 5.995169 0.714399 -1.589011 900 24 "  c1" 6 0 808080  "C41"  <>
  38 15 7.157122 0.858971 -1.291984 900 70 "  c3" 8 0 FF2E2E  "O42"  <>
  39 18 5.499245 1.273251 -2.730168 900 70 "  c1" 8 -1 FF2F2F  "O43"  <>
  40 41 5.258600 -0.608302 0.235035 900 21 "    " 1 0 FFFFFF  ""  <>
  41 41 3.288057 0.333683 -2.209274 900 21 "    " 1 0 FFFFFF  ""  <>
  :::
 } 
 m_bond[42] { 
  # First column is bond index #
  i_m_from
  i_m_to
  i_m_order
  :::
  1 1 11 1
  2 1 12 1
  3 2 12 1
  4 2 14 1
  5 3 8 1
  6 3 27 1
  7 4 9 1
  8 4 28 1
  9 5 10 1
  10 5 29 1
  11 6 13 1
  12 6 30 1
  13 7 18 1
  14 7 34 1
  15 8 9 1
  16 8 10 1
  17 8 20 1
  18 9 11 1
  19 9 21 1
  20 10 12 1
  21 10 22 1
  22 11 13 1
  23 11 23 1
  24 12 24 1
  25 13 25 1
  26 13 26 1
  27 14 15 2
  28 14 16 1
  29 15 17 1
  30 15 31 1
  31 16 19 2
  32 16 32 1
  33 17 18 2
  34 17 35 1
  35 18 19 1
  36 19 33 1
  37 35 36 2
  38 35 41 1
  39 36 37 1
  40 36 40 1
  41 37 38 2
  42 37 39 1
  :::
 } 
} 

f_m_ct { 
 s_m_title
 s_m_entry_id
 s_m_entry_name
 s_m_Source_Path
 s_m_Source_File
 i_m_Source_File_Index
 b_sd_chiral_flag
 i_sd_version
 i_m_ct_enhanced_stereo_status
 s_sd_PUBCHEM\_BONDANNOTATIONS
 s_sd_StdInChI
 s_sd_StdInChIKey
 s_sd_AuxInfo
 s_sd_Formula
 r_sd_Mw
 s_sd_SMILES
 i_sd_CSID
 s_st_Chirality_1
 s_st_Chirality_2
 s_st_Chirality_3
 s_st_Chirality_4
 s_st_Chirality_5
 s_m_subgroup_title
 s_m_subgroupid
 b_m_subgroup_collapsed
 i_m_ct_format
 :::
 syringin 
  24 
  4475831.1 
  /home/exx/Documents/Jianing/covid 
  ligands.maegz 
  24
  1
  0
  0
  "13  15  5
16  17  8
16  18  8
17  19  8
18  20  8
19  21  8
14  2  5
20  21  8
10  3  5
11  4  6
12  5  6" 
  InChI=1S/C17H24O9/c1-23-10-6-9(4-3-5-18)7-11(24-2)16(10)26-17-15(22)14(21)13(20)12(8-19)25-17/h3-4,6-7,12-15,17-22H,5,8H2,1-2H3/b4-3+/t12-,13-,14+,15-,17+/m1/s1 
  QJVXKWHHAMZTBY-GCPOEHJPSA-N 
  1/0/N:23,24,25,22,26,19,20,15,21,17,18,13,11,10,12,16,14,9,6,4,3,5,7,8,1,2/E:(1,2)(6,7)(10,11)(23,24)/it:im/rA:50cOOOOOOOOOCCCCCCCCCCCCCCCCCHHHHHHHHHHHHHHHHHHHHHHHH/rB:;;;;;;;;s3;s4s10;s5s10;s1s11;s1s2s12;s6s13;s2;s7d16;s8s16;s17;d18;d19s20;s21;s7;s8;d22;s9s25;s10;s11;s12;s13;s14;s15;s15;s3;s4;s5;s6;s19;s20;s22;s23;s23;s23;s24;s24;s24;s25;s26;s26;s9;/rC:-1.1599,-2.907,.3597;-.2229,-1.2475,-.9091;-2.4829,-.228,3.278;-2.3871,-3.0582,3.8775;-.5127,.5993,1.4113;-1.2737,-5.7918,.7607;2.5064,-1.2831,-1.2948;-1.5201,1.0526,-1.5306;1.9694,6.7994,-1.1328;-1.6054,-1.1451,2.6233;-2.2579,-2.5469,2.5509;-1.245,-.6118,1.2181;-1.4243,-3.5093,1.6532;-.4449,-1.6497,.367;-2.1109,-4.8839,1.4677;.4369,-.1974,-1.2217;1.8506,-.1982,-1.2385;-.2574,1.019,-1.4126;2.545,1.028,-1.1774;.4533,2.232,-1.3567;1.8582,2.2658,-1.182;2.5567,3.4628,-1.0544;2.7866,-1.9494,-2.4221;-2.2353,.948,-2.6506;2.0938,4.5864,-.4748;2.782,5.8566,-.4413;-.6901,-1.2089,3.2204;-3.2631,-2.4444,2.1314;-2.1676,-.3754,.6795;-.4682,-3.7055,2.1508;.5268,-1.8332,.8412;-3.0508,-4.7778,.9224;-2.3276,-5.3358,2.4386;-2.0178,.6354,3.2649;-2.8771,-2.3697,4.3754;-1.1761,1.2658,1.6875;-1.7626,-6.6421,.7684;3.5675,1.0057,-1.114;-.082,3.1011,-1.4342;3.4784,3.4871,-1.4264;3.3325,-2.858,-2.1697;3.4175,-1.3526,-3.0869;1.8824,-2.2385,-2.9648;-3.2911,.9759,-2.3809;-2.0331,1.7835,-3.3248;-2.0399,.0076,-3.1712;1.2021,4.5744,-.0341;2.9174,6.186,.5908;3.7607,5.8324,-.9258;2.4633,7.6445,-1.1066; 
  "C17 H24 O9" 
  372.3671
  O1[C@]([H])([C@@]([H])([C@]([H])([C@@]([H])([C@@]1([H])C([H])([H])O[H])O[H])O[H])O[H])OC1C(=C([H])C(/C(/[H])=C(\[H])/C([H])([H])O[H])=C([H])C=1OC([H])([H])[H])OC([H])([H])[H] 
  4475831
  10_S_3_12_11_27 
  11_S_4_13_10_28 
  12_R_5_14_10_29 
  13_R_1_11_15_30 
  14_S_2_1_12_31 
  ligands 
  ligands 
  0
  2
 m_depend[5] { 
  # First column is dependency index #
  i_m_depend_dependency
  s_m_depend_property
  :::
  1 10 s_st_Chirality_1 
  2 10 s_st_Chirality_2 
  3 10 s_st_Chirality_3 
  4 10 s_st_Chirality_4 
  5 10 s_st_Chirality_5 
  :::
 } 
 m_atom[50] { 
  # First column is atom index #
  i_m_mmod_type
  r_m_x_coord
  r_m_y_coord
  r_m_z_coord
  i_m_residue_number
  i_m_color
  i_m_atomic_number
  s_m_color_rgb
  s_m_atom_name
  i_sd_original_parity
  :::
  1 16 -1.159900 -2.907000 0.359700 900 70 8 FF2F2F  O1  <>
  2 16 -0.222900 -1.247500 -0.909100 900 70 8 FF2F2F  O2  <>
  3 16 -2.482900 -0.228000 3.278000 900 70 8 FF2F2F  O3  <>
  4 16 -2.387100 -3.058200 3.877500 900 70 8 FF2F2F  O4  <>
  5 16 -0.512700 0.599300 1.411300 900 70 8 FF2F2F  O5  <>
  6 16 -1.273700 -5.791800 0.760700 900 70 8 FF2F2F  O6  <>
  7 16 2.506400 -1.283100 -1.294800 900 70 8 FF2F2F  O7  <>
  8 16 -1.520100 1.052600 -1.530600 900 70 8 FF2F2F  O8  <>
  9 16 1.969400 6.799400 -1.132800 900 70 8 FF2F2F  O9  <>
  10 3 -1.605400 -1.145100 2.623300 900 2 6 A0A0A0  C10  1
  11 3 -2.257900 -2.546900 2.550900 900 2 6 A0A0A0  C11  1
  12 3 -1.245000 -0.611800 1.218100 900 2 6 A0A0A0  C12  2
  13 3 -1.424300 -3.509300 1.653200 900 2 6 A0A0A0  C13  1
  14 3 -0.444900 -1.649700 0.367000 900 2 6 A0A0A0  C14  1
  15 3 -2.110900 -4.883900 1.467700 900 2 6 A0A0A0  C15  <>
  16 2 0.436900 -0.197400 -1.221700 900 2 6 A0A0A0  C16  <>
  17 2 1.850600 -0.198200 -1.238500 900 2 6 A0A0A0  C17  <>
  18 2 -0.257400 1.019000 -1.412600 900 2 6 A0A0A0  C18  <>
  19 2 2.545000 1.028000 -1.177400 900 2 6 A0A0A0  C19  <>
  20 2 0.453300 2.232000 -1.356700 900 2 6 A0A0A0  C20  <>
  21 2 1.858200 2.265800 -1.182000 900 2 6 A0A0A0  C21  <>
  22 2 2.556700 3.462800 -1.054400 900 2 6 A0A0A0  C22  <>
  23 3 2.786600 -1.949400 -2.422100 900 2 6 A0A0A0  C23  <>
  24 3 -2.235300 0.948000 -2.650600 900 2 6 A0A0A0  C24  <>
  25 2 2.093800 4.586400 -0.474800 900 2 6 A0A0A0  C25  <>
  26 3 2.782000 5.856600 -0.441300 900 2 6 A0A0A0  C26  <>
  27 41 -0.690100 -1.208900 3.220400 900 21 1 FFFFFF  H27  <>
  28 41 -3.263100 -2.444400 2.131400 900 21 1 FFFFFF  H28  <>
  29 41 -2.167600 -0.375400 0.679500 900 21 1 FFFFFF  H29  <>
  30 41 -0.468200 -3.705500 2.150800 900 21 1 FFFFFF  H30  <>
  31 41 0.526800 -1.833200 0.841200 900 21 1 FFFFFF  H31  <>
  32 41 -3.050800 -4.777800 0.922400 900 21 1 FFFFFF  H32  <>
  33 41 -2.327600 -5.335800 2.438600 900 21 1 FFFFFF  H33  <>
  34 42 -2.017800 0.635400 3.264900 900 21 1 FFFFFF  H34  <>
  35 42 -2.877100 -2.369700 4.375400 900 21 1 FFFFFF  H35  <>
  36 42 -1.176100 1.265800 1.687500 900 21 1 FFFFFF  H36  <>
  37 42 -1.762600 -6.642100 0.768400 900 21 1 FFFFFF  H37  <>
  38 41 3.567500 1.005700 -1.114000 900 21 1 FFFFFF  H38  <>
  39 41 -0.082000 3.101100 -1.434200 900 21 1 FFFFFF  H39  <>
  40 41 3.478400 3.487100 -1.426400 900 21 1 FFFFFF  H40  <>
  41 41 3.332500 -2.858000 -2.169700 900 21 1 FFFFFF  H41  <>
  42 41 3.417500 -1.352600 -3.086900 900 21 1 FFFFFF  H42  <>
  43 41 1.882400 -2.238500 -2.964800 900 21 1 FFFFFF  H43  <>
  44 41 -3.291100 0.975900 -2.380900 900 21 1 FFFFFF  H44  <>
  45 41 -2.033100 1.783500 -3.324800 900 21 1 FFFFFF  H45  <>
  46 41 -2.039900 0.007600 -3.171200 900 21 1 FFFFFF  H46  <>
  47 41 1.202100 4.574400 -0.034100 900 21 1 FFFFFF  H47  <>
  48 41 2.917400 6.186000 0.590800 900 21 1 FFFFFF  H48  <>
  49 41 3.760700 5.832400 -0.925800 900 21 1 FFFFFF  H49  <>
  50 42 2.463300 7.644500 -1.106600 900 21 1 FFFFFF  H50  <>
  :::
 } 
 m_bond[51] { 
  # First column is bond index #
  i_m_from
  i_m_to
  i_m_order
  :::
  1 1 13 1
  2 1 14 1
  3 2 14 1
  4 2 16 1
  5 3 10 1
  6 3 34 1
  7 4 11 1
  8 4 35 1
  9 5 12 1
  10 5 36 1
  11 6 15 1
  12 6 37 1
  13 7 17 1
  14 7 23 1
  15 8 18 1
  16 8 24 1
  17 9 26 1
  18 9 50 1
  19 10 11 1
  20 10 12 1
  21 10 27 1
  22 11 13 1
  23 11 28 1
  24 12 14 1
  25 12 29 1
  26 13 15 1
  27 13 30 1
  28 14 31 1
  29 15 32 1
  30 15 33 1
  31 16 17 2
  32 16 18 1
  33 17 19 1
  34 18 20 2
  35 19 21 2
  36 19 38 1
  37 20 21 1
  38 20 39 1
  39 21 22 1
  40 22 25 2
  41 22 40 1
  42 23 41 1
  43 23 42 1
  44 23 43 1
  45 24 44 1
  46 24 45 1
  47 24 46 1
  48 25 26 1
  49 25 47 1
  50 26 48 1
  51 26 49 1
  :::
 } 
} 

f_m_ct { 
 s_m_title
 s_m_entry_id
 s_m_entry_name
 s_m_Source_Path
 s_m_Source_File
 i_m_Source_File_Index
 b_sd_chiral_flag
 i_sd_version
 i_m_ct_enhanced_stereo_status
 s_sd_PUBCHEM\_BONDANNOTATIONS
 s_sd_StdInChI
 s_sd_StdInChIKey
 s_sd_AuxInfo
 s_sd_Formula
 r_sd_Mw
 s_sd_SMILES
 i_sd_CSID
 s_st_Chirality_1
 s_st_Chirality_2
 s_st_Chirality_3
 s_m_subgroup_title
 s_m_subgroupid
 b_m_subgroup_collapsed
 i_m_ct_format
 :::
 "vitamin E" 
  25 
  83144.1 
  /home/exx/Documents/Jianing/covid 
  ligands.maegz 
  25
  1
  0
  0
  "12  20  5
15  16  8
15  23  8
16  22  8
22  25  8
23  26  8
25  26  8
3  14  5
5  18  5" 
  InChI=1S/C27H46O2/c1-20(2)10-7-11-21(3)12-8-13-22(4)14-9-16-27(6)17-15-24-19-25(28)18-23(5)26(24)29-27/h18-22,28H,7-17H2,1-6H3/t21-,22-,27-/m1/s1 
  GZIFEOYASATJEH-VHFRWLAGSA-N 
  1/0/N:28,29,20,18,27,14,19,10,6,21,17,13,9,8,11,4,7,25,23,24,12,5,22,15,26,16,3,2,1/E:(1,2)/it:im/rA:75cOOCCCCCCCCCCCCCCCCCCCCCCCCCCCHHHHHHHHHHHHHHHHHHHHHHHHHHHHHHHHHHHHHHHHHHHHHH/rB:;s1;s3;;s4;s3;s5s6;s5;s9;s7;;s10s12;s3;s11;s1d15;s12;s5;s17;s12;s19;s16;s15;s21;d22;s2d23s25;s22;s24;s24;s4;s4;s5;s6;s6;s7;s7;s8;s8;s9;s9;s10;s10;s11;s11;s12;s13;s13;s14;s14;s14;s17;s17;s18;s18;s18;s19;s19;s20;s20;s20;s21;s21;s23;s24;s25;s27;s27;s27;s28;s28;s28;s29;s29;s29;s2;/rC:-2.4969,-3.4513,3.024;-3.7886,-7.8053,.1965;-1.3845,-3.0905,3.6943;-.7827,-1.9021,2.8786;.7796,-1.3768,-.7706;-.3595,-2.2568,1.4283;-.3601,-4.2724,3.8817;.3535,-1.0995,.7045;1.3072,-.0859,-1.4622;.2646,1.0586,-1.5721;-.5807,-5.4989,2.9481;-.1612,3.5613,-2.2564;.7946,2.3247,-2.2701;-1.8795,-2.5607,5.0734;-1.8975,-5.5678,2.2685;-2.8082,-4.4863,2.3532;.5161,4.8456,-2.8291;1.8163,-2.5287,-.8998;1.793,5.3054,-2.0763;-1.5087,3.2662,-2.9743;2.5421,6.5184,-2.6713;-4.0491,-4.5243,1.6639;-2.2478,-6.7048,1.5078;3.8687,6.8946,-1.9369;-4.3786,-5.6889,.9333;-3.488,-6.7758,.8523;-5.0143,-3.3966,1.6469;4.4876,8.169,-2.5677;4.9271,5.7545,-1.8658;-1.506,-1.0805,2.8228;.0866,-1.5071,3.4134;-.1088,-1.6963,-1.3251;-1.2425,-2.5351,.8459;.3139,-3.1104,1.4486;.67,-3.9208,3.7641;-.3856,-4.6425,4.9099;1.2267,-.7808,1.281;-.3725,-.2882,.7477;1.6293,-.3274,-2.4796;2.1921,.2705,-.9255;-.6137,.6762,-2.0945;-.0434,1.3942,-.5814;-.4459,-6.411,3.5371;.1906,-5.5142,2.173;-.4126,3.7807,-1.2128;1.0927,2.0885,-3.2947;1.702,2.5505,-1.7105;-2.3764,-3.3525,5.638;-2.5944,-1.7413,4.9653;-1.0419,-2.1948,5.672;-.1974,5.6739,-2.7961;.7622,4.6739,-3.8806;2.1347,-2.6621,-1.9354;2.702,-2.3288,-.2932;1.3925,-3.4838,-.5871;1.5482,5.4989,-1.028;2.5124,4.4948,-2.1135;-2.1459,4.1513,-3.0081;-1.3387,2.9251,-3.9975;-2.0803,2.499,-2.4488;1.8551,7.369,-2.6478;2.7612,6.3078,-3.7223;-1.5945,-7.4899,1.431;3.6105,7.1472,-.9032;-5.2755,-5.7516,.4423;-5.208,-3.0894,.6164;-5.9579,-3.7043,2.1007;-4.6665,-2.5102,2.1794;3.776,8.9967,-2.549;5.3732,8.4881,-2.015;4.7768,7.987,-3.6052;5.8599,6.1031,-1.419;5.1489,5.362,-2.8604;4.589,4.9275,-1.239;-4.5627,-7.868,-.2179; 
  "C27 H46 O2" 
  402.653
  O1C2C(C([H])([H])[H])=C([H])C(=C([H])C=2C([H])([H])C([H])([H])[C@@]1(C([H])([H])[H])C([H])([H])C([H])([H])C([H])([H])[C@]([H])(C([H])([H])[H])C([H])([H])C([H])([H])C([H])([H])[C@]([H])(C([H])([H])[H])C([H])([H])C([H])([H])C([H])([H])C([H])(C([H])([H])[H])C([H])([H])[H])O[H] 
  83144
  3_R_1_7_4_14 
  5_R_8_9_18_32 
  12_R_13_17_20_45 
  ligands 
  ligands 
  0
  2
 m_depend[3] { 
  # First column is dependency index #
  i_m_depend_dependency
  s_m_depend_property
  :::
  1 10 s_st_Chirality_1 
  2 10 s_st_Chirality_2 
  3 10 s_st_Chirality_3 
  :::
 } 
 m_atom[75] { 
  # First column is atom index #
  i_m_mmod_type
  r_m_x_coord
  r_m_y_coord
  r_m_z_coord
  i_m_residue_number
  i_m_color
  i_m_atomic_number
  s_m_color_rgb
  s_m_atom_name
  i_sd_original_parity
  :::
  1 16 -2.496900 -3.451300 3.024000 900 70 8 FF2F2F  O1  <>
  2 16 -3.788600 -7.805300 0.196500 900 70 8 FF2F2F  O2  <>
  3 3 -1.384500 -3.090500 3.694300 900 2 6 A0A0A0  C3  2
  4 3 -0.782700 -1.902100 2.878600 900 2 6 A0A0A0  C4  <>
  5 3 0.779600 -1.376800 -0.770600 900 2 6 A0A0A0  C5  1
  6 3 -0.359500 -2.256800 1.428300 900 2 6 A0A0A0  C6  <>
  7 3 -0.360100 -4.272400 3.881700 900 2 6 A0A0A0  C7  <>
  8 3 0.353500 -1.099500 0.704500 900 2 6 A0A0A0  C8  <>
  9 3 1.307200 -0.085900 -1.462200 900 2 6 A0A0A0  C9  <>
  10 3 0.264600 1.058600 -1.572100 900 2 6 A0A0A0  C10  <>
  11 3 -0.580700 -5.498900 2.948100 900 2 6 A0A0A0  C11  <>
  12 3 -0.161200 3.561300 -2.256400 900 2 6 A0A0A0  C12  1
  13 3 0.794600 2.324700 -2.270100 900 2 6 A0A0A0  C13  <>
  14 3 -1.879500 -2.560700 5.073400 900 2 6 A0A0A0  C14  <>
  15 2 -1.897500 -5.567800 2.268500 900 2 6 A0A0A0  C15  <>
  16 2 -2.808200 -4.486300 2.353200 900 2 6 A0A0A0  C16  <>
  17 3 0.516100 4.845600 -2.829100 900 2 6 A0A0A0  C17  <>
  18 3 1.816300 -2.528700 -0.899800 900 2 6 A0A0A0  C18  <>
  19 3 1.793000 5.305400 -2.076300 900 2 6 A0A0A0  C19  <>
  20 3 -1.508700 3.266200 -2.974300 900 2 6 A0A0A0  C20  <>
  21 3 2.542100 6.518400 -2.671300 900 2 6 A0A0A0  C21  <>
  22 2 -4.049100 -4.524300 1.663900 900 2 6 A0A0A0  C22  <>
  23 2 -2.247800 -6.704800 1.507800 900 2 6 A0A0A0  C23  <>
  24 3 3.868700 6.894600 -1.936900 900 2 6 A0A0A0  C24  2
  25 2 -4.378600 -5.688900 0.933300 900 2 6 A0A0A0  C25  <>
  26 2 -3.488000 -6.775800 0.852300 900 2 6 A0A0A0  C26  <>
  27 3 -5.014300 -3.396600 1.646900 900 2 6 A0A0A0  C27  <>
  28 3 4.487600 8.169000 -2.567700 900 2 6 A0A0A0  C28  <>
  29 3 4.927100 5.754500 -1.865800 900 2 6 A0A0A0  C29  <>
  30 41 -1.506000 -1.080500 2.822800 900 21 1 FFFFFF  H30  <>
  31 41 0.086600 -1.507100 3.413400 900 21 1 FFFFFF  H31  <>
  32 41 -0.108800 -1.696300 -1.325100 900 21 1 FFFFFF  H32  <>
  33 41 -1.242500 -2.535100 0.845900 900 21 1 FFFFFF  H33  <>
  34 41 0.313900 -3.110400 1.448600 900 21 1 FFFFFF  H34  <>
  35 41 0.670000 -3.920800 3.764100 900 21 1 FFFFFF  H35  <>
  36 41 -0.385600 -4.642500 4.909900 900 21 1 FFFFFF  H36  <>
  37 41 1.226700 -0.780800 1.281000 900 21 1 FFFFFF  H37  <>
  38 41 -0.372500 -0.288200 0.747700 900 21 1 FFFFFF  H38  <>
  39 41 1.629300 -0.327400 -2.479600 900 21 1 FFFFFF  H39  <>
  40 41 2.192100 0.270500 -0.925500 900 21 1 FFFFFF  H40  <>
  41 41 -0.613700 0.676200 -2.094500 900 21 1 FFFFFF  H41  <>
  42 41 -0.043400 1.394200 -0.581400 900 21 1 FFFFFF  H42  <>
  43 41 -0.445900 -6.411000 3.537100 900 21 1 FFFFFF  H43  <>
  44 41 0.190600 -5.514200 2.173000 900 21 1 FFFFFF  H44  <>
  45 41 -0.412600 3.780700 -1.212800 900 21 1 FFFFFF  H45  <>
  46 41 1.092700 2.088500 -3.294700 900 21 1 FFFFFF  H46  <>
  47 41 1.702000 2.550500 -1.710500 900 21 1 FFFFFF  H47  <>
  48 41 -2.376400 -3.352500 5.638000 900 21 1 FFFFFF  H48  <>
  49 41 -2.594400 -1.741300 4.965300 900 21 1 FFFFFF  H49  <>
  50 41 -1.041900 -2.194800 5.672000 900 21 1 FFFFFF  H50  <>
  51 41 -0.197400 5.673900 -2.796100 900 21 1 FFFFFF  H51  <>
  52 41 0.762200 4.673900 -3.880600 900 21 1 FFFFFF  H52  <>
  53 41 2.134700 -2.662100 -1.935400 900 21 1 FFFFFF  H53  <>
  54 41 2.702000 -2.328800 -0.293200 900 21 1 FFFFFF  H54  <>
  55 41 1.392500 -3.483800 -0.587100 900 21 1 FFFFFF  H55  <>
  56 41 1.548200 5.498900 -1.028000 900 21 1 FFFFFF  H56  <>
  57 41 2.512400 4.494800 -2.113500 900 21 1 FFFFFF  H57  <>
  58 41 -2.145900 4.151300 -3.008100 900 21 1 FFFFFF  H58  <>
  59 41 -1.338700 2.925100 -3.997500 900 21 1 FFFFFF  H59  <>
  60 41 -2.080300 2.499000 -2.448800 900 21 1 FFFFFF  H60  <>
  61 41 1.855100 7.369000 -2.647800 900 21 1 FFFFFF  H61  <>
  62 41 2.761200 6.307800 -3.722300 900 21 1 FFFFFF  H62  <>
  63 41 -1.594500 -7.489900 1.431000 900 21 1 FFFFFF  H63  <>
  64 41 3.610500 7.147200 -0.903200 900 21 1 FFFFFF  H64  <>
  65 41 -5.275500 -5.751600 0.442300 900 21 1 FFFFFF  H65  <>
  66 41 -5.208000 -3.089400 0.616400 900 21 1 FFFFFF  H66  <>
  67 41 -5.957900 -3.704300 2.100700 900 21 1 FFFFFF  H67  <>
  68 41 -4.666500 -2.510200 2.179400 900 21 1 FFFFFF  H68  <>
  69 41 3.776000 8.996700 -2.549000 900 21 1 FFFFFF  H69  <>
  70 41 5.373200 8.488100 -2.015000 900 21 1 FFFFFF  H70  <>
  71 41 4.776800 7.987000 -3.605200 900 21 1 FFFFFF  H71  <>
  72 41 5.859900 6.103100 -1.419000 900 21 1 FFFFFF  H72  <>
  73 41 5.148900 5.362000 -2.860400 900 21 1 FFFFFF  H73  <>
  74 41 4.589000 4.927500 -1.239000 900 21 1 FFFFFF  H74  <>
  75 42 -4.562700 -7.868000 -0.217900 900 21 1 FFFFFF  H75  <>
  :::
 } 
 m_bond[76] { 
  # First column is bond index #
  i_m_from
  i_m_to
  i_m_order
  :::
  1 1 3 1
  2 1 16 1
  3 2 26 1
  4 2 75 1
  5 3 4 1
  6 3 7 1
  7 3 14 1
  8 4 6 1
  9 4 30 1
  10 4 31 1
  11 5 8 1
  12 5 9 1
  13 5 18 1
  14 5 32 1
  15 6 8 1
  16 6 33 1
  17 6 34 1
  18 7 11 1
  19 7 35 1
  20 7 36 1
  21 8 37 1
  22 8 38 1
  23 9 10 1
  24 9 39 1
  25 9 40 1
  26 10 13 1
  27 10 41 1
  28 10 42 1
  29 11 15 1
  30 11 43 1
  31 11 44 1
  32 12 13 1
  33 12 17 1
  34 12 20 1
  35 12 45 1
  36 13 46 1
  37 13 47 1
  38 14 48 1
  39 14 49 1
  40 14 50 1
  41 15 16 2
  42 15 23 1
  43 16 22 1
  44 17 19 1
  45 17 51 1
  46 17 52 1
  47 18 53 1
  48 18 54 1
  49 18 55 1
  50 19 21 1
  51 19 56 1
  52 19 57 1
  53 20 58 1
  54 20 59 1
  55 20 60 1
  56 21 24 1
  57 21 61 1
  58 21 62 1
  59 22 25 2
  60 22 27 1
  61 23 26 2
  62 23 63 1
  63 24 28 1
  64 24 29 1
  65 24 64 1
  66 25 26 1
  67 25 65 1
  68 27 66 1
  69 27 67 1
  70 27 68 1
  71 28 69 1
  72 28 70 1
  73 28 71 1
  74 29 72 1
  75 29 73 1
  76 29 74 1
  :::
 } 
} 

f_m_ct { 
 s_m_title
 s_m_entry_id
 s_m_entry_name
 s_m_Source_Path
 s_m_Source_File
 i_m_Source_File_Index
 b_sd_chiral_flag
 i_sd_version
 i_m_ct_enhanced_stereo_status
 s_sd_PUBCHEM\_BONDANNOTATIONS
 s_sd_StdInChI
 s_sd_StdInChIKey
 s_sd_AuxInfo
 s_sd_Formula
 r_sd_Mw
 s_sd_SMILES
 i_sd_CSID
 s_st_Chirality_1
 s_st_Chirality_2
 s_m_subgroup_title
 s_m_subgroupid
 b_m_subgroup_collapsed
 i_m_ct_format
 :::
 catechin 
  26 
  8711.1 
  /home/exx/Documents/Jianing/covid 
  ligands.maegz 
  26
  1
  0
  0
  "10  11  8
10  13  8
11  14  8
12  15  8
12  16  8
13  17  8
14  18  8
15  19  8
16  20  8
17  18  8
19  21  8
7  2  6
20  21  8
8  12  5" 
  InChI=1S/C15H14O6/c16-8-4-11(18)9-6-13(20)15(21-14(9)5-8)7-1-2-10(17)12(19)3-7/h1-5,13,15-20H,6H2/t13-,15+/m0/s1 
  PFTAWBLQPZVEMU-DZGCQCFKSA-N 
  1/0/N:16,20,15,17,14,9,12,18,10,21,13,19,7,11,8,4,6,3,5,2,1/it:im/rA:35cOOOOOOCCCCCCCCCCCCCCCHHHHHHHHHHHHHH/rB:;;;;;s2;s1s7;s7;s9;s1s10;s8;s3d10;d11;d12;s12;s13;s4s14d17;s5s15;d16;s6d19s20;s7;s8;s9;s9;s14;s15;s2;s16;s17;s20;s3;s4;s5;s6;/rC:-.599,-.0497,.8743;2.2019,.1757,2.5331;1.2176,-4.3568,.7203;-3.334,-3.7566,.6522;-1.9588,4.2339,-1.3874;-.1535,4.3329,-3.406;1.8217,-.0031,1.1659;.4771,.7568,.875;1.7777,-1.5315,.8612;.429,-2.1547,.8222;-.7094,-1.3135,.8381;.3387,1.6643,-.3093;.2457,-3.5573,.7437;-2.0059,-1.8647,.788;-.7672,2.5517,-.3493;1.2378,1.7122,-1.404;-1.0537,-4.1022,.6877;-2.1807,-3.2588,.7091;-.9608,3.4681,-1.4012;1.067,2.6323,-2.4564;-.0277,3.5158,-2.4575;2.6649,.4378,.6315;.323,1.4096,1.7403;2.2452,-1.7206,-.1082;2.3803,-2.0595,1.6067;-2.8248,-1.25,.8015;-1.4553,2.5395,.4102;2.3744,1.1376,2.6226;2.037,1.0812,-1.4638;-1.1814,-5.1166,.6291;1.7472,2.6533,-3.2216;2.0478,-4.0655,.7559;-4.0501,-3.2438,.6566;-2.5447,4.2024,-.7303;-.8274,4.8996,-3.4301; 
  "C15 H14 O6" 
  290.2681
  O1C2=C([H])C(=C([H])C(=C2C([H])([H])[C@@]([H])([C@@]1([H])C1C([H])=C([H])C(=C(C=1[H])O[H])O[H])O[H])O[H])O[H] 
  8711
  7_S_2_8_9_22 
  8_R_1_7_12_23 
  ligands 
  ligands 
  0
  2
 m_depend[2] { 
  # First column is dependency index #
  i_m_depend_dependency
  s_m_depend_property
  :::
  1 10 s_st_Chirality_1 
  2 10 s_st_Chirality_2 
  :::
 } 
 m_atom[35] { 
  # First column is atom index #
  i_m_mmod_type
  r_m_x_coord
  r_m_y_coord
  r_m_z_coord
  i_m_residue_number
  i_m_color
  i_m_atomic_number
  s_m_color_rgb
  i_sd_original_parity
  :::
  1 16 -0.599000 -0.049700 0.874300 900 70 8 FF2F2F  <>
  2 16 2.201900 0.175700 2.533100 900 70 8 FF2F2F  <>
  3 16 1.217600 -4.356800 0.720300 900 70 8 FF2F2F  <>
  4 16 -3.334000 -3.756600 0.652200 900 70 8 FF2F2F  <>
  5 16 -1.958800 4.233900 -1.387400 900 70 8 FF2F2F  <>
  6 16 -0.153500 4.332900 -3.406000 900 70 8 FF2F2F  <>
  7 3 1.821700 -0.003100 1.165900 900 2 6 A0A0A0  2
  8 3 0.477100 0.756800 0.875000 900 2 6 A0A0A0  1
  9 3 1.777700 -1.531500 0.861200 900 2 6 A0A0A0  <>
  10 2 0.429000 -2.154700 0.822200 900 2 6 A0A0A0  <>
  11 2 -0.709400 -1.313500 0.838100 900 2 6 A0A0A0  <>
  12 2 0.338700 1.664300 -0.309300 900 2 6 A0A0A0  <>
  13 2 0.245700 -3.557300 0.743700 900 2 6 A0A0A0  <>
  14 2 -2.005900 -1.864700 0.788000 900 2 6 A0A0A0  <>
  15 2 -0.767200 2.551700 -0.349300 900 2 6 A0A0A0  <>
  16 2 1.237800 1.712200 -1.404000 900 2 6 A0A0A0  <>
  17 2 -1.053700 -4.102200 0.687700 900 2 6 A0A0A0  <>
  18 2 -2.180700 -3.258800 0.709100 900 2 6 A0A0A0  <>
  19 2 -0.960800 3.468100 -1.401200 900 2 6 A0A0A0  <>
  20 2 1.067000 2.632300 -2.456400 900 2 6 A0A0A0  <>
  21 2 -0.027700 3.515800 -2.457500 900 2 6 A0A0A0  <>
  22 41 2.664900 0.437800 0.631500 900 21 1 FFFFFF  <>
  23 41 0.323000 1.409600 1.740300 900 21 1 FFFFFF  <>
  24 41 2.245200 -1.720600 -0.108200 900 21 1 FFFFFF  <>
  25 41 2.380300 -2.059500 1.606700 900 21 1 FFFFFF  <>
  26 41 -2.824800 -1.250000 0.801500 900 21 1 FFFFFF  <>
  27 41 -1.455300 2.539500 0.410200 900 21 1 FFFFFF  <>
  28 42 2.374400 1.137600 2.622600 900 21 1 FFFFFF  <>
  29 41 2.037000 1.081200 -1.463800 900 21 1 FFFFFF  <>
  30 41 -1.181400 -5.116600 0.629100 900 21 1 FFFFFF  <>
  31 41 1.747200 2.653300 -3.221600 900 21 1 FFFFFF  <>
  32 42 2.047800 -4.065500 0.755900 900 21 1 FFFFFF  <>
  33 42 -4.050100 -3.243800 0.656600 900 21 1 FFFFFF  <>
  34 42 -2.544700 4.202400 -0.730300 900 21 1 FFFFFF  <>
  35 42 -0.827400 4.899600 -3.430100 900 21 1 FFFFFF  <>
  :::
 } 
 m_bond[37] { 
  # First column is bond index #
  i_m_from
  i_m_to
  i_m_order
  :::
  1 1 8 1
  2 1 11 1
  3 2 7 1
  4 2 28 1
  5 3 13 1
  6 3 32 1
  7 4 18 1
  8 4 33 1
  9 5 19 1
  10 5 34 1
  11 6 21 1
  12 6 35 1
  13 7 8 1
  14 7 9 1
  15 7 22 1
  16 8 12 1
  17 8 23 1
  18 9 10 1
  19 9 24 1
  20 9 25 1
  21 10 11 1
  22 10 13 2
  23 11 14 2
  24 12 15 2
  25 12 16 1
  26 13 17 1
  27 14 18 1
  28 14 26 1
  29 15 19 1
  30 15 27 1
  31 16 20 2
  32 16 29 1
  33 17 18 2
  34 17 30 1
  35 19 21 2
  36 20 21 1
  37 20 31 1
  :::
 } 
} 

f_m_ct { 
 s_m_title
 s_m_entry_id
 s_m_entry_name
 s_m_Source_Path
 s_m_Source_File
 i_m_Source_File_Index
 b_sd_chiral_flag
 i_sd_version
 i_m_ct_enhanced_stereo_status
 s_sd_PUBCHEM\_BONDANNOTATIONS
 s_sd_StdInChI
 s_sd_StdInChIKey
 s_sd_AuxInfo
 s_sd_Formula
 r_sd_Mw
 s_sd_SMILES
 i_sd_CSID
 s_m_subgroup_title
 s_m_subgroupid
 b_m_subgroup_collapsed
 i_m_ct_format
 :::
 herbacetin 
  27 
  4444174.1 
  /home/exx/Documents/Jianing/covid 
  ligands.maegz 
  27
  0
  0
  0
  "1  10  8
1  9  8
10  12  8
11  12  8
13  18  8
13  19  8
14  17  8
15  16  8
16  17  8
18  20  8
19  21  8
20  22  8
21  22  8
8  11  8
8  14  8
8  9  8
9  15  8" 
  InChI=1S/C15H10O7/c16-7-3-1-6(2-4-7)14-13(21)12(20)10-8(17)5-9(18)11(19)15(10)22-14/h1-5,16-19,21H 
  ZDOTZEDNGNPOEW-UHFFFAOYSA-N 
  1/0/N:18,19,20,21,17,13,22,14,16,8,15,11,12,10,9,7,3,6,4,5,2,1/E:(1,2)(3,4)/rA:32nOOOOOOOCCCCCCCCCCCCCCCHHHHHHHHHH/rB:;;;;;;;s1d8;s1;d5s8;s2d10s11;s10;s3s8;s4s9;s6d15;d14s16;d13;s13;s18;d19;s7d20s21;s17;s18;s19;s20;s21;s2;s3;s4;s6;s7;/rC:.4088,-.4456,-.0206;-2.1489,1.7659,.1757;-3.4125,-3.1325,.0221;1.9155,-2.732,-.0016;-3.4501,-.4485,.0478;.7126,-5.1236,.0073;2.9304,5.2697,.0704;-1.5483,-1.7077,.0218;-.1257,-1.6235,-.0001;-.1632,.6885,-.0026;-2.2245,-.4767,.0483;-1.5226,.7075,.07;.6556,1.8337,-.0421;-2.1619,-2.9868,.0182;.6591,-2.7983,.0007;.0332,-4.0633,.0063;-1.3714,-4.1518,.0101;1.9162,1.8704,.6092;.2653,3.0164,-.7263;2.7044,3.0391,.6372;1.0308,4.1951,-.6905;2.2512,4.2138,.0077;-1.823,-5.0719,.0085;2.2806,1.0457,1.0937;-.597,3.0538,-1.2746;3.6041,3.0351,1.1251;.693,5.0336,-1.1724;-3.0274,1.7823,.2257;-3.7779,-3.9338,.0161;2.3302,-1.9565,0;.3216,-5.9133,.0116;2.6421,6.0148,-.3028; 
  "C15 H10 O7" 
  302.2357
  O1C(C2C([H])=C([H])C(=C([H])C=2[H])O[H])=C(C(C2C(=C([H])C(=C(C1=2)O[H])O[H])O[H])=O)O[H] 
  4444174
  ligands 
  ligands 
  0
  2
 m_atom[32] { 
  # First column is atom index #
  i_m_mmod_type
  r_m_x_coord
  r_m_y_coord
  r_m_z_coord
  i_m_residue_number
  i_m_color
  i_m_atomic_number
  s_m_color_rgb
  :::
  1 16 0.408800 -0.445600 -0.020600 900 70 8 FF2F2F 
  2 16 -2.148900 1.765900 0.175700 900 70 8 FF2F2F 
  3 16 -3.412500 -3.132500 0.022100 900 70 8 FF2F2F 
  4 16 1.915500 -2.732000 -0.001600 900 70 8 FF2F2F 
  5 15 -3.450100 -0.448500 0.047800 900 70 8 FF2F2F 
  6 16 0.712600 -5.123600 0.007300 900 70 8 FF2F2F 
  7 16 2.930400 5.269700 0.070400 900 70 8 FF2F2F 
  8 2 -1.548300 -1.707700 0.021800 900 2 6 A0A0A0 
  9 2 -0.125700 -1.623500 -0.000100 900 2 6 A0A0A0 
  10 2 -0.163200 0.688500 -0.002600 900 2 6 A0A0A0 
  11 2 -2.224500 -0.476700 0.048300 900 2 6 A0A0A0 
  12 2 -1.522600 0.707500 0.070000 900 2 6 A0A0A0 
  13 2 0.655600 1.833700 -0.042100 900 2 6 A0A0A0 
  14 2 -2.161900 -2.986800 0.018200 900 2 6 A0A0A0 
  15 2 0.659100 -2.798300 0.000700 900 2 6 A0A0A0 
  16 2 0.033200 -4.063300 0.006300 900 2 6 A0A0A0 
  17 2 -1.371400 -4.151800 0.010100 900 2 6 A0A0A0 
  18 2 1.916200 1.870400 0.609200 900 2 6 A0A0A0 
  19 2 0.265300 3.016400 -0.726300 900 2 6 A0A0A0 
  20 2 2.704400 3.039100 0.637200 900 2 6 A0A0A0 
  21 2 1.030800 4.195100 -0.690500 900 2 6 A0A0A0 
  22 2 2.251200 4.213800 0.007700 900 2 6 A0A0A0 
  23 41 -1.823000 -5.071900 0.008500 900 21 1 FFFFFF 
  24 41 2.280600 1.045700 1.093700 900 21 1 FFFFFF 
  25 41 -0.597000 3.053800 -1.274600 900 21 1 FFFFFF 
  26 41 3.604100 3.035100 1.125100 900 21 1 FFFFFF 
  27 41 0.693000 5.033600 -1.172400 900 21 1 FFFFFF 
  28 42 -3.027400 1.782300 0.225700 900 21 1 FFFFFF 
  29 42 -3.777900 -3.933800 0.016100 900 21 1 FFFFFF 
  30 42 2.330200 -1.956500 0.000000 900 21 1 FFFFFF 
  31 42 0.321600 -5.913300 0.011600 900 21 1 FFFFFF 
  32 42 2.642100 6.014800 -0.302800 900 21 1 FFFFFF 
  :::
 } 
 m_bond[34] { 
  # First column is bond index #
  i_m_from
  i_m_to
  i_m_order
  :::
  1 1 9 1
  2 1 10 1
  3 2 12 1
  4 2 28 1
  5 3 14 1
  6 3 29 1
  7 4 15 1
  8 4 30 1
  9 5 11 2
  10 6 16 1
  11 6 31 1
  12 7 22 1
  13 7 32 1
  14 8 9 2
  15 8 11 1
  16 8 14 1
  17 9 15 1
  18 10 12 2
  19 10 13 1
  20 11 12 1
  21 13 18 2
  22 13 19 1
  23 14 17 2
  24 15 16 2
  25 16 17 1
  26 17 23 1
  27 18 20 1
  28 18 24 1
  29 19 21 2
  30 19 25 1
  31 20 22 2
  32 20 26 1
  33 21 22 1
  34 21 27 1
  :::
 } 
} 

f_m_ct { 
 s_m_title
 s_m_entry_id
 s_m_entry_name
 s_m_Source_Path
 s_m_Source_File
 i_m_Source_File_Index
 b_sd_chiral_flag
 i_sd_version
 i_m_ct_enhanced_stereo_status
 i_sd_PUBCHEM\_COMPOUND\_CID
 r_sd_PUBCHEM\_CONFORMER\_RMSD
 s_sd_PUBCHEM\_MMFF94\_PARTIAL\_CHARGES
 i_sd_PUBCHEM\_EFFECTIVE\_ROTOR\_COUNT
 s_sd_PUBCHEM\_PHARMACOPHORE\_FEATURES
 i_sd_PUBCHEM\_HEAVY\_ATOM\_COUNT
 i_sd_PUBCHEM\_ATOM\_DEF\_STEREO\_COUNT
 i_sd_PUBCHEM\_ATOM\_UDEF\_STEREO\_COUNT
 i_sd_PUBCHEM\_BOND\_DEF\_STEREO\_COUNT
 i_sd_PUBCHEM\_BOND\_UDEF\_STEREO\_COUNT
 i_sd_PUBCHEM\_ISOTOPIC\_ATOM\_COUNT
 i_sd_PUBCHEM\_COMPONENT\_COUNT
 i_sd_PUBCHEM\_CACTVS\_TAUTO\_COUNT
 r_sd_PUBCHEM\_MMFF94\_ENERGY
 r_sd_PUBCHEM\_FEATURE\_SELFOVERLAP
 s_sd_PUBCHEM\_SHAPE\_FINGERPRINT
 s_sd_PUBCHEM\_SHAPE\_MULTIPOLES
 r_sd_PUBCHEM\_SHAPE\_SELFOVERLAP
 r_sd_PUBCHEM\_SHAPE\_VOLUME
 s_sd_PUBCHEM\_COORDINATE\_TYPE
 i_sd_PUBCHEM\_CONFORMER\_ID
 i_sd_PUBCHEM\_CONFORMER\_DIVERSEORDER
 s_m_subgroup_title
 s_m_subgroupid
 b_m_subgroup_collapsed
 i_m_ct_format
 :::
 isoscutellarein 
  28 
  Conformer3D_CID_5281665.1 
  /home/exx/Documents/Jianing/covid 
  ligands.maegz 
  28
  0
  0
  0
  5281665
  0.6
  "31
1 -0.16
10 0.47
11 0.03
12 0.08
13 0.08
14 -0.14
15 0.08
16 -0.15
17 -0.15
18 -0.15
19 -0.15
2 -0.53
20 -0.15
21 0.08
22 0.15
23 0.15
24 0.15
25 0.15
26 0.15
27 0.15
28 0.45
29 0.45
3 -0.53
30 0.45
31 0.45
4 -0.53
5 -0.57
6 -0.53
7 0.09
8 0.08
9 0.05" 
  1
  "9
1 1 acceptor
1 2 donor
1 3 donor
1 4 donor
1 5 acceptor
1 6 donor
6 1 7 8 9 10 14 rings
6 11 17 18 19 20 21 rings
6 7 8 12 13 15 16 rings" 
  21
  0
  0
  0
  0
  0
  1
  104
  63.3578
  45.705
  "10319926 262 18268410396852224786
10411042 1 18193840564584324971
10493431 412 18197507221167483977
105312 117 17678162803475793349
10616163 171 18411138021953618726
11315181 36 18186519917191875356
12107183 9 17613992994286204490
12236239 1 17530686481457563284
12507560 40 18272646891994087792
13140716 1 18339368560355448065
13288520 33 18411139142718095159
13402501 40 18343303660794448630
13544592 145 18127703633991428870
14790565 3 17835808491232988513
15042514 8 18408890654925503937
15196674 1 18411136961233554256
15352361 1 18338797926299202623
15375358 24 18272088279720265190
17804303 29 18412828001274068000
1813 80 17603301587614309868
18927931 339 18411142432689710239
19141452 34 18201161044002817655
200 152 17346591954841190836
20510252 161 18271243811698366905
21033648 29 17560786737048255674
21065198 57 18413669102273955352
21267235 1 18336835272352991995
22122407 14 15985110746723953203
221490 88 18412546544004701848
2297311 6 18340779195124018468
23366157 5 17824824687825148796
23402539 116 18410849953990644662
23557571 272 18341900705479293470
23559900 14 18341891845225557764
23845131 108 17619929261950205777
26918003 58 18201998803127602768
3004659 81 18113614629468879694
335352 9 18410011057643447101
4214541 1 18411419492693085488
5104073 3 18342453742817144368
559249 180 18261949653115327538
59755656 215 18408601431796649623
67856867 119 18188495787111867028
77779 3 18411982464295299640
8809292 202 18410013243038086386
9709674 26 18271811164172387366" 
  "396.95
10.68
2.66
0.66
10.26
0.16
0
-3.15
0.4
-2.99
-0.04
0.23
0
0.67" 
  891.144
  208.4
  "2
5
10" 
  1133163777
  1
  ligands 
  ligands 
  0
  2
 m_atom[31] { 
  # First column is atom index #
  i_m_mmod_type
  r_m_x_coord
  r_m_y_coord
  r_m_z_coord
  i_m_residue_number
  i_m_color
  i_m_atomic_number
  s_m_color_rgb
  :::
  1 16 -0.009400 -0.636700 0.030600 900 70 8 FF2F2F 
  2 16 -3.991600 2.123800 -0.099400 900 70 8 FF2F2F 
  3 16 -1.584000 -2.839500 0.153400 900 70 8 FF2F2F 
  4 16 -4.339800 -2.599800 0.151400 900 70 8 FF2F2F 
  5 15 -1.566500 3.123500 -0.157400 900 70 8 FF2F2F 
  6 16 6.313300 -0.676600 0.030800 900 70 8 FF2F2F 
  7 2 -1.968300 0.797900 -0.037900 900 2 6 A0A0A0 
  8 2 -1.369800 -0.459300 0.026000 900 2 6 A0A0A0 
  9 2 0.803200 0.484700 -0.039100 900 2 6 A0A0A0 
  10 2 -1.109500 1.990200 -0.102800 900 2 6 A0A0A0 
  11 2 2.248100 0.180600 -0.021600 900 2 6 A0A0A0 
  12 2 -3.359700 0.918700 -0.038600 900 2 6 A0A0A0 
  13 2 -2.161700 -1.606000 0.090100 900 2 6 A0A0A0 
  14 2 0.347200 1.746000 -0.097500 900 2 6 A0A0A0 
  15 2 -3.551900 -1.489600 0.089400 900 2 6 A0A0A0 
  16 2 -4.149500 -0.230000 0.025100 900 2 6 A0A0A0 
  17 2 3.148900 1.086000 0.544300 900 2 6 A0A0A0 
  18 2 2.720300 -1.014400 -0.569700 900 2 6 A0A0A0 
  19 2 4.513800 0.798400 0.561700 900 2 6 A0A0A0 
  20 2 4.085100 -1.302200 -0.552200 900 2 6 A0A0A0 
  21 2 4.981800 -0.395600 0.013400 900 2 6 A0A0A0 
  22 41 0.984100 2.620200 -0.164400 900 21 1 FFFFFF 
  23 41 -5.233000 -0.137000 0.024600 900 21 1 FFFFFF 
  24 41 2.822200 2.016300 1.001200 900 21 1 FFFFFF 
  25 41 2.045000 -1.735200 -1.024300 900 21 1 FFFFFF 
  26 41 5.201800 1.510400 1.009800 900 21 1 FFFFFF 
  27 41 4.444300 -2.233200 -0.982200 900 21 1 FFFFFF 
  28 42 -3.345300 2.845000 -0.142500 900 21 1 FFFFFF 
  29 42 -2.290000 -3.507900 0.191800 900 21 1 FFFFFF 
  30 42 -5.273400 -2.327400 0.140600 900 21 1 FFFFFF 
  31 42 6.785000 0.058600 0.458800 900 21 1 FFFFFF 
  :::
 } 
 m_bond[33] { 
  # First column is bond index #
  i_m_from
  i_m_to
  i_m_order
  :::
  1 1 8 1
  2 1 9 1
  3 2 12 1
  4 2 28 1
  5 3 13 1
  6 3 29 1
  7 4 15 1
  8 4 30 1
  9 5 10 2
  10 6 21 1
  11 6 31 1
  12 7 8 2
  13 7 10 1
  14 7 12 1
  15 8 13 1
  16 9 11 1
  17 9 14 2
  18 10 14 1
  19 11 17 2
  20 11 18 1
  21 12 16 2
  22 13 15 2
  23 14 22 1
  24 15 16 1
  25 16 23 1
  26 17 19 1
  27 17 24 1
  28 18 20 2
  29 18 25 1
  30 19 21 2
  31 19 26 1
  32 20 21 1
  33 20 27 1
  :::
 } 
} 

f_m_ct { 
 s_m_title
 s_m_entry_id
 s_m_entry_name
 s_m_Source_Path
 s_m_Source_File
 i_m_Source_File_Index
 b_sd_chiral_flag
 i_sd_version
 i_m_ct_enhanced_stereo_status
 s_sd_PUBCHEM\_BONDANNOTATIONS
 s_sd_StdInChI
 s_sd_StdInChIKey
 s_sd_AuxInfo
 s_sd_Formula
 r_sd_Mw
 s_sd_SMILES
 i_sd_CSID
 s_st_Chirality_1
 s_st_Chirality_2
 s_m_subgroup_title
 s_m_subgroupid
 b_m_subgroup_collapsed
 i_m_ct_format
 :::
 afzelechin 
  29 
  391781.1 
  /home/exx/Documents/Jianing/covid 
  ligands.maegz 
  29
  1
  0
  0
  "10  13  8
11  14  8
11  15  8
12  16  8
13  17  8
14  18  8
15  19  8
16  17  8
18  20  8
19  20  8
6  2  5
7  11  5
9  10  8
9  12  8" 
  InChI=1S/C15H14O5/c16-9-3-1-8(2-4-9)15-13(19)7-11-12(18)5-10(17)6-14(11)20-15/h1-6,13,15-19H,7H2/t13-,15-/m1/s1 
  RSYUFYQTACJFML-UKRRQHHQSA-N 
  1/0/N:14,15,18,19,16,13,8,11,20,17,9,12,6,10,7,5,4,3,2,1/E:(1,2)(3,4)/it:im/rA:34cOOOOOCCCCCCCCCCCCCCCHHHHHHHHHHHHHH/rB:;;;;s2;s1s6;s6;s8;s1s9;s7;s3d9;d10;d11;s11;s12;s4s13d16;s14;d15;s5d18s19;s6;s7;s8;s8;s13;s2;s14;s15;s16;s18;s19;s3;s4;s5;/rC:-.7355,.0886,.9466;2.8791,.7297,.7992;1.0957,-4.214,.719;-3.4601,-3.6236,.7638;-.3123,4.4772,-3.3173;1.6715,.1087,1.2386;.3443,.8922,.9388;1.6421,-1.3752,.7785;.3008,-2.0147,.822;-.8413,-1.1778,.8899;.1884,1.7918,-.2466;.1213,-3.4186,.7621;-2.1353,-1.7338,.8742;-.8886,2.7165,-.2579;1.048,1.7913,-1.3706;-1.1767,-3.9679,.7494;-2.3062,-3.1288,.7961;-1.072,3.6335,-1.3084;.883,2.7129,-2.4224;-.1725,3.6436,-2.3897;1.7768,.0712,2.3296;.2268,1.55,1.807;2.0073,-1.4598,-.248;2.3369,-1.9313,1.4156;-2.9554,-1.1226,.9126;2.8974,1.6173,1.2133;-1.5614,2.7394,.5149;1.814,1.1224,-1.4513;-1.3031,-4.9843,.7021;-1.856,4.2912,-1.2752;1.5355,2.7038,-3.2106;1.925,-3.9192,.7365;-4.1725,-3.105,.7795;.2551,4.4952,-3.9914; 
  "C15 H14 O5" 
  274.2687
  O1C2=C([H])C(=C([H])C(=C2C([H])([H])[C@]([H])([C@@]1([H])C1C([H])=C([H])C(=C([H])C=1[H])O[H])O[H])O[H])O[H] 
  391781
  6_R_2_7_8_21 
  7_R_1_6_11_22 
  ligands 
  ligands 
  0
  2
 m_depend[2] { 
  # First column is dependency index #
  i_m_depend_dependency
  s_m_depend_property
  :::
  1 10 s_st_Chirality_1 
  2 10 s_st_Chirality_2 
  :::
 } 
 m_atom[34] { 
  # First column is atom index #
  i_m_mmod_type
  r_m_x_coord
  r_m_y_coord
  r_m_z_coord
  i_m_residue_number
  i_m_color
  i_m_atomic_number
  s_m_color_rgb
  i_sd_original_parity
  :::
  1 16 -0.735500 0.088600 0.946600 900 70 8 FF2F2F  <>
  2 16 2.879100 0.729700 0.799200 900 70 8 FF2F2F  <>
  3 16 1.095700 -4.214000 0.719000 900 70 8 FF2F2F  <>
  4 16 -3.460100 -3.623600 0.763800 900 70 8 FF2F2F  <>
  5 16 -0.312300 4.477200 -3.317300 900 70 8 FF2F2F  <>
  6 3 1.671500 0.108700 1.238600 900 2 6 A0A0A0  1
  7 3 0.344300 0.892200 0.938800 900 2 6 A0A0A0  1
  8 3 1.642100 -1.375200 0.778500 900 2 6 A0A0A0  <>
  9 2 0.300800 -2.014700 0.822000 900 2 6 A0A0A0  <>
  10 2 -0.841300 -1.177800 0.889900 900 2 6 A0A0A0  <>
  11 2 0.188400 1.791800 -0.246600 900 2 6 A0A0A0  <>
  12 2 0.121300 -3.418600 0.762100 900 2 6 A0A0A0  <>
  13 2 -2.135300 -1.733800 0.874200 900 2 6 A0A0A0  <>
  14 2 -0.888600 2.716500 -0.257900 900 2 6 A0A0A0  <>
  15 2 1.048000 1.791300 -1.370600 900 2 6 A0A0A0  <>
  16 2 -1.176700 -3.967900 0.749400 900 2 6 A0A0A0  <>
  17 2 -2.306200 -3.128800 0.796100 900 2 6 A0A0A0  <>
  18 2 -1.072000 3.633500 -1.308400 900 2 6 A0A0A0  <>
  19 2 0.883000 2.712900 -2.422400 900 2 6 A0A0A0  <>
  20 2 -0.172500 3.643600 -2.389700 900 2 6 A0A0A0  <>
  21 41 1.776800 0.071200 2.329600 900 21 1 FFFFFF  <>
  22 41 0.226800 1.550000 1.807000 900 21 1 FFFFFF  <>
  23 41 2.007300 -1.459800 -0.248000 900 21 1 FFFFFF  <>
  24 41 2.336900 -1.931300 1.415600 900 21 1 FFFFFF  <>
  25 41 -2.955400 -1.122600 0.912600 900 21 1 FFFFFF  <>
  26 42 2.897400 1.617300 1.213300 900 21 1 FFFFFF  <>
  27 41 -1.561400 2.739400 0.514900 900 21 1 FFFFFF  <>
  28 41 1.814000 1.122400 -1.451300 900 21 1 FFFFFF  <>
  29 41 -1.303100 -4.984300 0.702100 900 21 1 FFFFFF  <>
  30 41 -1.856000 4.291200 -1.275200 900 21 1 FFFFFF  <>
  31 41 1.535500 2.703800 -3.210600 900 21 1 FFFFFF  <>
  32 42 1.925000 -3.919200 0.736500 900 21 1 FFFFFF  <>
  33 42 -4.172500 -3.105000 0.779500 900 21 1 FFFFFF  <>
  34 42 0.255100 4.495200 -3.991400 900 21 1 FFFFFF  <>
  :::
 } 
 m_bond[36] { 
  # First column is bond index #
  i_m_from
  i_m_to
  i_m_order
  :::
  1 1 7 1
  2 1 10 1
  3 2 6 1
  4 2 26 1
  5 3 12 1
  6 3 32 1
  7 4 17 1
  8 4 33 1
  9 5 20 1
  10 5 34 1
  11 6 7 1
  12 6 8 1
  13 6 21 1
  14 7 11 1
  15 7 22 1
  16 8 9 1
  17 8 23 1
  18 8 24 1
  19 9 10 1
  20 9 12 2
  21 10 13 2
  22 11 14 2
  23 11 15 1
  24 12 16 1
  25 13 17 1
  26 13 25 1
  27 14 18 1
  28 14 27 1
  29 15 19 2
  30 15 28 1
  31 16 17 2
  32 16 29 1
  33 18 20 2
  34 18 30 1
  35 19 20 1
  36 19 31 1
  :::
 } 
} 

f_m_ct { 
 s_m_title
 s_m_entry_id
 s_m_entry_name
 s_m_Source_Path
 s_m_Source_File
 i_m_Source_File_Index
 b_sd_chiral_flag
 i_sd_version
 i_m_ct_enhanced_stereo_status
 s_sd_PUBCHEM\_BONDANNOTATIONS
 s_sd_StdInChI
 s_sd_StdInChIKey
 s_sd_AuxInfo
 s_sd_Formula
 r_sd_Mw
 s_sd_SMILES
 i_sd_CSID
 s_st_Chirality_1
 s_st_Chirality_2
 s_st_Chirality_3
 s_m_subgroup_title
 s_m_subgroupid
 b_m_subgroup_collapsed
 i_m_ct_format
 :::
 lariciresinol 
  30 
  294521.1 
  /home/exx/Documents/Jianing/covid 
  ligands.maegz 
  30
  1
  0
  0
  "13  15  8
13  16  8
14  17  8
14  18  8
15  19  8
16  20  8
17  22  8
18  23  8
19  21  8
20  21  8
22  24  8
23  24  8
7  12  6
8  11  6
9  13  5" 
  InChI=1S/C20H24O6/c1-24-18-8-12(3-5-16(18)22)7-14-11-26-20(15(14)10-21)13-4-6-17(23)19(9-13)25-2/h3-6,8-9,14-15,20-23H,7,10-11H2,1-2H3/t14-,15-,20+/m0/s1 
  MHXCIKYXNYCMHY-AUSJPIAWSA-N 
  1/0/N:26,25,18,16,23,20,11,17,15,12,10,14,13,8,7,24,21,22,19,9,2,6,5,4,3,1/it:im/rA:50cOOOOOOCCCCCCCCCCCCCCCCCCCCHHHHHHHHHHHHHHHHHHHHHHHH/rB:;;;;;;s7;s1s7;s1s8;s8;s2s7;s9;s11;d13;s13;d14;s14;s3s15;d16;s5d19s20;s4s17;d18;s6d22s23;s3;s4;s7;s8;s9;s10;s10;s11;s11;s12;s12;s15;s16;s2;s17;s18;s20;s23;s5;s6;s25;s25;s25;s26;s26;s26;/rC:.8122,.6693,1.4992;1.715,.9114,-2.8026;5.3144,3.7076,-.037;-4.2709,-5.1738,-.1925;3.881,5.9211,.544;-5.3298,-4.2807,2.1317;.2364,.7392,-.8256;-.8462,-.0242,.0015;1.3773,.9378,.2166;-.0952,-.4067,1.2991;-1.5884,-1.2178,-.6717;.7255,.1128,-2.1631;2.0264,2.2733,.2878;-2.6388,-1.9641,.0738;3.4245,2.3908,.124;1.2842,3.4512,.5416;-3.066,-3.2111,-.441;-3.2292,-1.5187,1.2819;4.0677,3.6427,.1835;1.919,4.7035,.632;3.3134,4.802,.4618;-3.9758,-4.0274,.2624;-4.1468,-2.3146,1.987;-4.5203,-3.5712,1.4814;5.8808,3.7591,-1.2458;-3.5812,-6.297,.0253;-.192,1.7054,-1.115;-1.6114,.711,.276;2.1349,.1577,.0621;.4447,-1.3556,1.2093;-.733,-.4696,2.1803;-2.0435,-.8679,-1.6016;-.8129,-1.9406,-.9437;1.1515,-.8786,-1.9973;-.1053,.0147,-2.8646;3.9939,1.5568,-.0453;.2695,3.4112,.6677;1.9393,.4205,-3.622;-2.6946,-3.5487,-1.3345;-3.0057,-.609,1.6827;1.3599,5.54,.818;-4.5308,-1.972,2.8719;3.4221,6.6528,.7116;-5.6557,-3.9996,2.8994;6.9629,3.7513,-1.1227;5.6026,2.904,-1.868;5.6003,4.6798,-1.7633;-4.0779,-7.1148,-.4954;-2.5577,-6.2235,-.3515;-3.5504,-6.5399,1.0905; 
  "C20 H24 O6" 
  360.401
  O1C([H])([H])[C@]([H])(C([H])([H])C2C([H])=C([H])C(=C(C=2[H])OC([H])([H])[H])O[H])[C@]([H])(C([H])([H])O[H])[C@@]1([H])C1C([H])=C([H])C(=C(C=1[H])OC([H])([H])[H])O[H] 
  294521
  7_R_9_12_8_27 
  8_R_10_7_11_28 
  9_S_1_13_7_29 
  ligands 
  ligands 
  0
  2
 m_depend[3] { 
  # First column is dependency index #
  i_m_depend_dependency
  s_m_depend_property
  :::
  1 10 s_st_Chirality_1 
  2 10 s_st_Chirality_2 
  3 10 s_st_Chirality_3 
  :::
 } 
 m_atom[50] { 
  # First column is atom index #
  i_m_mmod_type
  r_m_x_coord
  r_m_y_coord
  r_m_z_coord
  i_m_residue_number
  i_m_color
  i_m_atomic_number
  s_m_color_rgb
  i_sd_original_parity
  :::
  1 16 0.812200 0.669300 1.499200 900 70 8 FF2F2F  <>
  2 16 1.715000 0.911400 -2.802600 900 70 8 FF2F2F  <>
  3 16 5.314400 3.707600 -0.037000 900 70 8 FF2F2F  <>
  4 16 -4.270900 -5.173800 -0.192500 900 70 8 FF2F2F  <>
  5 16 3.881000 5.921100 0.544000 900 70 8 FF2F2F  <>
  6 16 -5.329800 -4.280700 2.131700 900 70 8 FF2F2F  <>
  7 3 0.236400 0.739200 -0.825600 900 2 6 A0A0A0  1
  8 3 -0.846200 -0.024200 0.001500 900 2 6 A0A0A0  2
  9 3 1.377300 0.937800 0.216600 900 2 6 A0A0A0  1
  10 3 -0.095200 -0.406700 1.299100 900 2 6 A0A0A0  <>
  11 3 -1.588400 -1.217800 -0.671700 900 2 6 A0A0A0  <>
  12 3 0.725500 0.112800 -2.163100 900 2 6 A0A0A0  <>
  13 2 2.026400 2.273300 0.287800 900 2 6 A0A0A0  <>
  14 2 -2.638800 -1.964100 0.073800 900 2 6 A0A0A0  <>
  15 2 3.424500 2.390800 0.124000 900 2 6 A0A0A0  <>
  16 2 1.284200 3.451200 0.541600 900 2 6 A0A0A0  <>
  17 2 -3.066000 -3.211100 -0.441000 900 2 6 A0A0A0  <>
  18 2 -3.229200 -1.518700 1.281900 900 2 6 A0A0A0  <>
  19 2 4.067700 3.642700 0.183500 900 2 6 A0A0A0  <>
  20 2 1.919000 4.703500 0.632000 900 2 6 A0A0A0  <>
  21 2 3.313400 4.802000 0.461800 900 2 6 A0A0A0  <>
  22 2 -3.975800 -4.027400 0.262400 900 2 6 A0A0A0  <>
  23 2 -4.146800 -2.314600 1.987000 900 2 6 A0A0A0  <>
  24 2 -4.520300 -3.571200 1.481400 900 2 6 A0A0A0  <>
  25 3 5.880800 3.759100 -1.245800 900 2 6 A0A0A0  <>
  26 3 -3.581200 -6.297000 0.025300 900 2 6 A0A0A0  <>
  27 41 -0.192000 1.705400 -1.115000 900 21 1 FFFFFF  <>
  28 41 -1.611400 0.711000 0.276000 900 21 1 FFFFFF  <>
  29 41 2.134900 0.157700 0.062100 900 21 1 FFFFFF  <>
  30 41 0.444700 -1.355600 1.209300 900 21 1 FFFFFF  <>
  31 41 -0.733000 -0.469600 2.180300 900 21 1 FFFFFF  <>
  32 41 -2.043500 -0.867900 -1.601600 900 21 1 FFFFFF  <>
  33 41 -0.812900 -1.940600 -0.943700 900 21 1 FFFFFF  <>
  34 41 1.151500 -0.878600 -1.997300 900 21 1 FFFFFF  <>
  35 41 -0.105300 0.014700 -2.864600 900 21 1 FFFFFF  <>
  36 41 3.993900 1.556800 -0.045300 900 21 1 FFFFFF  <>
  37 41 0.269500 3.411200 0.667700 900 21 1 FFFFFF  <>
  38 42 1.939300 0.420500 -3.622000 900 21 1 FFFFFF  <>
  39 41 -2.694600 -3.548700 -1.334500 900 21 1 FFFFFF  <>
  40 41 -3.005700 -0.609000 1.682700 900 21 1 FFFFFF  <>
  41 41 1.359900 5.540000 0.818000 900 21 1 FFFFFF  <>
  42 41 -4.530800 -1.972000 2.871900 900 21 1 FFFFFF  <>
  43 42 3.422100 6.652800 0.711600 900 21 1 FFFFFF  <>
  44 42 -5.655700 -3.999600 2.899400 900 21 1 FFFFFF  <>
  45 41 6.962900 3.751300 -1.122700 900 21 1 FFFFFF  <>
  46 41 5.602600 2.904000 -1.868000 900 21 1 FFFFFF  <>
  47 41 5.600300 4.679800 -1.763300 900 21 1 FFFFFF  <>
  48 41 -4.077900 -7.114800 -0.495400 900 21 1 FFFFFF  <>
  49 41 -2.557700 -6.223500 -0.351500 900 21 1 FFFFFF  <>
  50 41 -3.550400 -6.539900 1.090500 900 21 1 FFFFFF  <>
  :::
 } 
 m_bond[52] { 
  # First column is bond index #
  i_m_from
  i_m_to
  i_m_order
  :::
  1 1 9 1
  2 1 10 1
  3 2 12 1
  4 2 38 1
  5 3 19 1
  6 3 25 1
  7 4 22 1
  8 4 26 1
  9 5 21 1
  10 5 43 1
  11 6 24 1
  12 6 44 1
  13 7 8 1
  14 7 9 1
  15 7 12 1
  16 7 27 1
  17 8 10 1
  18 8 11 1
  19 8 28 1
  20 9 13 1
  21 9 29 1
  22 10 30 1
  23 10 31 1
  24 11 14 1
  25 11 32 1
  26 11 33 1
  27 12 34 1
  28 12 35 1
  29 13 15 2
  30 13 16 1
  31 14 17 2
  32 14 18 1
  33 15 19 1
  34 15 36 1
  35 16 20 2
  36 16 37 1
  37 17 22 1
  38 17 39 1
  39 18 23 2
  40 18 40 1
  41 19 21 2
  42 20 21 1
  43 20 41 1
  44 22 24 2
  45 23 24 1
  46 23 42 1
  47 25 45 1
  48 25 46 1
  49 25 47 1
  50 26 48 1
  51 26 49 1
  52 26 50 1
  :::
 } 
} 

f_m_ct { 
 s_m_title
 s_m_entry_id
 s_m_entry_name
 s_m_Source_Path
 s_m_Source_File
 i_m_Source_File_Index
 b_sd_chiral_flag
 i_sd_version
 i_m_ct_enhanced_stereo_status
 s_sd_PUBCHEM\_BONDANNOTATIONS
 s_sd_StdInChI
 s_sd_StdInChIKey
 s_sd_AuxInfo
 s_sd_Formula
 r_sd_Mw
 s_sd_SMILES
 i_sd_CSID
 s_st_Chirality_1
 s_st_Chirality_2
 s_st_Chirality_3
 s_m_subgroup_title
 s_m_subgroupid
 b_m_subgroup_collapsed
 i_m_ct_format
 :::
 isolariciresinol 
  31 
  141054.1 
  /home/exx/Documents/Jianing/covid 
  ligands.maegz 
  31
  1
  0
  0
  "11  12  8
11  16  8
12  17  8
15  18  8
15  19  8
16  20  8
17  21  8
18  22  8
19  23  8
20  21  8
22  24  8
23  24  8
7  13  5
8  14  6
9  15  6" 
  InChI=1S/C20H24O6/c1-25-18-6-11(3-4-16(18)23)20-14-8-17(24)19(26-2)7-12(14)5-13(9-21)15(20)10-22/h3-4,6-8,13,15,20-24H,5,9-10H2,1-2H3/t13-,15-,20-/m0/s1 
  OGFXBIXJCWAUCH-KPHUOKFYSA-N 
  1/0/N:26,25,19,23,10,18,17,16,14,13,15,12,8,11,7,24,20,22,21,9,2,1,6,4,5,3/it:im/rA:50cOOOOOOCCCCCCCCCCCCCCCCCCCCHHHHHHHHHHHHHHHHHHHHHHHH/rB:;;;;;;s7;s7;s8;s9;s10s11;s1s7;s2s8;s9;d11;d12;d15;s15;s4s16;s3s17d20;s5s18;d19;s6d22s23;s3;s5;s7;s8;s9;s10;s10;s13;s13;s14;s14;s16;s17;s18;s19;s1;s2;s23;s4;s25;s25;s25;s6;s26;s26;s26;/rC:1.1058,2.0661,-3.6692;.5085,4.592,.0005;-4.0564,-2.5026,-.9075;-1.7228,-3.8469,-1.1348;1.6985,-.3327,3.5904;3.9336,-1.7565,3.0705;.8524,1.8265,-1.2224;-.5178,2.5954,-1.0767;.8252,.2472,-1.1481;-1.82,1.728,-1.0936;-.4977,-.4485,-1.1553;-1.7287,.2495,-1.1175;1.7149,2.3496,-2.4136;-.5388,3.6303,.0934;1.6698,-.2829,-.0219;-.5331,-1.8691,-1.2014;-2.9429,-.479,-1.0843;1.3193,-.0252,1.3244;2.8194,-1.0737,-.2632;-1.7389,-2.588,-1.1345;-2.9555,-1.8872,-1.0466;2.0747,-.5439,2.3975;3.5947,-1.5783,.7961;3.2315,-1.3069,2.1282;-4.6186,-2.8279,.2615;.808,-1.059,4.2721;1.4717,2.1706,-.3867;-.6214,3.2496,-1.9504;1.2489,-.1136,-2.0917;-2.4228,2.0159,-1.9623;-2.4377,1.9682,-.2224;1.8645,3.4302,-2.346;2.7058,1.8879,-2.4056;-.4476,3.115,1.052;-1.4761,4.1931,.1023;.3372,-2.4034,-1.2676;-3.8411,.0135,-1.0667;.4937,.5434,1.5333;3.1042,-1.3016,-1.2186;1.7269,2.4238,-4.3381;.3988,5.1661,.7877;4.4189,-2.1484,.5888;-.9638,-4.2916,-1.1723;-5.551,-3.3564,.0659;-4.849,-1.94,.856;-3.9721,-3.4864,.8476;4.6553,-2.235,2.9114;.681,-.6154,5.2591;-.1663,-1.075,3.7774;1.1567,-2.0865,4.4031; 
  "C20 H24 O6" 
  360.401
  O([H])C([H])([H])[C@]1([H])[C@@]([H])(C2C([H])=C([H])C(=C(C=2[H])OC([H])([H])[H])O[H])C2=C([H])C(=C(C([H])=C2C([H])([H])[C@@]1([H])C([H])([H])O[H])OC([H])([H])[H])O[H] 
  141054
  7_R_13_8_9_27 
  8_R_14_7_10_28 
  9_S_11_15_7_29 
  ligands 
  ligands 
  0
  2
 m_depend[3] { 
  # First column is dependency index #
  i_m_depend_dependency
  s_m_depend_property
  :::
  1 10 s_st_Chirality_1 
  2 10 s_st_Chirality_2 
  3 10 s_st_Chirality_3 
  :::
 } 
 m_atom[50] { 
  # First column is atom index #
  i_m_mmod_type
  r_m_x_coord
  r_m_y_coord
  r_m_z_coord
  i_m_residue_number
  i_m_color
  i_m_atomic_number
  s_m_color_rgb
  i_sd_original_parity
  :::
  1 16 1.105800 2.066100 -3.669200 900 70 8 FF2F2F  <>
  2 16 0.508500 4.592000 0.000500 900 70 8 FF2F2F  <>
  3 16 -4.056400 -2.502600 -0.907500 900 70 8 FF2F2F  <>
  4 16 -1.722800 -3.846900 -1.134800 900 70 8 FF2F2F  <>
  5 16 1.698500 -0.332700 3.590400 900 70 8 FF2F2F  <>
  6 16 3.933600 -1.756500 3.070500 900 70 8 FF2F2F  <>
  7 3 0.852400 1.826500 -1.222400 900 2 6 A0A0A0  1
  8 3 -0.517800 2.595400 -1.076700 900 2 6 A0A0A0  1
  9 3 0.825200 0.247200 -1.148100 900 2 6 A0A0A0  2
  10 3 -1.820000 1.728000 -1.093600 900 2 6 A0A0A0  <>
  11 2 -0.497700 -0.448500 -1.155300 900 2 6 A0A0A0  <>
  12 2 -1.728700 0.249500 -1.117500 900 2 6 A0A0A0  <>
  13 3 1.714900 2.349600 -2.413600 900 2 6 A0A0A0  <>
  14 3 -0.538800 3.630300 0.093400 900 2 6 A0A0A0  <>
  15 2 1.669800 -0.282900 -0.021900 900 2 6 A0A0A0  <>
  16 2 -0.533100 -1.869100 -1.201400 900 2 6 A0A0A0  <>
  17 2 -2.942900 -0.479000 -1.084300 900 2 6 A0A0A0  <>
  18 2 1.319300 -0.025200 1.324400 900 2 6 A0A0A0  <>
  19 2 2.819400 -1.073700 -0.263200 900 2 6 A0A0A0  <>
  20 2 -1.738900 -2.588000 -1.134500 900 2 6 A0A0A0  <>
  21 2 -2.955500 -1.887200 -1.046600 900 2 6 A0A0A0  <>
  22 2 2.074700 -0.543900 2.397500 900 2 6 A0A0A0  <>
  23 2 3.594700 -1.578300 0.796100 900 2 6 A0A0A0  <>
  24 2 3.231500 -1.306900 2.128200 900 2 6 A0A0A0  <>
  25 3 -4.618600 -2.827900 0.261500 900 2 6 A0A0A0  <>
  26 3 0.808000 -1.059000 4.272100 900 2 6 A0A0A0  <>
  27 41 1.471700 2.170600 -0.386700 900 21 1 FFFFFF  <>
  28 41 -0.621400 3.249600 -1.950400 900 21 1 FFFFFF  <>
  29 41 1.248900 -0.113600 -2.091700 900 21 1 FFFFFF  <>
  30 41 -2.422800 2.015900 -1.962300 900 21 1 FFFFFF  <>
  31 41 -2.437700 1.968200 -0.222400 900 21 1 FFFFFF  <>
  32 41 1.864500 3.430200 -2.346000 900 21 1 FFFFFF  <>
  33 41 2.705800 1.887900 -2.405600 900 21 1 FFFFFF  <>
  34 41 -0.447600 3.115000 1.052000 900 21 1 FFFFFF  <>
  35 41 -1.476100 4.193100 0.102300 900 21 1 FFFFFF  <>
  36 41 0.337200 -2.403400 -1.267600 900 21 1 FFFFFF  <>
  37 41 -3.841100 0.013500 -1.066700 900 21 1 FFFFFF  <>
  38 41 0.493700 0.543400 1.533300 900 21 1 FFFFFF  <>
  39 41 3.104200 -1.301600 -1.218600 900 21 1 FFFFFF  <>
  40 42 1.726900 2.423800 -4.338100 900 21 1 FFFFFF  <>
  41 42 0.398800 5.166100 0.787700 900 21 1 FFFFFF  <>
  42 41 4.418900 -2.148400 0.588800 900 21 1 FFFFFF  <>
  43 42 -0.963800 -4.291600 -1.172300 900 21 1 FFFFFF  <>
  44 41 -5.551000 -3.356400 0.065900 900 21 1 FFFFFF  <>
  45 41 -4.849000 -1.940000 0.856000 900 21 1 FFFFFF  <>
  46 41 -3.972100 -3.486400 0.847600 900 21 1 FFFFFF  <>
  47 42 4.655300 -2.235000 2.911400 900 21 1 FFFFFF  <>
  48 41 0.681000 -0.615400 5.259100 900 21 1 FFFFFF  <>
  49 41 -0.166300 -1.075000 3.777400 900 21 1 FFFFFF  <>
  50 41 1.156700 -2.086500 4.403100 900 21 1 FFFFFF  <>
  :::
 } 
 m_bond[52] { 
  # First column is bond index #
  i_m_from
  i_m_to
  i_m_order
  :::
  1 1 13 1
  2 1 40 1
  3 2 14 1
  4 2 41 1
  5 3 21 1
  6 3 25 1
  7 4 20 1
  8 4 43 1
  9 5 22 1
  10 5 26 1
  11 6 24 1
  12 6 47 1
  13 7 8 1
  14 7 9 1
  15 7 13 1
  16 7 27 1
  17 8 10 1
  18 8 14 1
  19 8 28 1
  20 9 11 1
  21 9 15 1
  22 9 29 1
  23 10 12 1
  24 10 30 1
  25 10 31 1
  26 11 12 1
  27 11 16 2
  28 12 17 2
  29 13 32 1
  30 13 33 1
  31 14 34 1
  32 14 35 1
  33 15 18 2
  34 15 19 1
  35 16 20 1
  36 16 36 1
  37 17 21 1
  38 17 37 1
  39 18 22 1
  40 18 38 1
  41 19 23 2
  42 19 39 1
  43 20 21 2
  44 22 24 2
  45 23 24 1
  46 23 42 1
  47 25 44 1
  48 25 45 1
  49 25 46 1
  50 26 48 1
  51 26 49 1
  52 26 50 1
  :::
 } 
} 

f_m_ct { 
 s_m_title
 s_m_entry_id
 s_m_entry_name
 s_m_Source_Path
 s_m_Source_File
 i_m_Source_File_Index
 r_ff_Potential_Energy-OPLS_2005
 r_ff_RMS_Derivative-OPLS_2005
 b_ff_Minimization_Converged-OPLS_2005
 s_m_subgroup_title
 s_m_subgroupid
 b_m_subgroup_collapsed
 i_m_ct_format
 :::
 nilocitin 
  32 
  Structure36 
  /home/exx/Documents/Jianing/covid 
  ligands.maegz 
  32
  -34.7006648288626
  0.0438853384272746
  1
  ligands 
  ligands 
  0
  2
 m_depend[1] { 
  # First column is dependency index #
  i_m_depend_dependency
  s_m_depend_property
  :::
  1 20 r_ff_Potential_Energy-OPLS_2005 
  :::
 } 
 m_atom[54] { 
  # First column is atom index #
  i_m_mmod_type
  r_m_x_coord
  r_m_y_coord
  r_m_z_coord
  i_m_residue_number
  i_m_color
  r_m_charge1
  r_m_charge2
  s_m_grow_name
  i_m_atomic_number
  s_m_color_rgb
  s_m_atom_name
  :::
  1 3 1.569134 -1.602308 -1.416504 1 24 0.26470 0.26470 "  n1" 6 808080  C1 
  2 3 1.791150 -0.928830 -0.044116 1 24 0.22000 0.22000 "  n3" 6 808080  C2 
  3 3 0.434521 -0.700856 0.651711 1 24 0.22000 0.22000 "    " 6 808080  C3 
  4 3 -0.572308 -0.014363 -0.280098 1 24 0.20500 0.20500 "  c3" 6 808080  C4 
  5 3 -0.636440 -0.754361 -1.634069 1 24 0.17000 0.17000 "    " 6 808080  C5 
  6 16 0.678945 -0.838761 -2.164124 1 70 -0.40000 -0.40000 "    " 8 FF2E2E  O6 
  7 16 2.503937 -1.841450 0.791711 1 70 -0.33000 -0.33000 "    " 8 FF2E2E  O7 
  8 16 0.675011 0.198833 1.735371 1 70 -0.33000 -0.33000 "    " 8 FF2E2E  O8 
  9 16 -1.847314 -0.102013 0.321960 1 70 -0.68300 -0.68300 "  c1" 8 FF2E2E  O9 
  10 3 -1.487279 -0.022545 -2.691297 1 24 0.14500 0.14500 "    " 6 808080  C10 
  11 16 -2.848124 0.029588 -2.299208 1 70 -0.68300 -0.68300 "    " 8 FF2E2E  O11 
  12 42 -3.362414 0.362049 -3.023466 1 21 0.41800 0.41800 "    " 1 FFFFFF  H12 
  13 41 2.275481 0.031958 -0.214534 1 21 0.03000 0.03000 "    " 1 FFFFFF  H13 
  14 41 0.029155 -1.668573 0.940979 1 21 0.03000 0.03000 "    " 1 FFFFFF  H14 
  15 41 -0.303478 1.031175 -0.440653 1 21 0.06000 0.06000 "  c4" 1 FFFFFF  H15 
  16 41 -1.026313 -1.765902 -1.498173 1 21 0.03000 0.03000 "    " 1 FFFFFF  H16 
  17 42 -2.488616 -0.004863 -0.382859 1 21 0.41800 0.41800 "  c2" 1 FFFFFF  H17 
  18 41 -1.113009 0.988962 -2.857000 1 21 0.06000 0.06000 "    " 1 FFFFFF  H18 
  19 41 -1.418147 -0.548325 -3.644892 1 21 0.06000 0.06000 "    " 1 FFFFFF  H19 
  20 16 2.790054 -1.679918 -2.110618 1 70 -0.58270 -0.58270 "  n2" 8 FF2E2E  O20 
  21 42 3.034914 -0.802374 -2.367203 1 21 0.41800 0.41800 "  n5" 1 FFFFFF  H21 
  22 41 1.187497 -2.621561 -1.310548 1 21 0.10000 0.10000 "  n4" 1 FFFFFF  H22 
  23 2 0.760257 -0.171497 3.035900 1 24 0.62500 0.62500 "  c1" 6 808080  C23 
  24 15 1.274826 0.574466 3.865044 1 70 -0.43000 -0.43000 "  c3" 8 FF2E2E  O24 
  25 2 3.705221 -1.575797 1.357100 1 24 0.62500 0.62500 "  c1" 6 808080  C25 
  26 15 4.200982 -2.325515 2.192645 1 70 -0.43000 -0.43000 "  c3" 8 FF2E2E  O26 
  27 2 5.488710 2.097967 0.068524 1 24 0.15000 0.15000 "  n1" 6 808080  C27 
  28 2 5.668766 0.929069 -0.702091 1 24 0.15000 0.15000 "  f1" 6 808080  C28 
  29 2 5.104367 -0.282877 -0.260265 1 24 -0.11500 -0.11500 "  c3" 6 808080  C29 
  30 2 4.355376 -0.317523 0.935495 1 24 -0.11500 -0.11500 "  c1" 6 808080  C30 
  31 2 4.200604 0.848494 1.715538 1 24 -0.11500 -0.11500 "    " 6 808080  C31 
  32 2 4.764975 2.059126 1.273514 1 24 0.15000 0.15000 "  n3" 6 808080  C32 
  33 41 5.223526 -1.186698 -0.841588 1 21 0.11500 0.11500 "    " 1 FFFFFF  H33 
  34 41 3.636392 0.810432 2.636760 1 21 0.11500 0.11500 "    " 1 FFFFFF  H34 
  35 2 -0.513334 -4.138268 4.063122 1 24 0.15000 0.15000 "  n1" 6 808080  C35 
  36 2 0.817491 -3.750869 4.283888 1 24 0.15000 0.15000 "  f1" 6 808080  C36 
  37 2 1.226006 -2.443872 3.956844 1 24 -0.11500 -0.11500 "  c3" 6 808080  C37 
  38 2 0.302716 -1.538454 3.384957 1 24 -0.11500 -0.11500 "  c1" 6 808080  C38 
  39 2 -1.041624 -1.931446 3.182278 1 24 -0.11500 -0.11500 "    " 6 808080  C39 
  40 2 -1.440790 -3.237383 3.519322 1 24 0.15000 0.15000 "  n3" 6 808080  C40 
  41 41 2.246827 -2.131254 4.126155 1 21 0.11500 0.11500 "    " 1 FFFFFF  H41 
  42 41 -1.761144 -1.240196 2.764163 1 21 0.11500 0.11500 "    " 1 FFFFFF  H42 
  43 16 4.614049 3.216211 1.985795 1 70 -0.58500 -0.58500 "  c1" 8 FF2E2E  O43 
  44 42 4.114224 3.106666 2.782222 1 21 0.43500 0.43500 "  n2" 1 FFFFFF  H44 
  45 16 5.998233 3.299884 -0.310997 1 70 -0.58500 -0.58500 "  c1" 8 FF2E2E  O45 
  46 42 5.753298 3.908784 0.373874 1 21 0.43500 0.43500 "  n2" 1 FFFFFF  H46 
  47 16 6.368215 0.970779 -1.874112 1 70 -0.58500 -0.58500 "  c1" 8 FF2E2E  O47 
  48 42 6.718497 0.140748 -2.152222 1 21 0.43500 0.43500 "  n2" 1 FFFFFF  H48 
  49 16 -2.712792 -3.675309 3.330280 1 70 -0.58500 -0.58500 "  c1" 8 FF2E2E  O49 
  50 42 -2.728522 -4.571927 3.646627 1 21 0.43500 0.43500 "  n2" 1 FFFFFF  H50 
  51 16 -0.887721 -5.406113 4.382992 1 70 -0.58500 -0.58500 "  c1" 8 FF2E2E  O51 
  52 42 -0.102791 -5.809999 4.737130 1 21 0.43500 0.43500 "  n2" 1 FFFFFF  H52 
  53 16 1.686296 -4.667506 4.805304 1 70 -0.58500 -0.58500 "  c1" 8 FF2E2E  O53 
  54 42 2.577632 -4.350855 4.844276 1 21 0.43500 0.43500 "  n2" 1 FFFFFF  H54 
  :::
 } 
 m_bond[56] { 
  # First column is bond index #
  i_m_from
  i_m_to
  i_m_order
  :::
  1 1 2 1
  2 1 6 1
  3 1 20 1
  4 1 22 1
  5 2 3 1
  6 2 7 1
  7 2 13 1
  8 3 4 1
  9 3 8 1
  10 3 14 1
  11 4 5 1
  12 4 9 1
  13 4 15 1
  14 5 6 1
  15 5 10 1
  16 5 16 1
  17 7 25 1
  18 8 23 1
  19 9 17 1
  20 10 11 1
  21 10 18 1
  22 10 19 1
  23 11 12 1
  24 20 21 1
  25 23 24 2
  26 23 38 1
  27 25 26 2
  28 25 30 1
  29 27 28 2
  30 27 32 1
  31 27 45 1
  32 28 29 1
  33 28 47 1
  34 29 30 2
  35 29 33 1
  36 30 31 1
  37 31 32 2
  38 31 34 1
  39 32 43 1
  40 35 36 2
  41 35 40 1
  42 35 51 1
  43 36 37 1
  44 36 53 1
  45 37 38 2
  46 37 41 1
  47 38 39 1
  48 39 40 2
  49 39 42 1
  50 40 49 1
  51 43 44 1
  52 45 46 1
  53 47 48 1
  54 49 50 1
  55 51 52 1
  56 53 54 1
  :::
 } 
} 

f_m_ct { 
 s_m_title
 s_m_entry_id
 s_m_entry_name
 s_m_Source_Path
 s_m_Source_File
 i_m_Source_File_Index
 b_sd_chiral_flag
 i_sd_version
 i_m_ct_enhanced_stereo_status
 s_st_Chirality_1
 s_st_Chirality_2
 i_sd_PUBCHEM\_COMPOUND\_CID
 s_sd_PUBCHEM\_MMFF94\_PARTIAL\_CHARGES
 s_sd_PUBCHEM\_PHARMACOPHORE\_FEATURES
 i_sd_PUBCHEM\_HEAVY\_ATOM\_COUNT
 i_sd_PUBCHEM\_ATOM\_DEF\_STEREO\_COUNT
 i_sd_PUBCHEM\_ATOM\_UDEF\_STEREO\_COUNT
 i_sd_PUBCHEM\_BOND\_DEF\_STEREO\_COUNT
 i_sd_PUBCHEM\_BOND\_UDEF\_STEREO\_COUNT
 i_sd_PUBCHEM\_ISOTOPIC\_ATOM\_COUNT
 i_sd_PUBCHEM\_COMPONENT\_COUNT
 i_sd_PUBCHEM\_CACTVS\_TAUTO\_COUNT
 s_sd_PUBCHEM\_CONFORMER\_ID
 r_sd_PUBCHEM\_MMFF94\_ENERGY
 r_sd_PUBCHEM\_FEATURE\_SELFOVERLAP
 s_sd_PUBCHEM\_SHAPE\_FINGERPRINT
 s_sd_PUBCHEM\_SHAPE\_MULTIPOLES
 r_sd_PUBCHEM\_SHAPE\_SELFOVERLAP
 r_sd_PUBCHEM\_SHAPE\_VOLUME
 s_sd_PUBCHEM\_COORDINATE\_TYPE
 s_sd_PUBCHEM\_CONFORMER\_DIVERSEORDER
 r_sd_PUBCHEM\_EFFECTIVE\_ROTOR\_COUNT
 s_st_Chirality_3
 i_sd_PUBCHEM\_CONFORMER\_RMSD
 s_st_Chirality_4
 s_st_Chirality_5
 s_st_Chirality_6
 s_st_Chirality_7
 s_st_Chirality_8
 s_st_Chirality_9
 s_st_Chirality_10
 s_m_subgroup_title
 s_m_subgroupid
 b_m_subgroup_collapsed
 i_m_ct_format
 :::
 "herbacetin 7-o-neohesperidoside" 
  33 
  Conformer3D_CID_102444811.1 
  /home/exx/Documents/Jianing/covid 
  ligands.maegz 
  33
  1
  0
  0
  17_R_1_21_18_44 
  18_S_4_17_19_45 
  102444811
  "57
1 -0.56
10 -0.68
11 -0.53
12 -0.16
13 -0.53
14 -0.57
15 -0.53
16 -0.53
17 0.28
18 0.28
19 0.28
2 -0.56
20 0.56
21 0.56
22 0.28
23 0.28
24 0.28
25 0.28
26 0.28
27 0.28
29 0.08
3 -0.56
30 0.08
31 -0.15
32 0.08
33 0.08
34 0.09
35 0.47
36 0.05
37 0.09
38 0.03
39 -0.15
4 -0.68
40 -0.15
41 -0.15
42 -0.15
43 0.08
5 -0.36
59 0.4
6 -0.68
60 0.4
61 0.4
62 0.4
63 0.4
64 0.4
65 0.15
66 0.45
67 0.45
68 0.15
69 0.15
7 -0.68
70 0.45
71 0.15
72 0.15
73 0.45
8 -0.68
9 -0.68" 
  "27
1 1 acceptor
1 10 acceptor
1 10 donor
1 11 donor
1 12 acceptor
1 13 donor
1 14 acceptor
1 15 donor
1 16 donor
1 2 acceptor
1 3 acceptor
1 4 acceptor
1 4 donor
1 5 acceptor
1 6 acceptor
1 6 donor
1 7 acceptor
1 7 donor
1 8 acceptor
1 8 donor
1 9 acceptor
1 9 donor
6 12 32 34 35 36 37 rings
6 2 17 18 19 21 23 rings
6 29 30 31 32 33 34 rings
6 3 20 22 24 25 26 rings
6 38 39 40 41 42 43 rings" 
  43
  10
  0
  0
  0
  0
  1
  32
  061B2F0B00000001 
  140.4276
  137.196
  "10 15 17346597521609761426
10290309 65 17760095021343863685
10319926 262 18339928117532164038
10930396 42 18201429312076484259
11136131 41 17617096245048969405
11445158 3 17059487598945428400
12788726 201 18189358869036638271
12977781 61 17987247620613422558
13782708 43 17917442985903580326
14068700 675 18261951963923608327
15131766 46 15649628892981409965
15320294 125 17749966457519246127
15328829 1 17603300432215171433
16067689 68 18115292381719876674
16096371 109 16271353099544683454
16990366 60 18046631380837251219
18470217 77 18342733014185994537
19303781 99 17697585947222885327
19315092 285 17676481783335751452
19611394 137 18272082803711082616
21033648 29 17775291512619865421
21133410 221 17914582082814225888
21814621 53 18128535973400859810
23522609 53 17315103011891347908
23569914 152 13553955225019997666
23929065 36 18412543193766648105
244849 19 17845102766174965806
3504750 166 18187916223908251538
397830 11 18131067147909828970
4144715 1 18126567808953313248
4280585 95 18411132580846882401
5080951 261 18337658751270570581
9555976 147 18265610988297200032" 
  "791.01
20.03
5.16
2.84
26.69
5.12
-1.9
-11.04
15.67
-13.74
0.43
5.97
-0.83
0.1" 
  1724.114
  424.1
  "2
5
10" 
  "1
139
244
134
129
119
49
46
97
235
180
4
138
122
228
126
212
266
89
44
238
121
242
270
231
25
128
74
187
154
234
66
159
160
205
98
169
43
230
259
149
17
158
208
219
206
106
78
261
20
190
277
156
232
153
264
237
260
179
8
90
76
243
265
255
105
137
207
199
104
176
110
281
132
115
161
178
229
184
95
273
278
141
236
57
62
91
182
191
133
280
267
86
16
167
61
56
250
81
18
54
181
96
263
59
6
214
177
135
120
272
71
162
103
209
147
10
117
116
274
36
233
220
63
258
217
40
144
64
185
216
282
188
14
34
145
175
22
92
108
87
253
152
38
58
118
42
257
142
32
37
194
52
279
246
211
174
75
155
82
21
146
55
226
269
202
204
47
113
93
256
35
143
163
268
189
251
170
99
157
245
186
69
166
50
164
239
30
200
102
51
3
83
94
131
222
168
218
73
193
249
9
19
227
254
240
24
7
67
41
225
31
114
84
195
223
210
107
79
148
124
248
5
171
100
53
172
13
165
72
77
224
173
215
11
23
127
27
275
247
101
192
29
15
45
2
70
60
68
262
198
271
48
85
151
201
140
150
213
109
26
136
112
125
88
39
252
123
65
241
33
130
183
28
276
80
196
221
203
12
111
197" 
  8.4
  19_S_6_23_18_46 
  1
  20_S_1_3_22_47 
  21_S_5_2_17_48 
  22_R_7_20_24_49 
  23_R_2_19_27_50 
  24_R_8_22_25_51 
  25_R_9_26_24_52 
  26_S_3_25_28_53 
  ligands 
  ligands 
  0
  2
 m_depend[10] { 
  # First column is dependency index #
  i_m_depend_dependency
  s_m_depend_property
  :::
  1 10 s_st_Chirality_1 
  2 10 s_st_Chirality_2 
  3 10 s_st_Chirality_3 
  4 10 s_st_Chirality_4 
  5 10 s_st_Chirality_5 
  6 10 s_st_Chirality_6 
  7 10 s_st_Chirality_7 
  8 10 s_st_Chirality_8 
  9 10 s_st_Chirality_9 
  10 10 s_st_Chirality_10 
  :::
 } 
 m_atom[73] { 
  # First column is atom index #
  i_m_mmod_type
  r_m_x_coord
  r_m_y_coord
  r_m_z_coord
  i_m_residue_number
  i_m_color
  i_m_atomic_number
  s_m_color_rgb
  i_sd_original_parity
  :::
  1 16 -4.306300 0.115400 0.181500 900 70 8 FF2F2F  <>
  2 16 -1.524400 2.480900 0.055200 900 70 8 FF2F2F  <>
  3 16 -3.439900 -1.737300 1.384700 900 70 8 FF2F2F  <>
  4 16 -5.412400 2.571700 1.374800 900 70 8 FF2F2F  <>
  5 16 -1.477200 0.149100 0.126500 900 70 8 FF2F2F  <>
  6 16 -4.263700 4.910800 0.123900 900 70 8 FF2F2F  <>
  7 16 -6.126100 -2.222500 2.284000 900 70 8 FF2F2F  <>
  8 16 -6.973300 -3.275000 -0.148900 900 70 8 FF2F2F  <>
  9 16 -4.469000 -4.197300 -1.160700 900 70 8 FF2F2F  <>
  10 16 -0.157900 4.677800 -0.873100 900 70 8 FF2F2F  <>
  11 16 0.887400 0.089200 1.566100 900 70 8 FF2F2F  <>
  12 16 3.266800 -0.195500 0.301000 900 70 8 FF2F2F  <>
  13 16 0.924000 -0.361400 -3.936000 900 70 8 FF2F2F  <>
  14 15 3.521600 -0.539300 -3.749400 900 70 8 FF2F2F  <>
  15 16 5.858300 -0.582800 -2.318600 900 70 8 FF2F2F  <>
  16 16 8.778900 -0.431000 3.298400 900 70 8 FF2F2F  <>
  17 3 -3.546800 1.250400 0.596800 900 2 6 A0A0A0  2
  18 3 -4.376300 2.518300 0.392900 900 2 6 A0A0A0  2
  19 3 -3.516000 3.772800 0.544600 900 2 6 A0A0A0  1
  20 3 -4.510400 -0.795600 1.256000 900 2 6 A0A0A0  2
  21 3 -2.258200 1.291000 -0.224600 900 2 6 A0A0A0  1
  22 3 -5.844100 -1.518000 1.073800 900 2 6 A0A0A0  1
  23 3 -2.243200 3.663800 -0.298400 900 2 6 A0A0A0  1
  24 3 -5.778100 -2.499300 -0.097700 900 2 6 A0A0A0  1
  25 3 -4.576200 -3.434700 0.038800 900 2 6 A0A0A0  2
  26 3 -3.296000 -2.618700 0.266300 900 2 6 A0A0A0  2
  27 3 -1.313200 4.851700 -0.073000 900 2 6 A0A0A0  <>
  28 3 -2.092300 -3.511700 0.554300 900 2 6 A0A0A0  <>
  29 2 -0.277500 0.007000 -0.515700 900 2 6 A0A0A0  <>
  30 2 0.914900 -0.023600 0.207500 900 2 6 A0A0A0  <>
  31 2 -0.255700 -0.108300 -1.906100 900 2 6 A0A0A0  <>
  32 2 2.129700 -0.170500 -0.462900 900 2 6 A0A0A0  <>
  33 2 0.958300 -0.254400 -2.578500 900 2 6 A0A0A0  <>
  34 2 2.150400 -0.285100 -1.850400 900 2 6 A0A0A0  <>
  35 2 3.444900 -0.437300 -2.531900 900 2 6 A0A0A0  <>
  36 2 4.488800 -0.349400 -0.334300 900 2 6 A0A0A0  <>
  37 2 4.650600 -0.459800 -1.668200 900 2 6 A0A0A0  <>
  38 2 5.612400 -0.370000 0.615400 900 2 6 A0A0A0  <>
  39 2 6.448600 -1.484500 0.682300 900 2 6 A0A0A0  <>
  40 2 5.840500 0.724200 1.449900 900 2 6 A0A0A0  <>
  41 2 7.512800 -1.504800 1.583700 900 2 6 A0A0A0  <>
  42 2 6.904700 0.704000 2.351400 900 2 6 A0A0A0  <>
  43 2 7.740900 -0.410500 2.418300 900 2 6 A0A0A0  <>
  44 41 -3.266200 1.181000 1.657500 900 21 1 FFFFFF  <>
  45 41 -4.878300 2.500800 -0.581600 900 21 1 FFFFFF  <>
  46 41 -3.263000 3.920600 1.601700 900 21 1 FFFFFF  <>
  47 41 -4.567600 -0.260300 2.212400 900 21 1 FFFFFF  <>
  48 41 -2.508900 1.246800 -1.292500 900 21 1 FFFFFF  <>
  49 41 -6.662400 -0.807800 0.907600 900 21 1 FFFFFF  <>
  50 41 -2.482200 3.619100 -1.369700 900 21 1 FFFFFF  <>
  51 41 -5.714200 -1.951200 -1.046000 900 21 1 FFFFFF  <>
  52 41 -4.744100 -4.139400 0.861700 900 21 1 FFFFFF  <>
  53 41 -3.060500 -2.029400 -0.629000 900 21 1 FFFFFF  <>
  54 41 -0.990100 4.901200 0.972300 900 21 1 FFFFFF  <>
  55 41 -1.792800 5.795700 -0.348800 900 21 1 FFFFFF  <>
  56 41 -1.884900 -4.187700 -0.280400 900 21 1 FFFFFF  <>
  57 41 -2.257100 -4.109000 1.457800 900 21 1 FFFFFF  <>
  58 41 -1.200100 -2.903800 0.739000 900 21 1 FFFFFF  <>
  59 42 -4.997200 2.559500 2.254000 900 21 1 FFFFFF  <>
  60 42 -4.482500 4.795400 -0.816600 900 21 1 FFFFFF  <>
  61 42 -6.227800 -1.563300 2.991600 900 21 1 FFFFFF  <>
  62 42 -7.719800 -2.656800 -0.227500 900 21 1 FFFFFF  <>
  63 42 -4.289200 -3.583400 -1.893100 900 21 1 FFFFFF  <>
  64 42 0.421800 5.441200 -0.710100 900 21 1 FFFFFF  <>
  65 41 -1.180700 -0.105900 -2.477000 900 21 1 FFFFFF  <>
  66 42 1.802000 0.047900 1.895500 900 21 1 FFFFFF  <>
  67 42 1.819900 -0.459600 -4.292900 900 21 1 FFFFFF  <>
  68 41 6.283400 -2.350200 0.045500 900 21 1 FFFFFF  <>
  69 41 5.199700 1.601700 1.409000 900 21 1 FFFFFF  <>
  70 42 5.678100 -0.638900 -3.272800 900 21 1 FFFFFF  <>
  71 41 8.159800 -2.376400 1.632500 900 21 1 FFFFFF  <>
  72 41 7.072000 1.562800 2.995800 900 21 1 FFFFFF  <>
  73 42 8.787700 0.405600 3.794500 900 21 1 FFFFFF  <>
  :::
 } 
 m_bond[77] { 
  # First column is bond index #
  i_m_from
  i_m_to
  i_m_order
  :::
  1 1 17 1
  2 1 20 1
  3 2 21 1
  4 2 23 1
  5 3 20 1
  6 3 26 1
  7 4 18 1
  8 4 59 1
  9 5 21 1
  10 5 29 1
  11 6 19 1
  12 6 60 1
  13 7 22 1
  14 7 61 1
  15 8 24 1
  16 8 62 1
  17 9 25 1
  18 9 63 1
  19 10 27 1
  20 10 64 1
  21 11 30 1
  22 11 66 1
  23 12 32 1
  24 12 36 1
  25 13 33 1
  26 13 67 1
  27 14 35 2
  28 15 37 1
  29 15 70 1
  30 16 43 1
  31 16 73 1
  32 17 18 1
  33 17 21 1
  34 17 44 1
  35 18 19 1
  36 18 45 1
  37 19 23 1
  38 19 46 1
  39 20 22 1
  40 20 47 1
  41 21 48 1
  42 22 24 1
  43 22 49 1
  44 23 27 1
  45 23 50 1
  46 24 25 1
  47 24 51 1
  48 25 26 1
  49 25 52 1
  50 26 28 1
  51 26 53 1
  52 27 54 1
  53 27 55 1
  54 28 56 1
  55 28 57 1
  56 28 58 1
  57 29 30 2
  58 29 31 1
  59 30 32 1
  60 31 33 2
  61 31 65 1
  62 32 34 2
  63 33 34 1
  64 34 35 1
  65 35 37 1
  66 36 37 2
  67 36 38 1
  68 38 39 2
  69 38 40 1
  70 39 41 1
  71 39 68 1
  72 40 42 2
  73 40 69 1
  74 41 43 2
  75 41 71 1
  76 42 43 1
  77 42 72 1
  :::
 } 
} 

f_m_ct { 
 s_m_title
 s_m_entry_id
 s_m_entry_name
 s_m_Source_Path
 s_m_Source_File
 i_m_Source_File_Index
 b_sd_chiral_flag
 i_sd_version
 i_m_ct_enhanced_stereo_status
 s_st_Chirality_1
 s_st_Chirality_2
 i_sd_PUBCHEM\_COMPOUND\_CID
 r_sd_PUBCHEM\_CONFORMER\_RMSD
 s_sd_PUBCHEM\_MMFF94\_PARTIAL\_CHARGES
 s_sd_PUBCHEM\_PHARMACOPHORE\_FEATURES
 i_sd_PUBCHEM\_HEAVY\_ATOM\_COUNT
 i_sd_PUBCHEM\_ATOM\_DEF\_STEREO\_COUNT
 i_sd_PUBCHEM\_ATOM\_UDEF\_STEREO\_COUNT
 i_sd_PUBCHEM\_BOND\_DEF\_STEREO\_COUNT
 i_sd_PUBCHEM\_BOND\_UDEF\_STEREO\_COUNT
 i_sd_PUBCHEM\_ISOTOPIC\_ATOM\_COUNT
 i_sd_PUBCHEM\_COMPONENT\_COUNT
 i_sd_PUBCHEM\_CACTVS\_TAUTO\_COUNT
 s_sd_PUBCHEM\_CONFORMER\_ID
 r_sd_PUBCHEM\_MMFF94\_ENERGY
 r_sd_PUBCHEM\_FEATURE\_SELFOVERLAP
 s_sd_PUBCHEM\_SHAPE\_FINGERPRINT
 s_sd_PUBCHEM\_SHAPE\_MULTIPOLES
 r_sd_PUBCHEM\_SHAPE\_SELFOVERLAP
 r_sd_PUBCHEM\_SHAPE\_VOLUME
 s_sd_PUBCHEM\_COORDINATE\_TYPE
 s_sd_PUBCHEM\_CONFORMER\_DIVERSEORDER
 r_sd_PUBCHEM\_EFFECTIVE\_ROTOR\_COUNT
 s_st_Chirality_3
 s_st_Chirality_4
 s_st_Chirality_5
 s_st_Chirality_6
 s_st_Chirality_7
 s_st_Chirality_8
 s_st_Chirality_9
 s_st_Chirality_10
 s_m_subgroup_title
 s_m_subgroupid
 b_m_subgroup_collapsed
 i_m_ct_format
 :::
 "kaempferol 3-o-rhamnoside 7 o-glucoside" 
  34 
  Conformer3D_CID_90795788.1 
  /home/exx/Documents/Jianing/covid 
  ligands.maegz 
  34
  1
  0
  0
  16_S_5_19_17_43 
  17_S_6_21_16_44 
  90795788
  1.2
  "56
1 -0.56
10 -0.68
11 -0.68
12 -0.16
13 -0.57
14 -0.53
15 -0.53
16 0.28
17 0.28
18 0.28
19 0.28
2 -0.56
20 0.28
21 0.28
22 0.28
23 0.28
24 0.56
25 0.56
26 0.28
28 0.09
29 0.08
3 -0.36
30 0.09
31 0.08
32 0.47
33 0.05
34 -0.15
35 -0.15
36 0.08
37 0.03
38 -0.15
39 -0.15
4 -0.36
40 -0.15
41 -0.15
42 0.08
5 -0.68
58 0.4
59 0.4
6 -0.68
60 0.4
61 0.4
62 0.4
63 0.4
64 0.15
65 0.4
66 0.15
67 0.15
68 0.15
69 0.45
7 -0.68
70 0.15
71 0.15
72 0.45
8 -0.68
9 -0.68" 
  "27
1 1 acceptor
1 10 acceptor
1 10 donor
1 11 acceptor
1 11 donor
1 12 acceptor
1 13 acceptor
1 14 donor
1 15 donor
1 2 acceptor
1 3 acceptor
1 4 acceptor
1 5 acceptor
1 5 donor
1 6 acceptor
1 6 donor
1 7 acceptor
1 7 donor
1 8 acceptor
1 8 donor
1 9 acceptor
1 9 donor
6 1 16 17 19 21 24 rings
6 12 28 30 31 32 33 rings
6 2 18 20 22 23 25 rings
6 29 30 31 34 35 36 rings
6 37 38 39 40 41 42 rings" 
  42
  10
  0
  0
  0
  0
  1
  24
  05696F0C00000001 
  139.9433
  137.203
  "10 15 8934991578015206304
10050765 1 18121493828261974096
10119406 146 18411420609411365647
10369192 42 18114743716795714733
10391435 84 18343017840054379896
117089 54 18124030393656734111
11991303 11 18259981565998336727
12643181 29 18411135849216852530
13540713 4 18056188313987659408
13690498 29 18191589859343540242
13782708 43 16702291356689951736
14068700 686 17690551309817759408
15131766 46 14996290257593744398
15183329 4 18342738473168392928
15230672 131 18335415734328077346
15361156 5 18044665436117383842
15927050 60 18409440385054984859
16628084 112 18122059801935174662
18603816 31 17203603804727579582
19301676 85 18268434542584362622
19958102 18 18336253566203406477
21307412 95 18271534134660862214
21583282 1 17386287580421528822
23559900 14 18270112547583041632
23576562 1 18042404810662909157
249057 25 12966854593447285768
25269216 80 16951141693195804010
3383291 50 18342449322963954731
4058900 60 18118681020494928601
4073 2 18339357586819248512
4874694 18 18342168978375343632
513202 73 18119815961192339779
5265222 85 18335419015867272389
563151 40 17749107807325556475
57527295 17 18041272283758659810
6698420 124 18273220781524943321" 
  "776.3
21.04
5.96
1.38
26.22
6.32
0.24
-4.13
11.06
-6.99
-0.6
-0.23
-0.03
2.97" 
  1690.675
  414.9
  "2
5
10" 
  "1
17
48
16
87
66
90
23
44
78
65
49
39
59
97
62
3
41
55
53
9
70
64
24
18
63
93
81
36
60
72
79
77
21
68
84
92
54
22
74
101
69
96
94
2
27
12
34
50
35
7
99
33
42
8
106
57
20
29
104
32
5
80
67
26
45
61
10
88
6
31
103
83
86
13
51
105
56
95
14
58
73
37
98
38
82
71
15
11
4
89
43
91
52
30
107
100
46
85
102
108
76
19
28
75
47
25
40" 
  8.4
  18_R_7_22_20_45 
  19_R_9_24_16_47 
  20_R_8_23_18_46 
  21_R_1_17_26_48 
  22_R_10_25_18_49 
  23_S_2_20_27_50 
  24_S_3_1_19_51 
  25_S_4_2_22_52 
  ligands 
  ligands 
  0
  2
 m_depend[10] { 
  # First column is dependency index #
  i_m_depend_dependency
  s_m_depend_property
  :::
  1 10 s_st_Chirality_1 
  2 10 s_st_Chirality_2 
  3 10 s_st_Chirality_3 
  4 10 s_st_Chirality_4 
  5 10 s_st_Chirality_5 
  6 10 s_st_Chirality_6 
  7 10 s_st_Chirality_7 
  8 10 s_st_Chirality_8 
  9 10 s_st_Chirality_9 
  10 10 s_st_Chirality_10 
  :::
 } 
 m_atom[72] { 
  # First column is atom index #
  i_m_mmod_type
  r_m_x_coord
  r_m_y_coord
  r_m_z_coord
  i_m_residue_number
  i_m_color
  i_m_atomic_number
  s_m_color_rgb
  i_sd_original_parity
  :::
  1 16 5.114600 -0.686100 0.355800 900 70 8 FF2F2F  <>
  2 16 -3.914700 1.730500 -1.319100 900 70 8 FF2F2F  <>
  3 16 4.300400 1.348100 1.157600 900 70 8 FF2F2F  <>
  4 16 -3.372700 0.354600 0.536900 900 70 8 FF2F2F  <>
  5 16 8.607900 1.063100 -0.910800 900 70 8 FF2F2F  <>
  6 16 7.854800 -1.539100 -1.919600 900 70 8 FF2F2F  <>
  7 16 -7.532500 -0.143300 -0.542800 900 70 8 FF2F2F  <>
  8 16 -7.233500 2.642600 0.001100 900 70 8 FF2F2F  <>
  9 16 6.215400 2.710700 -0.418600 900 70 8 FF2F2F  <>
  10 16 -5.431600 -0.489300 -2.334900 900 70 8 FF2F2F  <>
  11 16 4.376300 -3.266100 -0.239500 900 70 8 FF2F2F  <>
  12 16 0.107300 -0.840500 0.759900 900 70 8 FF2F2F  <>
  13 15 -1.898100 2.706300 0.710800 900 70 8 FF2F2F  <>
  14 16 0.366200 3.996000 0.923500 900 70 8 FF2F2F  <>
  15 16 -3.624000 -5.891200 0.321200 900 70 8 FF2F2F  <>
  16 3 7.255000 0.623800 -1.041400 900 2 6 A0A0A0  1
  17 3 7.225200 -0.888300 -0.819000 900 2 6 A0A0A0  1
  18 3 -6.272800 0.468100 -0.274300 900 2 6 A0A0A0  2
  19 3 6.382700 1.351000 -0.017800 900 2 6 A0A0A0  2
  20 3 -6.294500 1.910300 -0.782300 900 2 6 A0A0A0  2
  21 3 5.784900 -1.390200 -0.691100 900 2 6 A0A0A0  1
  22 3 -5.152900 -0.331200 -0.942800 900 2 6 A0A0A0  2
  23 3 -4.897400 2.534100 -0.658200 900 2 6 A0A0A0  2
  24 3 4.999300 0.709700 0.089300 900 2 6 A0A0A0  1
  25 3 -3.814400 0.394000 -0.815700 900 2 6 A0A0A0  1
  26 3 5.732900 -2.876700 -0.352300 900 2 6 A0A0A0  <>
  27 3 -4.833600 3.923200 -1.287300 900 2 6 A0A0A0  <>
  28 2 -1.997400 0.341900 0.623900 900 2 6 A0A0A0  <>
  29 2 2.945500 1.425200 1.052200 900 2 6 A0A0A0  <>
  30 2 0.172700 1.584600 0.835800 900 2 6 A0A0A0  <>
  31 2 0.798300 0.340200 0.849000 900 2 6 A0A0A0  <>
  32 2 -1.292700 1.642700 0.722300 900 2 6 A0A0A0  <>
  33 2 -1.272600 -0.791600 0.640400 900 2 6 A0A0A0  <>
  34 2 2.186900 0.258300 0.957300 900 2 6 A0A0A0  <>
  35 2 2.317500 2.671100 1.039100 900 2 6 A0A0A0  <>
  36 2 0.928800 2.755600 0.930900 900 2 6 A0A0A0  <>
  37 2 -1.889800 -2.127400 0.555800 900 2 6 A0A0A0  <>
  38 2 -2.802500 -2.536700 1.528000 900 2 6 A0A0A0  <>
  39 2 -1.560300 -2.982700 -0.495600 900 2 6 A0A0A0  <>
  40 2 -3.385400 -3.801400 1.449000 900 2 6 A0A0A0  <>
  41 2 -2.143200 -4.247300 -0.574700 900 2 6 A0A0A0  <>
  42 2 -3.055700 -4.656700 0.397600 900 2 6 A0A0A0  <>
  43 41 6.950200 0.874500 -2.064300 900 21 1 FFFFFF  <>
  44 41 7.799000 -1.139800 0.081400 900 21 1 FFFFFF  <>
  45 41 -6.142400 0.461500 0.815100 900 21 1 FFFFFF  <>
  46 41 -6.644400 1.934100 -1.821000 900 21 1 FFFFFF  <>
  47 41 6.874200 1.368400 0.962200 900 21 1 FFFFFF  <>
  48 41 5.228900 -1.236300 -1.626000 900 21 1 FFFFFF  <>
  49 41 -5.108900 -1.333200 -0.501400 900 21 1 FFFFFF  <>
  50 41 -4.625000 2.640700 0.399400 900 21 1 FFFFFF  <>
  51 41 4.445200 0.861200 -0.849100 900 21 1 FFFFFF  <>
  52 41 -3.095700 -0.114900 -1.472800 900 21 1 FFFFFF  <>
  53 41 6.217500 -3.074600 0.609700 900 21 1 FFFFFF  <>
  54 41 6.209100 -3.482700 -1.128900 900 21 1 FFFFFF  <>
  55 41 -5.531800 4.614800 -0.806600 900 21 1 FFFFFF  <>
  56 41 -3.821900 4.334500 -1.200600 900 21 1 FFFFFF  <>
  57 41 -5.063900 3.878100 -2.357500 900 21 1 FFFFFF  <>
  58 42 8.902700 0.869700 -0.004600 900 21 1 FFFFFF  <>
  59 42 7.345100 -1.333400 -2.721800 900 21 1 FFFFFF  <>
  60 42 -7.488100 -1.058800 -0.218000 900 21 1 FFFFFF  <>
  61 42 -6.916700 2.652400 0.920400 900 21 1 FFFFFF  <>
  62 42 5.776200 2.717600 -1.286100 900 21 1 FFFFFF  <>
  63 42 -4.736000 -1.055000 -2.711400 900 21 1 FFFFFF  <>
  64 41 2.659500 -0.719100 0.982700 900 21 1 FFFFFF  <>
  65 42 4.366700 -4.213100 -0.019100 900 21 1 FFFFFF  <>
  66 41 2.913800 3.577400 1.112900 900 21 1 FFFFFF  <>
  67 41 -3.067400 -1.888100 2.359600 900 21 1 FFFFFF  <>
  68 41 -0.852900 -2.677700 -1.262900 900 21 1 FFFFFF  <>
  69 42 -0.597300 3.932500 0.837700 900 21 1 FFFFFF  <>
  70 41 -4.094500 -4.115200 2.210100 900 21 1 FFFFFF  <>
  71 41 -1.878500 -4.904100 -1.399000 900 21 1 FFFFFF  <>
  72 42 -3.282600 -6.346800 -0.467400 900 21 1 FFFFFF  <>
  :::
 } 
 m_bond[76] { 
  # First column is bond index #
  i_m_from
  i_m_to
  i_m_order
  :::
  1 1 21 1
  2 1 24 1
  3 2 23 1
  4 2 25 1
  5 3 24 1
  6 3 29 1
  7 4 25 1
  8 4 28 1
  9 5 16 1
  10 5 58 1
  11 6 17 1
  12 6 59 1
  13 7 18 1
  14 7 60 1
  15 8 20 1
  16 8 61 1
  17 9 19 1
  18 9 62 1
  19 10 22 1
  20 10 63 1
  21 11 26 1
  22 11 65 1
  23 12 31 1
  24 12 33 1
  25 13 32 2
  26 14 36 1
  27 14 69 1
  28 15 42 1
  29 15 72 1
  30 16 17 1
  31 16 19 1
  32 16 43 1
  33 17 21 1
  34 17 44 1
  35 18 20 1
  36 18 22 1
  37 18 45 1
  38 19 24 1
  39 19 47 1
  40 20 23 1
  41 20 46 1
  42 21 26 1
  43 21 48 1
  44 22 25 1
  45 22 49 1
  46 23 27 1
  47 23 50 1
  48 24 51 1
  49 25 52 1
  50 26 53 1
  51 26 54 1
  52 27 55 1
  53 27 56 1
  54 27 57 1
  55 28 32 1
  56 28 33 2
  57 29 34 1
  58 29 35 2
  59 30 31 1
  60 30 32 1
  61 30 36 2
  62 31 34 2
  63 33 37 1
  64 34 64 1
  65 35 36 1
  66 35 66 1
  67 37 38 2
  68 37 39 1
  69 38 40 1
  70 38 67 1
  71 39 41 2
  72 39 68 1
  73 40 42 2
  74 40 70 1
  75 41 42 1
  76 41 71 1
  :::
 } 
} 

f_m_ct { 
 s_m_title
 s_m_entry_id
 s_m_entry_name
 s_m_Source_Path
 s_m_Source_File
 i_m_Source_File_Index
 b_sd_chiral_flag
 i_sd_version
 i_m_ct_enhanced_stereo_status
 s_st_Chirality_1
 s_st_Chirality_2
 i_sd_PUBCHEM\_COMPOUND\_CID
 r_sd_PUBCHEM\_CONFORMER\_RMSD
 s_sd_PUBCHEM\_MMFF94\_PARTIAL\_CHARGES
 i_sd_PUBCHEM\_EFFECTIVE\_ROTOR\_COUNT
 s_sd_PUBCHEM\_PHARMACOPHORE\_FEATURES
 i_sd_PUBCHEM\_HEAVY\_ATOM\_COUNT
 i_sd_PUBCHEM\_ATOM\_DEF\_STEREO\_COUNT
 i_sd_PUBCHEM\_ATOM\_UDEF\_STEREO\_COUNT
 i_sd_PUBCHEM\_BOND\_DEF\_STEREO\_COUNT
 i_sd_PUBCHEM\_BOND\_UDEF\_STEREO\_COUNT
 i_sd_PUBCHEM\_ISOTOPIC\_ATOM\_COUNT
 i_sd_PUBCHEM\_COMPONENT\_COUNT
 i_sd_PUBCHEM\_CACTVS\_TAUTO\_COUNT
 s_sd_PUBCHEM\_CONFORMER\_ID
 r_sd_PUBCHEM\_MMFF94\_ENERGY
 r_sd_PUBCHEM\_FEATURE\_SELFOVERLAP
 s_sd_PUBCHEM\_SHAPE\_FINGERPRINT
 s_sd_PUBCHEM\_SHAPE\_MULTIPOLES
 r_sd_PUBCHEM\_SHAPE\_SELFOVERLAP
 s_sd_PUBCHEM\_COORDINATE\_TYPE
 s_sd_PUBCHEM\_CONFORMER\_DIVERSEORDER
 s_st_Chirality_3
 i_sd_PUBCHEM\_SHAPE\_VOLUME
 s_st_Chirality_4
 s_st_Chirality_5
 s_st_Chirality_6
 s_st_Chirality_7
 s_m_subgroup_title
 s_m_subgroupid
 b_m_subgroup_collapsed
 i_m_ct_format
 :::
 symplocoside 
  35 
  Conformer3D_CID_44257110.1 
  /home/exx/Documents/Jianing/covid 
  ligands.maegz 
  35
  1
  0
  0
  12_S_3_14_13_34 
  13_S_4_15_12_35 
  44257110
  1.2
  "45
1 -0.56
10 -0.36
11 -0.53
12 0.28
13 0.28
14 0.28
15 0.28
16 0.56
17 0.28
18 0.28
19 0.42
2 -0.36
20 0.14
21 -0.14
22 0.08
23 0.08
24 -0.15
25 -0.14
26 0.08
27 -0.15
28 -0.15
29 -0.15
3 -0.68
30 0.08
31 -0.15
32 0.08
33 0.28
4 -0.68
45 0.4
46 0.4
47 0.4
48 0.15
49 0.15
5 -0.68
50 0.4
51 0.4
52 0.15
53 0.15
54 0.15
55 0.45
56 0.45
6 -0.36
7 -0.68
8 -0.68
9 -0.53" 
  7
  "20
1 1 acceptor
1 10 acceptor
1 11 donor
1 2 acceptor
1 3 acceptor
1 3 donor
1 4 acceptor
1 4 donor
1 5 acceptor
1 5 donor
1 6 acceptor
1 7 acceptor
1 7 donor
1 8 acceptor
1 8 donor
1 9 donor
6 1 12 13 14 15 16 rings
6 21 22 23 24 26 27 rings
6 25 28 29 30 31 32 rings
6 6 18 19 20 21 22 rings" 
  33
  5
  2
  0
  0
  0
  1
  5
  02A34F5600000003 
  115.571
  101.609
  "10050765 1 18343020012718026985
10319926 262 15625954157236000003
10622 236 17751911433406966994
11545043 162 17774717550786969960
117089 54 18192722150584615418
11809386 21 18335139744098092725
11991303 11 17972595490418748661
12166972 35 18113907064991075326
12422481 6 17274829047394775757
12760667 363 18411986879806594671
13533116 47 18339081608852251709
13540713 4 18270100401685228965
13540713 5 18199488665010565009
13690498 29 18335140873616664709
13782708 43 18261106431118982111
14347332 77 18411699881143518333
14705955 166 16630533886160385291
14931854 50 17603590707844213026
14950920 106 15769769156677554319
15001296 14 18263354957429096010
15163728 17 8358255990195479304
15183329 4 16515395249192732039
15348495 7 15267061479934099111
16992828 155 15087442657887358595
17134984 74 17312824917965927826
17138139 8 18113338587937061378
18393751 57 11023841587110684541
19246450 95 17914923984312265483
19319366 153 18122347049823120876
19841028 212 18056474196434512151
20028762 73 18060138773177158135
20775438 99 17835782459298933791
208703 8 18334575715897163026
21703447 108 18336536226649859792
23522609 53 17910714060979111601
23559900 14 18411694426683082957
23569943 247 18410012148655870051
2748736 6 8646774369921994399
2838139 119 10881668135910318951
312425 54 16559034891469368055
32027 91 18340483486910726719
3383291 50 18408604785660277458
392239 28 15338825469727636341
397830 11 14404902539879763927
4112364 45 11455883706807906635
42767 28 16660364761993141466
439807 62 18186807976306094927
44062 13 18336542712403638645
46194498 28 14203125633380389468
474113 269 18130779093460206271
5104073 3 18060143128136741937
59682541 52 15574701470268006514
6058803 2 18047209466545365820
6609424 69 12966590637499822536
7970288 3 18343018878571887094" 
  "614.56
18.58
3.87
2.15
4.65
2.74
-1.18
-21.88
1.24
-0.24
-1.02
-0.17
-1.34
-0.74" 
  1330.347
  "2
5
10" 
  "3
58
142
6
123
72
109
128
138
61
87
39
51
134
143
36
79
5
124
120
110
86
49
19
9
103
66
102
27
43
16
89
94
21
59
117
118
52
70
24
28
77
139
146
141
60
73
112
113
4
56
48
26
2
17
50
68
140
115
31
84
93
130
99
111
55
41
80
37
10
125
129
7
106
91
101
62
108
22
11
78
12
104
144
107
105
82
8
65
126
25
14
18
122
133
135
97
13
96
132
67
33
131
15
119
98
57
47
1
127
35
40
69
95
136
114
71
46
34
23
121
30
64
116
53
81
90
45
54
92
32
137
145
42
20
44
88
38
63
85
76
75
83
29
100
74" 
  14_S_5_16_12_36 
  332
  15_R_1_13_17_37 
  16_S_2_1_14_38 
  18_R_8_19_20_41 
  19_R_6_18_25_42 
  ligands 
  ligands 
  0
  2
 m_depend[7] { 
  # First column is dependency index #
  i_m_depend_dependency
  s_m_depend_property
  :::
  1 10 s_st_Chirality_1 
  2 10 s_st_Chirality_2 
  3 10 s_st_Chirality_3 
  4 10 s_st_Chirality_4 
  5 10 s_st_Chirality_5 
  6 10 s_st_Chirality_6 
  7 10 s_st_Chirality_7 
  :::
 } 
 m_atom[59] { 
  # First column is atom index #
  i_m_mmod_type
  r_m_x_coord
  r_m_y_coord
  r_m_z_coord
  i_m_residue_number
  i_m_color
  i_m_atomic_number
  s_m_color_rgb
  i_sd_original_parity
  :::
  1 16 3.820800 -0.180100 0.589300 900 70 8 FF2F2F  <>
  2 16 3.121000 1.075400 -1.266200 900 70 8 FF2F2F  <>
  3 16 6.794200 -2.020700 -1.626900 900 70 8 FF2F2F  <>
  4 16 5.921300 -3.181300 0.870800 900 70 8 FF2F2F  <>
  5 16 5.854700 0.574400 -1.223300 900 70 8 FF2F2F  <>
  6 16 -1.510600 0.331300 -0.572600 900 70 8 FF2F2F  <>
  7 16 3.102300 -0.946100 3.118800 900 70 8 FF2F2F  <>
  8 16 -3.279400 2.574500 -0.940000 900 70 8 FF2F2F  <>
  9 16 0.636800 4.278300 1.239600 900 70 8 FF2F2F  <>
  10 16 -6.692000 -2.021000 1.222900 900 70 8 FF2F2F  <>
  11 16 -7.043900 -2.526200 -1.487700 900 70 8 FF2F2F  <>
  12 3 5.498600 -1.813300 -1.071500 900 2 6 A0A0A0  1
  13 3 5.592700 -1.857800 0.455900 900 2 6 A0A0A0  1
  14 3 4.933800 -0.473400 -1.542800 900 2 6 A0A0A0  1
  15 3 4.254500 -1.449800 1.087900 900 2 6 A0A0A0  1
  16 3 3.615300 -0.185600 -0.825300 900 2 6 A0A0A0  1
  17 3 4.363200 -1.334300 2.604900 900 2 6 A0A0A0  <>
  18 3 -2.988100 2.067200 0.362900 900 2 6 A0A0A0  1
  19 3 -2.640100 0.575100 0.281100 900 2 6 A0A0A0  1
  20 3 -1.803100 2.833700 0.946600 900 2 6 A0A0A0  <>
  21 2 -0.504100 2.351400 0.359300 900 2 6 A0A0A0  <>
  22 2 -0.429900 1.144500 -0.347500 900 2 6 A0A0A0  <>
  23 2 1.932600 1.492100 -0.728500 900 2 6 A0A0A0  <>
  24 2 0.781800 0.724700 -0.902100 900 2 6 A0A0A0  <>
  25 2 -3.820100 -0.254800 -0.189500 900 2 6 A0A0A0  <>
  26 2 0.661400 3.109500 0.536600 900 2 6 A0A0A0  <>
  27 2 1.873500 2.681700 -0.006100 900 2 6 A0A0A0  <>
  28 2 -4.727600 -0.765100 0.738700 900 2 6 A0A0A0  <>
  29 2 -3.997200 -0.507700 -1.549700 900 2 6 A0A0A0  <>
  30 2 -5.812400 -1.528200 0.306700 900 2 6 A0A0A0  <>
  31 2 -5.081900 -1.270700 -1.981900 900 2 6 A0A0A0  <>
  32 2 -5.989500 -1.780900 -1.053600 900 2 6 A0A0A0  <>
  33 3 -6.438600 -1.716600 2.593100 900 2 6 A0A0A0  <>
  34 41 4.863700 -2.634500 -1.426500 900 21 1 FFFFFF  <>
  35 41 6.403400 -1.204200 0.798400 900 21 1 FFFFFF  <>
  36 41 4.811400 -0.456100 -2.630600 900 21 1 FFFFFF  <>
  37 41 3.474500 -2.189600 0.861400 900 21 1 FFFFFF  <>
  38 41 2.894900 -0.972300 -1.084500 900 21 1 FFFFFF  <>
  39 41 5.088600 -0.563300 2.885400 900 21 1 FFFFFF  <>
  40 41 4.652100 -2.286100 3.060800 900 21 1 FFFFFF  <>
  41 41 -3.878200 2.231300 0.981500 900 21 1 FFFFFF  <>
  42 41 -2.359900 0.208600 1.279700 900 21 1 FFFFFF  <>
  43 41 -1.764400 2.676100 2.031300 900 21 1 FFFFFF  <>
  44 41 -1.925000 3.905700 0.752300 900 21 1 FFFFFF  <>
  45 42 6.707900 -1.976400 -2.594400 900 21 1 FFFFFF  <>
  46 42 5.207900 -3.774100 0.578700 900 21 1 FFFFFF  <>
  47 42 5.836600 0.715500 -0.261800 900 21 1 FFFFFF  <>
  48 41 0.813200 -0.197600 -1.476700 900 21 1 FFFFFF  <>
  49 41 2.777200 3.271100 0.128700 900 21 1 FFFFFF  <>
  50 42 -3.515000 3.512900 -0.843400 900 21 1 FFFFFF  <>
  51 42 3.195400 -0.873800 4.084000 900 21 1 FFFFFF  <>
  52 41 -4.540300 -0.533300 1.781800 900 21 1 FFFFFF  <>
  53 41 -3.308800 -0.113500 -2.292200 900 21 1 FFFFFF  <>
  54 41 -5.209100 -1.458600 -3.044600 900 21 1 FFFFFF  <>
  55 42 1.531200 4.660100 1.256400 900 21 1 FFFFFF  <>
  56 42 -7.004200 -2.596600 -2.457100 900 21 1 FFFFFF  <>
  57 41 -7.234500 -2.187400 3.179800 900 21 1 FFFFFF  <>
  58 41 -6.497700 -0.639800 2.785300 900 21 1 FFFFFF  <>
  59 41 -5.493200 -2.151100 2.935400 900 21 1 FFFFFF  <>
  :::
 } 
 m_bond[62] { 
  # First column is bond index #
  i_m_from
  i_m_to
  i_m_order
  :::
  1 1 15 1
  2 1 16 1
  3 2 16 1
  4 2 23 1
  5 3 12 1
  6 3 45 1
  7 4 13 1
  8 4 46 1
  9 5 14 1
  10 5 47 1
  11 6 19 1
  12 6 22 1
  13 7 17 1
  14 7 51 1
  15 8 18 1
  16 8 50 1
  17 9 26 1
  18 9 55 1
  19 10 30 1
  20 10 33 1
  21 11 32 1
  22 11 56 1
  23 12 13 1
  24 12 14 1
  25 12 34 1
  26 13 15 1
  27 13 35 1
  28 14 16 1
  29 14 36 1
  30 15 17 1
  31 15 37 1
  32 16 38 1
  33 17 39 1
  34 17 40 1
  35 18 19 1
  36 18 20 1
  37 18 41 1
  38 19 25 1
  39 19 42 1
  40 20 21 1
  41 20 43 1
  42 20 44 1
  43 21 22 1
  44 21 26 2
  45 22 24 2
  46 23 24 1
  47 23 27 2
  48 24 48 1
  49 25 28 2
  50 25 29 1
  51 26 27 1
  52 27 49 1
  53 28 30 1
  54 28 52 1
  55 29 31 2
  56 29 53 1
  57 30 32 2
  58 31 32 1
  59 31 54 1
  60 33 57 1
  61 33 58 1
  62 33 59 1
  :::
 } 
} 

f_m_ct { 
 s_m_title
 s_m_entry_id
 s_m_entry_name
 s_m_Source_Path
 s_m_Source_File
 i_m_Source_File_Index
 b_sd_chiral_flag
 i_sd_version
 i_m_ct_enhanced_stereo_status
 s_st_Chirality_1
 s_st_Chirality_2
 i_sd_PUBCHEM\_COMPOUND\_CID
 r_sd_PUBCHEM\_CONFORMER\_RMSD
 s_sd_PUBCHEM\_MMFF94\_PARTIAL\_CHARGES
 s_sd_PUBCHEM\_PHARMACOPHORE\_FEATURES
 i_sd_PUBCHEM\_HEAVY\_ATOM\_COUNT
 i_sd_PUBCHEM\_ATOM\_DEF\_STEREO\_COUNT
 i_sd_PUBCHEM\_ATOM\_UDEF\_STEREO\_COUNT
 i_sd_PUBCHEM\_BOND\_DEF\_STEREO\_COUNT
 i_sd_PUBCHEM\_BOND\_UDEF\_STEREO\_COUNT
 i_sd_PUBCHEM\_ISOTOPIC\_ATOM\_COUNT
 i_sd_PUBCHEM\_COMPONENT\_COUNT
 i_sd_PUBCHEM\_CACTVS\_TAUTO\_COUNT
 s_sd_PUBCHEM\_CONFORMER\_ID
 r_sd_PUBCHEM\_MMFF94\_ENERGY
 r_sd_PUBCHEM\_FEATURE\_SELFOVERLAP
 s_sd_PUBCHEM\_SHAPE\_FINGERPRINT
 s_sd_PUBCHEM\_SHAPE\_MULTIPOLES
 r_sd_PUBCHEM\_SHAPE\_SELFOVERLAP
 r_sd_PUBCHEM\_SHAPE\_VOLUME
 s_sd_PUBCHEM\_COORDINATE\_TYPE
 s_sd_PUBCHEM\_CONFORMER\_DIVERSEORDER
 r_sd_PUBCHEM\_EFFECTIVE\_ROTOR\_COUNT
 s_st_Chirality_3
 s_st_Chirality_4
 s_st_Chirality_5
 s_m_subgroup_title
 s_m_subgroupid
 b_m_subgroup_collapsed
 i_m_ct_format
 :::
 "herbacetin 7-o-glucoside" 
  36 
  Conformer3D_CID_44259932.1 
  /home/exx/Documents/Jianing/covid 
  ligands.maegz 
  36
  1
  0
  0
  13_S_3_15_14_34 
  14_S_4_16_13_35 
  44259932
  0.8
  "46
1 -0.56
10 -0.53
11 -0.57
12 -0.53
13 0.28
14 0.28
15 0.28
16 0.28
17 0.56
18 0.28
19 0.08
2 -0.36
20 0.08
21 -0.15
22 0.08
23 0.09
24 0.08
25 0.47
26 0.05
27 0.09
28 0.03
29 -0.15
3 -0.68
30 -0.15
31 -0.15
32 -0.15
33 0.08
4 -0.68
41 0.4
42 0.4
43 0.4
44 0.4
45 0.15
46 0.45
47 0.45
48 0.15
49 0.15
5 -0.68
50 0.45
51 0.15
52 0.15
53 0.45
6 -0.68
7 -0.16
8 -0.53
9 -0.53" 
  "20
1 1 acceptor
1 10 donor
1 11 acceptor
1 12 donor
1 2 acceptor
1 3 acceptor
1 3 donor
1 4 acceptor
1 4 donor
1 5 acceptor
1 5 donor
1 6 acceptor
1 6 donor
1 7 acceptor
1 8 donor
1 9 donor
6 1 13 14 15 16 17 rings
6 19 20 21 22 23 24 rings
6 28 29 30 31 32 33 rings
6 7 22 23 25 26 27 rings" 
  33
  3
  2
  0
  0
  0
  1
  140
  02A35A5C00000001 
  108.7701
  101.605
  "10 15 17676210199035493456
10319926 262 16298109769690362554
10369192 42 18408888455881383349
10411042 1 17691697684393383822
105312 117 18337673121867353614
10554248 39 18343301462330057174
11017883 126 17273417162490224598
11135609 187 18343023289613784153
11297750 10 17410209942290351419
11578821 258 17908420605122089792
11621639 307 18059574625070760289
11720765 8 17033852150579259955
11796584 16 13973670707790108279
12128747 34 16227156012718420800
12236239 1 17417809492389662955
12422481 6 17458626765368538996
12788726 201 16629974226383657523
13257819 101 18113609088639392646
13402501 40 17894627050312272597
13540713 4 18268172979350381682
13911987 19 18341613741450223049
14117953 113 18410581686977846852
14415360 78 18127400375405641504
14739800 52 16950829315871168201
14767858 380 17989204854278821497
14904385 31 18187365450045001932
15183329 4 16415477138845963997
15238133 3 16081374046719468086
15840311 113 18197796405562927177
18393751 57 17967257511746799731
18608769 82 18340210816749316403
19246450 95 11026336305795308151
19319366 153 18272081660954655303
20157964 124 18411421691927344282
20511986 3 18263635333817183112
20554085 129 17846489353870493674
20715895 44 18410013247781511584
21033648 144 18334860515004311983
21033648 29 17603872165540379191
21033650 10 15338852940787361323
21859007 373 17676759869508880148
23522609 53 17273998860544929233
23559900 14 18272098171716276186
25269216 80 16630242623538529021
2748736 6 18412543223752538648
2838139 119 18041267842255825980
335352 9 18342186536349901678
4112364 45 18040984142965955042
439807 62 11383846960577902968
465052 167 8286202743149329656
504843 32 18337952419222597466
6058803 2 17557149394266115627
6327066 14 18338517547003207212
6608658 132 17060068012198984737" 
  "608.69
18.05
3.49
1.77
1.22
2.45
0.9
-18.22
0.33
4.67
0.87
-3.23
-0.78
1.13" 
  1340.122
  323.9
  "2
5
10" 
  "1
93
8
104
133
88
79
135
76
112
118
117
27
100
60
87
14
43
83
108
102
59
91
115
80
22
16
71
58
38
23
64
26
57
116
69
25
35
82
40
122
134
105
111
55
114
89
113
24
85
50
6
9
132
65
2
54
125
97
7
94
119
62
110
13
67
4
78
5
106
41
42
124
77
32
131
18
48
129
34
12
84
33
36
109
101
39
120
15
74
49
3
53
99
31
30
96
72
21
37
98
123
75
44
107
86
73
10
95
126
103
17
11
29
127
128
92
130
61
52
68
51
20
81
63
45
19
28
70
47
56
90
66
46
121" 
  5.2
  15_S_5_17_13_36 
  16_R_1_14_18_37 
  17_S_2_1_15_38 
  ligands 
  ligands 
  0
  2
 m_depend[5] { 
  # First column is dependency index #
  i_m_depend_dependency
  s_m_depend_property
  :::
  1 10 s_st_Chirality_1 
  2 10 s_st_Chirality_2 
  3 10 s_st_Chirality_3 
  4 10 s_st_Chirality_4 
  5 10 s_st_Chirality_5 
  :::
 } 
 m_atom[53] { 
  # First column is atom index #
  i_m_mmod_type
  r_m_x_coord
  r_m_y_coord
  r_m_z_coord
  i_m_residue_number
  i_m_color
  i_m_atomic_number
  s_m_color_rgb
  i_sd_original_parity
  :::
  1 16 -3.357600 0.558300 -0.445400 900 70 8 FF2F2F  <>
  2 16 -2.535400 -0.210200 1.614200 900 70 8 FF2F2F  <>
  3 16 -7.099700 1.268000 1.177200 900 70 8 FF2F2F  <>
  4 16 -6.777800 1.067600 -1.686900 900 70 8 FF2F2F  <>
  5 16 -4.445200 1.795300 1.852200 900 70 8 FF2F2F  <>
  6 16 -2.807500 0.666100 -3.126300 900 70 8 FF2F2F  <>
  7 16 2.068100 0.171200 0.462600 900 70 8 FF2F2F  <>
  8 16 -0.206100 1.277300 1.435900 900 70 8 FF2F2F  <>
  9 16 -0.312100 -3.997400 -0.190100 900 70 8 FF2F2F  <>
  10 16 4.505500 -2.215800 -0.983200 900 70 8 FF2F2F  <>
  11 15 2.209100 -3.699600 -0.796800 900 70 8 FF2F2F  <>
  12 16 7.508000 3.272400 0.000700 900 70 8 FF2F2F  <>
  13 3 -6.049400 0.536300 0.551300 900 2 6 A0A0A0  1
  14 3 -5.690100 1.208000 -0.776500 900 2 6 A0A0A0  1
  15 3 -4.832900 0.470600 1.474400 900 2 6 A0A0A0  1
  16 3 -4.438200 0.559700 -1.384100 900 2 6 A0A0A0  1
  17 3 -3.660300 -0.179500 0.740900 900 2 6 A0A0A0  1
  18 3 -3.966000 1.308400 -2.626300 900 2 6 A0A0A0  <>
  19 2 -1.388600 -0.772000 1.120200 900 2 6 A0A0A0  <>
  20 2 -0.214400 -0.024300 1.029900 900 2 6 A0A0A0  <>
  21 2 -1.403000 -2.104600 0.706600 900 2 6 A0A0A0  <>
  22 2 0.945900 -0.612500 0.525300 900 2 6 A0A0A0  <>
  23 2 0.930400 -1.942100 0.112500 900 2 6 A0A0A0  <>
  24 2 -0.243700 -2.694300 0.200900 900 2 6 A0A0A0  <>
  25 2 2.167200 -2.536600 -0.417100 900 2 6 A0A0A0  <>
  26 2 3.239300 -0.386300 -0.025300 900 2 6 A0A0A0  <>
  27 2 3.358600 -1.654400 -0.467400 900 2 6 A0A0A0  <>
  28 2 4.356900 0.570600 -0.019800 900 2 6 A0A0A0  <>
  29 2 5.511200 0.290600 0.711800 900 2 6 A0A0A0  <>
  30 2 4.262000 1.758300 -0.745000 900 2 6 A0A0A0  <>
  31 2 6.570000 1.198500 0.718400 900 2 6 A0A0A0  <>
  32 2 5.320800 2.666300 -0.738400 900 2 6 A0A0A0  <>
  33 2 6.474900 2.386300 -0.006700 900 2 6 A0A0A0  <>
  34 41 -6.432700 -0.474100 0.362200 900 21 1 FFFFFF  <>
  35 41 -5.538900 2.282600 -0.621300 900 21 1 FFFFFF  <>
  36 41 -5.069000 -0.058800 2.403300 900 21 1 FFFFFF  <>
  37 41 -4.639400 -0.480700 -1.673900 900 21 1 FFFFFF  <>
  38 41 -3.942300 -1.204800 0.468600 900 21 1 FFFFFF  <>
  39 41 -3.694100 2.340000 -2.378900 900 21 1 FFFFFF  <>
  40 41 -4.731800 1.313400 -3.407800 900 21 1 FFFFFF  <>
  41 42 -7.299900 0.827800 2.020900 900 21 1 FFFFFF  <>
  42 42 -6.921700 0.118100 -1.839500 900 21 1 FFFFFF  <>
  43 42 -4.044700 2.229200 1.080000 900 21 1 FFFFFF  <>
  44 42 -2.521300 1.161500 -3.912600 900 21 1 FFFFFF  <>
  45 41 -2.307600 -2.701400 0.790400 900 21 1 FFFFFF  <>
  46 42 0.688500 1.635000 1.299400 900 21 1 FFFFFF  <>
  47 42 0.547500 -4.299600 -0.520900 900 21 1 FFFFFF  <>
  48 41 5.602200 -0.626300 1.289200 900 21 1 FFFFFF  <>
  49 41 3.370400 1.991000 -1.322500 900 21 1 FFFFFF  <>
  50 42 4.303700 -3.136100 -1.224900 900 21 1 FFFFFF  <>
  51 41 7.465900 0.975700 1.291600 900 21 1 FFFFFF  <>
  52 41 5.234400 3.587900 -1.307700 900 21 1 FFFFFF  <>
  53 42 7.271400 4.036600 -0.552600 900 21 1 FFFFFF  <>
  :::
 } 
 m_bond[56] { 
  # First column is bond index #
  i_m_from
  i_m_to
  i_m_order
  :::
  1 1 16 1
  2 1 17 1
  3 2 17 1
  4 2 19 1
  5 3 13 1
  6 3 41 1
  7 4 14 1
  8 4 42 1
  9 5 15 1
  10 5 43 1
  11 6 18 1
  12 6 44 1
  13 7 22 1
  14 7 26 1
  15 8 20 1
  16 8 46 1
  17 9 24 1
  18 9 47 1
  19 10 27 1
  20 10 50 1
  21 11 25 2
  22 12 33 1
  23 12 53 1
  24 13 14 1
  25 13 15 1
  26 13 34 1
  27 14 16 1
  28 14 35 1
  29 15 17 1
  30 15 36 1
  31 16 18 1
  32 16 37 1
  33 17 38 1
  34 18 39 1
  35 18 40 1
  36 19 20 2
  37 19 21 1
  38 20 22 1
  39 21 24 2
  40 21 45 1
  41 22 23 2
  42 23 24 1
  43 23 25 1
  44 25 27 1
  45 26 27 2
  46 26 28 1
  47 28 29 2
  48 28 30 1
  49 29 31 1
  50 29 48 1
  51 30 32 2
  52 30 49 1
  53 31 33 2
  54 31 51 1
  55 32 33 1
  56 32 52 1
  :::
 } 
} 

f_m_ct { 
 s_m_title
 s_m_entry_id
 s_m_entry_name
 s_m_Source_Path
 s_m_Source_File
 i_m_Source_File_Index
 b_sd_chiral_flag
 i_sd_version
 i_m_ct_enhanced_stereo_status
 s_st_Chirality_1
 s_st_Chirality_2
 i_sd_PUBCHEM\_COMPOUND\_CID
 s_sd_PUBCHEM\_MMFF94\_PARTIAL\_CHARGES
 s_sd_PUBCHEM\_PHARMACOPHORE\_FEATURES
 i_sd_PUBCHEM\_HEAVY\_ATOM\_COUNT
 i_sd_PUBCHEM\_ATOM\_DEF\_STEREO\_COUNT
 i_sd_PUBCHEM\_ATOM\_UDEF\_STEREO\_COUNT
 i_sd_PUBCHEM\_BOND\_DEF\_STEREO\_COUNT
 i_sd_PUBCHEM\_BOND\_UDEF\_STEREO\_COUNT
 i_sd_PUBCHEM\_ISOTOPIC\_ATOM\_COUNT
 i_sd_PUBCHEM\_COMPONENT\_COUNT
 i_sd_PUBCHEM\_CACTVS\_TAUTO\_COUNT
 s_sd_PUBCHEM\_CONFORMER\_ID
 r_sd_PUBCHEM\_MMFF94\_ENERGY
 r_sd_PUBCHEM\_FEATURE\_SELFOVERLAP
 s_sd_PUBCHEM\_SHAPE\_FINGERPRINT
 s_sd_PUBCHEM\_SHAPE\_MULTIPOLES
 r_sd_PUBCHEM\_SHAPE\_SELFOVERLAP
 r_sd_PUBCHEM\_SHAPE\_VOLUME
 s_sd_PUBCHEM\_COORDINATE\_TYPE
 s_sd_PUBCHEM\_CONFORMER\_DIVERSEORDER
 r_sd_PUBCHEM\_EFFECTIVE\_ROTOR\_COUNT
 s_st_Chirality_3
 i_sd_PUBCHEM\_CONFORMER\_RMSD
 s_st_Chirality_4
 s_st_Chirality_5
 s_st_Chirality_6
 s_st_Chirality_7
 s_st_Chirality_8
 s_st_Chirality_9
 s_st_Chirality_10
 s_m_subgroup_title
 s_m_subgroupid
 b_m_subgroup_collapsed
 i_m_ct_format
 :::
 "isovitexin 2pp-O-rhamnoside " 
  37 
  Conformer3D_CID_23844078.1 
  /home/exx/Documents/Jianing/covid 
  ligands.maegz 
  37
  1
  0
  0
  15_R_1_17_16_42 
  16_S_4_15_18_43 
  23844078
  "55
1 -0.56
10 -0.53
11 -0.53
12 -0.16
13 -0.57
14 -0.53
15 0.28
16 0.28
17 0.42
18 0.28
19 0.28
2 -0.56
20 0.56
21 0.28
22 0.28
23 0.28
24 0.28
25 -0.14
26 0.28
28 0.08
29 0.08
3 -0.56
30 0.09
31 -0.15
32 0.08
33 0.47
34 -0.14
35 0.05
36 0.03
37 -0.15
38 -0.15
39 -0.15
4 -0.68
40 -0.15
41 0.08
5 -0.68
54 0.4
58 0.4
59 0.4
6 -0.68
60 0.4
61 0.4
62 0.15
63 0.4
64 0.45
65 0.45
66 0.15
67 0.15
68 0.15
69 0.15
7 -0.68
70 0.15
71 0.45
8 -0.68
9 -0.68" 
  "25
1 1 acceptor
1 10 donor
1 11 donor
1 12 acceptor
1 13 acceptor
1 14 donor
1 2 acceptor
1 3 acceptor
1 4 acceptor
1 4 donor
1 5 acceptor
1 5 donor
1 6 acceptor
1 6 donor
1 7 acceptor
1 7 donor
1 8 acceptor
1 8 donor
1 9 acceptor
1 9 donor
6 12 30 32 33 34 35 rings
6 2 15 16 17 18 19 rings
6 25 28 29 30 31 32 rings
6 3 20 21 22 23 24 rings
6 36 37 38 39 40 41 rings" 
  41
  10
  0
  0
  0
  0
  1
  57
  016BD4EE00000001 
  130.3157
  126.992
  "10190108 129 18342170060823166432
10411042 1 18196092132206149150
10673678 19 17987521571223615541
11456790 92 17968378940587373961
11578080 2 17897175829881235447
11763715 3 17978254676407858214
11828532 37 17967824881421989971
12107698 1 18341331111406897441
12422481 6 17915747465990331776
12660671 118 18201736058735652148
12741549 16 17895470333460981934
13165053 68 18124588945848701927
13782708 43 17967530177682653091
14725015 67 18261383413047763074
15064986 96 18263360455361431360
15419008 47 17967809406385797421
15439362 3 18338233898230180800
15840311 113 17418365909576676914
19301679 30 18122055400428010322
19311894 1 17618505380794364800
21033648 29 17749669717885829121
22223350 30 17605011371467103667
23559900 14 17531538671572866415
249057 25 17918001564365634675
249057 3 18342737412485803991
3044373 193 18412549834039249863
3411729 13 18338234993968950709
397830 11 18115597101238596755
4066623 53 18336265648369020437
4144715 1 18335146405966883035
4625314 4 18410569584287403799
5265222 85 17542237099652185668
58902169 19 18201709666251171919
70251023 43 18267586805933355938" 
  "761.59
16.87
5.86
1.67
40.88
4.63
0.26
-5.39
-0.8
-12.94
1.02
-0.22
-0.26
1.06" 
  1663.22
  407.7
  "2
5
10" 
  "1
28
26
7
27
23
9
29
30
22
4
32
13
25
20
5
8
31
3
12
21
15
19
16
17
14
2
24
10
11
6
18" 
  7.4
  17_S_2_15_25_44 
  1
  18_S_5_19_16_45 
  19_R_2_18_26_46 
  20_S_1_3_21_47 
  21_R_6_20_22_48 
  22_R_7_21_23_49 
  23_R_8_24_22_50 
  24_S_3_23_27_51 
  ligands 
  ligands 
  0
  2
 m_depend[10] { 
  # First column is dependency index #
  i_m_depend_dependency
  s_m_depend_property
  :::
  1 10 s_st_Chirality_1 
  2 10 s_st_Chirality_2 
  3 10 s_st_Chirality_3 
  4 10 s_st_Chirality_4 
  5 10 s_st_Chirality_5 
  6 10 s_st_Chirality_6 
  7 10 s_st_Chirality_7 
  8 10 s_st_Chirality_8 
  9 10 s_st_Chirality_9 
  10 10 s_st_Chirality_10 
  :::
 } 
 m_atom[71] { 
  # First column is atom index #
  i_m_mmod_type
  r_m_x_coord
  r_m_y_coord
  r_m_z_coord
  i_m_residue_number
  i_m_color
  i_m_atomic_number
  s_m_color_rgb
  i_sd_original_parity
  :::
  1 16 3.028700 0.968500 -0.337900 900 70 8 FF2F2F  <>
  2 16 2.701000 -2.686400 -0.403100 900 70 8 FF2F2F  <>
  3 16 1.726800 2.148700 1.257100 900 70 8 FF2F2F  <>
  4 16 5.248900 0.033900 1.344300 900 70 8 FF2F2F  <>
  5 16 6.270700 -2.486500 0.390100 900 70 8 FF2F2F  <>
  6 16 3.851300 4.082600 1.342700 900 70 8 FF2F2F  <>
  7 16 3.193400 5.223000 -1.108800 900 70 8 FF2F2F  <>
  8 16 0.419800 4.555600 -1.209900 900 70 8 FF2F2F  <>
  9 16 3.429300 -5.240500 -1.102600 900 70 8 FF2F2F  <>
  10 16 0.910600 -1.566300 1.563400 900 70 8 FF2F2F  <>
  11 16 0.975800 -0.661300 -3.121100 900 70 8 FF2F2F  <>
  12 16 -3.166700 -0.519500 -0.824600 900 70 8 FF2F2F  <>
  13 15 -1.414800 -1.455700 2.732500 900 70 8 FF2F2F  <>
  14 16 -9.414300 0.295100 -0.339200 900 70 8 FF2F2F  <>
  15 3 3.174600 -0.358100 0.168300 900 2 6 A0A0A0  2
  16 3 4.665600 -0.694000 0.262000 900 2 6 A0A0A0  2
  17 3 2.451000 -1.328100 -0.778300 900 2 6 A0A0A0  2
  18 3 4.884400 -2.183900 0.523600 900 2 6 A0A0A0  1
  19 3 4.085200 -3.032700 -0.467100 900 2 6 A0A0A0  1
  20 3 3.032500 1.929700 0.712000 900 2 6 A0A0A0  2
  21 3 3.632800 3.241300 0.209000 900 2 6 A0A0A0  1
  22 3 2.689600 3.930800 -0.778000 900 2 6 A0A0A0  1
  23 3 1.286800 4.073700 -0.186000 900 2 6 A0A0A0  2
  24 3 0.793000 2.716200 0.333200 900 2 6 A0A0A0  2
  25 2 0.949700 -1.116500 -0.766600 900 2 6 A0A0A0  <>
  26 3 4.199300 -4.521700 -0.156200 900 2 6 A0A0A0  <>
  27 3 -0.541700 2.834200 1.063800 900 2 6 A0A0A0  <>
  28 2 0.233600 -1.246200 0.423900 900 2 6 A0A0A0  <>
  29 2 0.288100 -0.792000 -1.951800 900 2 6 A0A0A0  <>
  30 2 -1.149100 -1.048900 0.420000 900 2 6 A0A0A0  <>
  31 2 -1.093100 -0.595500 -1.951500 900 2 6 A0A0A0  <>
  32 2 -1.811700 -0.724800 -0.762800 900 2 6 A0A0A0  <>
  33 2 -1.931000 -1.177200 1.659100 900 2 6 A0A0A0  <>
  34 2 -3.385300 -0.949000 1.539400 900 2 6 A0A0A0  <>
  35 2 -3.908100 -0.648000 0.340100 900 2 6 A0A0A0  <>
  36 2 -5.353000 -0.400500 0.161900 900 2 6 A0A0A0  <>
  37 2 -6.275700 -1.397900 0.477700 900 2 6 A0A0A0  <>
  38 2 -5.795300 0.830600 -0.322300 900 2 6 A0A0A0  <>
  39 2 -7.640300 -1.164200 0.309400 900 2 6 A0A0A0  <>
  40 2 -7.159900 1.064400 -0.490700 900 2 6 A0A0A0  <>
  41 2 -8.082600 0.067100 -0.174900 900 2 6 A0A0A0  <>
  42 41 2.769800 -0.408200 1.182600 900 21 1 FFFFFF  <>
  43 41 5.193000 -0.370600 -0.643100 900 21 1 FFFFFF  <>
  44 41 2.840400 -1.182800 -1.793400 900 21 1 FFFFFF  <>
  45 41 4.594500 -2.425100 1.553600 900 21 1 FFFFFF  <>
  46 41 4.436900 -2.873800 -1.495700 900 21 1 FFFFFF  <>
  47 41 3.630500 1.602700 1.564700 900 21 1 FFFFFF  <>
  48 41 4.604700 3.076200 -0.270100 900 21 1 FFFFFF  <>
  49 41 2.639400 3.360000 -1.713700 900 21 1 FFFFFF  <>
  50 41 1.295200 4.821500 0.615600 900 21 1 FFFFFF  <>
  51 41 0.648400 2.021700 -0.503000 900 21 1 FFFFFF  <>
  52 41 3.797600 -4.744200 0.838000 900 21 1 FFFFFF  <>
  53 41 5.236400 -4.865900 -0.212900 900 21 1 FFFFFF  <>
  54 42 4.841300 -0.273800 2.171900 900 21 1 FFFFFF  <>
  55 41 -1.331500 3.198700 0.400300 900 21 1 FFFFFF  <>
  56 41 -0.846100 1.863300 1.467400 900 21 1 FFFFFF  <>
  57 41 -0.459200 3.514900 1.918300 900 21 1 FFFFFF  <>
  58 42 6.535000 -2.286600 -0.524100 900 21 1 FFFFFF  <>
  59 42 4.506400 3.644500 1.912400 900 21 1 FFFFFF  <>
  60 42 4.086500 5.103500 -1.474600 900 21 1 FFFFFF  <>
  61 42 0.379900 3.883700 -1.911900 900 21 1 FFFFFF  <>
  62 41 -1.613600 -0.341600 -2.871700 900 21 1 FFFFFF  <>
  63 42 3.512700 -6.184100 -0.883200 900 21 1 FFFFFF  <>
  64 42 0.308700 -1.612700 2.321200 900 21 1 FFFFFF  <>
  65 42 0.353300 -0.432600 -3.832500 900 21 1 FFFFFF  <>
  66 41 -3.984200 -1.032100 2.439500 900 21 1 FFFFFF  <>
  67 41 -5.950300 -2.365700 0.851600 900 21 1 FFFFFF  <>
  68 41 -5.089300 1.619500 -0.570900 900 21 1 FFFFFF  <>
  69 41 -8.354300 -1.945300 0.555900 900 21 1 FFFFFF  <>
  70 41 -7.491600 2.027900 -0.868300 900 21 1 FFFFFF  <>
  71 42 -9.539500 1.196700 -0.682100 900 21 1 FFFFFF  <>
  :::
 } 
 m_bond[75] { 
  # First column is bond index #
  i_m_from
  i_m_to
  i_m_order
  :::
  1 1 15 1
  2 1 20 1
  3 2 17 1
  4 2 19 1
  5 3 20 1
  6 3 24 1
  7 4 16 1
  8 4 54 1
  9 5 18 1
  10 5 58 1
  11 6 21 1
  12 6 59 1
  13 7 22 1
  14 7 60 1
  15 8 23 1
  16 8 61 1
  17 9 26 1
  18 9 63 1
  19 10 28 1
  20 10 64 1
  21 11 29 1
  22 11 65 1
  23 12 32 1
  24 12 35 1
  25 13 33 2
  26 14 41 1
  27 14 71 1
  28 15 16 1
  29 15 17 1
  30 15 42 1
  31 16 18 1
  32 16 43 1
  33 17 25 1
  34 17 44 1
  35 18 19 1
  36 18 45 1
  37 19 26 1
  38 19 46 1
  39 20 21 1
  40 20 47 1
  41 21 22 1
  42 21 48 1
  43 22 23 1
  44 22 49 1
  45 23 24 1
  46 23 50 1
  47 24 27 1
  48 24 51 1
  49 25 28 2
  50 25 29 1
  51 26 52 1
  52 26 53 1
  53 27 55 1
  54 27 56 1
  55 27 57 1
  56 28 30 1
  57 29 31 2
  58 30 32 2
  59 30 33 1
  60 31 32 1
  61 31 62 1
  62 33 34 1
  63 34 35 2
  64 34 66 1
  65 35 36 1
  66 36 37 2
  67 36 38 1
  68 37 39 1
  69 37 67 1
  70 38 40 2
  71 38 68 1
  72 39 41 2
  73 39 69 1
  74 40 41 1
  75 40 70 1
  :::
 } 
} 

f_m_ct { 
 s_m_title
 s_m_entry_id
 s_m_entry_name
 s_m_Source_Path
 s_m_Source_File
 i_m_Source_File_Index
 b_sd_chiral_flag
 i_sd_version
 i_m_ct_enhanced_stereo_status
 s_st_Chirality_1
 s_st_Chirality_2
 i_sd_PUBCHEM\_COMPOUND\_CID
 s_sd_PUBCHEM\_MMFF94\_PARTIAL\_CHARGES
 s_sd_PUBCHEM\_PHARMACOPHORE\_FEATURES
 i_sd_PUBCHEM\_HEAVY\_ATOM\_COUNT
 i_sd_PUBCHEM\_ATOM\_DEF\_STEREO\_COUNT
 i_sd_PUBCHEM\_ATOM\_UDEF\_STEREO\_COUNT
 i_sd_PUBCHEM\_BOND\_DEF\_STEREO\_COUNT
 i_sd_PUBCHEM\_BOND\_UDEF\_STEREO\_COUNT
 i_sd_PUBCHEM\_ISOTOPIC\_ATOM\_COUNT
 i_sd_PUBCHEM\_COMPONENT\_COUNT
 i_sd_PUBCHEM\_CACTVS\_TAUTO\_COUNT
 s_sd_PUBCHEM\_CONFORMER\_ID
 r_sd_PUBCHEM\_MMFF94\_ENERGY
 r_sd_PUBCHEM\_FEATURE\_SELFOVERLAP
 s_sd_PUBCHEM\_SHAPE\_FINGERPRINT
 s_sd_PUBCHEM\_SHAPE\_MULTIPOLES
 r_sd_PUBCHEM\_SHAPE\_SELFOVERLAP
 r_sd_PUBCHEM\_SHAPE\_VOLUME
 s_sd_PUBCHEM\_COORDINATE\_TYPE
 s_sd_PUBCHEM\_CONFORMER\_DIVERSEORDER
 r_sd_PUBCHEM\_EFFECTIVE\_ROTOR\_COUNT
 s_st_Chirality_3
 i_sd_PUBCHEM\_CONFORMER\_RMSD
 s_st_Chirality_4
 s_st_Chirality_5
 s_st_Chirality_6
 s_st_Chirality_7
 s_st_Chirality_8
 s_st_Chirality_9
 s_st_Chirality_10
 s_m_subgroup_title
 s_m_subgroupid
 b_m_subgroup_collapsed
 i_m_ct_format
 :::
 vicenin2 
  38 
  Conformer3D_CID_442664.1 
  /home/exx/Documents/Jianing/covid 
  ligands.maegz 
  38
  1
  0
  0
  16_S_1_18_26_43 
  17_S_2_19_27_44 
  442664
  "58
1 -0.56
10 -0.53
11 -0.53
12 -0.68
13 -0.68
14 -0.57
15 -0.53
16 0.42
17 0.42
18 0.28
19 0.28
2 -0.56
20 0.28
21 0.28
22 0.28
23 0.28
24 0.28
25 0.28
26 -0.14
27 -0.14
28 0.08
29 0.08
3 -0.68
30 0.08
31 0.09
32 0.28
33 0.28
34 0.47
35 0.05
36 -0.14
37 0.03
38 -0.15
39 -0.15
4 -0.68
40 -0.15
41 -0.15
42 0.08
5 -0.68
57 0.4
58 0.4
59 0.4
6 -0.68
60 0.4
61 0.4
62 0.4
63 0.45
64 0.45
65 0.15
66 0.4
67 0.4
68 0.15
69 0.15
7 -0.68
70 0.15
71 0.15
72 0.45
8 -0.68
9 -0.16" 
  "28
1 1 acceptor
1 10 donor
1 11 donor
1 12 acceptor
1 12 donor
1 13 acceptor
1 13 donor
1 14 acceptor
1 15 donor
1 2 acceptor
1 3 acceptor
1 3 donor
1 4 acceptor
1 4 donor
1 5 acceptor
1 5 donor
1 6 acceptor
1 6 donor
1 7 acceptor
1 7 donor
1 8 acceptor
1 8 donor
1 9 acceptor
6 1 16 18 20 22 24 rings
6 2 17 19 21 23 25 rings
6 26 27 28 29 30 31 rings
6 37 38 39 40 41 42 rings
6 9 29 31 34 35 36 rings" 
  42
  10
  0
  0
  0
  0
  1
  57
  0006C12800000001 
  135.9518
  142.194
  "10006869 2 18116421545368664955
10050765 1 18191309484105557524
10119406 146 18263366893438948598
10675989 125 16960397069268769053
10815517 723 18334286574424947901
10864689 126 18264205808073518549
1100329 8 18261109716357655785
11135926 11 18263359206259755389
11578080 2 17487602255345370649
11991303 11 17822019709440514847
12058002 1 17487089745451774637
12422481 6 18126873648662595035
13140716 1 18261670497405489664
13150687 139 18341328899641178087
13617811 41 17967821492355573116
13692114 37 18412539934134247383
14117953 113 18334572413795391061
14295345 954 18129089181608597229
14674994 50 17917428765556837895
14856354 85 16153436017308575561
15131766 46 15070344603592648926
15274700 242 18118380891879275771
15297060 5 17917710193868916499
15361156 5 18335424616763238820
15968369 153 18267304425198034937
16628084 112 17826512167421897086
18681886 176 18412818080569871753
19301679 30 18048882084764232531
19311894 1 18336541733514435735
19319366 153 17531248305402021178
21033648 29 18058711624980890600
21133410 90 17489026080502495377
21781051 124 17823156599952351209
22311459 1 18261393313238088828
23559900 14 18409169926616244396
23569943 247 17767133007662326582
3178227 256 18114474388092252345
335352 9 18334577944763539805
3380486 145 18129668628647252024
3383291 50 18408042935935291571
404807 14 16480808818193143678
4073 2 18411416250425144384
4408954 64 16809866604195389427
5080951 261 18119499207221598118
5171179 24 17840858895704388121
563151 74 17059760222606374120
58260988 647 17344920611721293726
59755656 520 17748823016755275475
6376802 137 17846500366029724273
6669772 16 18262801740320298095" 
  "776.3
16.62
5.04
1.91
8.54
2.27
-0.28
-4.22
-0.49
-5.73
1
1.13
2.05
2.17" 
  1702.057
  413.6
  "2
5
10" 
  "1
10
7
19
18
11
6
2
13
3
5
16
17
12
9
8
4
14
15" 
  7.4
  18_R_3_16_20_45 
  1
  19_R_4_17_21_46 
  20_R_5_22_18_47 
  21_R_6_23_19_48 
  22_S_7_24_20_49 
  23_S_8_25_21_50 
  24_R_1_22_32_51 
  25_R_2_23_33_52 
  ligands 
  ligands 
  0
  2
 m_depend[10] { 
  # First column is dependency index #
  i_m_depend_dependency
  s_m_depend_property
  :::
  1 10 s_st_Chirality_1 
  2 10 s_st_Chirality_2 
  3 10 s_st_Chirality_3 
  4 10 s_st_Chirality_4 
  5 10 s_st_Chirality_5 
  6 10 s_st_Chirality_6 
  7 10 s_st_Chirality_7 
  8 10 s_st_Chirality_8 
  9 10 s_st_Chirality_9 
  10 10 s_st_Chirality_10 
  :::
 } 
 m_atom[72] { 
  # First column is atom index #
  i_m_mmod_type
  r_m_x_coord
  r_m_y_coord
  r_m_z_coord
  i_m_residue_number
  i_m_color
  i_m_atomic_number
  s_m_color_rgb
  i_sd_original_parity
  :::
  1 16 -1.302600 -2.012200 -0.738000 900 70 8 FF2F2F  <>
  2 16 4.236400 -0.476900 -0.754400 900 70 8 FF2F2F  <>
  3 16 -0.563600 -1.374500 2.800000 900 70 8 FF2F2F  <>
  4 16 4.116700 2.425600 1.488600 900 70 8 FF2F2F  <>
  5 16 -3.258600 -2.545200 2.844500 900 70 8 FF2F2F  <>
  6 16 6.459600 0.914700 2.418000 900 70 8 FF2F2F  <>
  7 16 -3.573200 -4.480600 0.732600 900 70 8 FF2F2F  <>
  8 16 7.766400 -0.410900 0.217900 900 70 8 FF2F2F  <>
  9 16 -1.855800 0.719300 -0.082600 900 70 8 FF2F2F  <>
  10 16 2.309500 -1.531900 0.297600 900 70 8 FF2F2F  <>
  11 16 2.296900 3.118200 -0.734700 900 70 8 FF2F2F  <>
  12 16 -1.703200 -3.585700 -2.953400 900 70 8 FF2F2F  <>
  13 16 5.261100 -2.009100 -2.790900 900 70 8 FF2F2F  <>
  14 15 -0.034400 4.264500 -0.926900 900 70 8 FF2F2F  <>
  15 16 -8.163400 1.155200 -0.020800 900 70 8 FF2F2F  <>
  16 3 -0.517400 -1.677300 0.410900 900 2 6 A0A0A0  2
  17 3 3.816700 0.800300 -0.263700 900 2 6 A0A0A0  2
  18 3 -1.403800 -1.547800 1.659200 900 2 6 A0A0A0  1
  19 3 4.431000 1.083900 1.115800 900 2 6 A0A0A0  1
  20 3 -2.259100 -2.802400 1.856400 900 2 6 A0A0A0  2
  21 3 5.952900 0.919800 1.082100 900 2 6 A0A0A0  2
  22 3 -2.967200 -3.201900 0.562100 900 2 6 A0A0A0  1
  23 3 6.355600 -0.397700 0.419900 900 2 6 A0A0A0  1
  24 3 -1.976400 -3.264200 -0.601900 900 2 6 A0A0A0  1
  25 3 5.651300 -0.565400 -0.927800 900 2 6 A0A0A0  1
  26 2 0.220800 -0.389100 0.103700 900 2 6 A0A0A0  <>
  27 2 2.301100 0.800900 -0.220200 900 2 6 A0A0A0  <>
  28 2 1.615200 -0.381400 0.062000 900 2 6 A0A0A0  <>
  29 2 -0.486800 0.788900 -0.137000 900 2 6 A0A0A0  <>
  30 2 1.596000 1.980500 -0.461900 900 2 6 A0A0A0  <>
  31 2 0.199900 1.968700 -0.418900 900 2 6 A0A0A0  <>
  32 3 -2.676700 -3.553700 -1.925500 900 2 6 A0A0A0  <>
  33 3 5.951800 -1.921500 -1.557800 900 2 6 A0A0A0  <>
  34 2 -0.571100 3.195600 -0.670600 900 2 6 A0A0A0  <>
  35 2 -2.585500 1.876000 -0.311100 900 2 6 A0A0A0  <>
  36 2 -2.040800 3.069000 -0.598300 900 2 6 A0A0A0  <>
  37 2 -4.048100 1.687500 -0.234500 900 2 6 A0A0A0  <>
  38 2 -4.872900 2.743500 0.160600 900 2 6 A0A0A0  <>
  39 2 -4.613500 0.451400 -0.557400 900 2 6 A0A0A0  <>
  40 2 -6.254400 2.564600 0.232500 900 2 6 A0A0A0  <>
  41 2 -5.995000 0.272300 -0.485600 900 2 6 A0A0A0  <>
  42 2 -6.815500 1.329100 -0.090800 900 2 6 A0A0A0  <>
  43 41 0.200500 -2.490200 0.574700 900 21 1 FFFFFF  <>
  44 41 4.147100 1.550900 -0.993900 900 21 1 FFFFFF  <>
  45 41 -2.079200 -0.690700 1.640300 900 21 1 FFFFFF  <>
  46 41 4.008500 0.426000 1.884800 900 21 1 FFFFFF  <>
  47 41 -1.645300 -3.626700 2.240700 900 21 1 FFFFFF  <>
  48 41 6.431200 1.765400 0.572600 900 21 1 FFFFFF  <>
  49 41 -3.767100 -2.484400 0.343500 900 21 1 FFFFFF  <>
  50 41 6.107400 -1.234000 1.085900 900 21 1 FFFFFF  <>
  51 41 -1.226500 -4.049700 -0.436600 900 21 1 FFFFFF  <>
  52 41 5.968000 0.216100 -1.631800 900 21 1 FFFFFF  <>
  53 41 -3.400700 -2.771200 -2.175600 900 21 1 FFFFFF  <>
  54 41 -3.192100 -4.518300 -1.909000 900 21 1 FFFFFF  <>
  55 41 5.589500 -2.737200 -0.923900 900 21 1 FFFFFF  <>
  56 41 7.020800 -2.065600 -1.741000 900 21 1 FFFFFF  <>
  57 42 -1.138600 -1.342200 3.583700 900 21 1 FFFFFF  <>
  58 42 4.488200 3.020100 0.814700 900 21 1 FFFFFF  <>
  59 42 -3.693900 -3.389200 3.051200 900 21 1 FFFFFF  <>
  60 42 6.176200 1.744700 2.838300 900 21 1 FFFFFF  <>
  61 42 -4.287100 -4.384800 1.385100 900 21 1 FFFFFF  <>
  62 42 8.185700 -0.278600 1.085400 900 21 1 FFFFFF  <>
  63 42 3.234500 -1.339700 0.514600 900 21 1 FFFFFF  <>
  64 42 1.698400 3.867400 -0.874300 900 21 1 FFFFFF  <>
  65 41 -2.613600 3.965700 -0.803800 900 21 1 FFFFFF  <>
  66 42 -1.250500 -2.725000 -2.956500 900 21 1 FFFFFF  <>
  67 42 5.600100 -1.305600 -3.370200 900 21 1 FFFFFF  <>
  68 41 -4.473500 3.714200 0.441800 900 21 1 FFFFFF  <>
  69 41 -3.999300 -0.383800 -0.883100 900 21 1 FFFFFF  <>
  70 41 -6.882600 3.394000 0.546200 900 21 1 FFFFFF  <>
  71 41 -6.426200 -0.691700 -0.741500 900 21 1 FFFFFF  <>
  72 42 -8.574000 1.988000 0.268600 900 21 1 FFFFFF  <>
  :::
 } 
 m_bond[76] { 
  # First column is bond index #
  i_m_from
  i_m_to
  i_m_order
  :::
  1 1 16 1
  2 1 24 1
  3 2 17 1
  4 2 25 1
  5 3 18 1
  6 3 57 1
  7 4 19 1
  8 4 58 1
  9 5 20 1
  10 5 59 1
  11 6 21 1
  12 6 60 1
  13 7 22 1
  14 7 61 1
  15 8 23 1
  16 8 62 1
  17 9 29 1
  18 9 35 1
  19 10 28 1
  20 10 63 1
  21 11 30 1
  22 11 64 1
  23 12 32 1
  24 12 66 1
  25 13 33 1
  26 13 67 1
  27 14 34 2
  28 15 42 1
  29 15 72 1
  30 16 18 1
  31 16 26 1
  32 16 43 1
  33 17 19 1
  34 17 27 1
  35 17 44 1
  36 18 20 1
  37 18 45 1
  38 19 21 1
  39 19 46 1
  40 20 22 1
  41 20 47 1
  42 21 23 1
  43 21 48 1
  44 22 24 1
  45 22 49 1
  46 23 25 1
  47 23 50 1
  48 24 32 1
  49 24 51 1
  50 25 33 1
  51 25 52 1
  52 26 28 1
  53 26 29 2
  54 27 28 2
  55 27 30 1
  56 29 31 1
  57 30 31 2
  58 31 34 1
  59 32 53 1
  60 32 54 1
  61 33 55 1
  62 33 56 1
  63 34 36 1
  64 35 36 2
  65 35 37 1
  66 36 65 1
  67 37 38 2
  68 37 39 1
  69 38 40 1
  70 38 68 1
  71 39 41 2
  72 39 69 1
  73 40 42 2
  74 40 70 1
  75 41 42 1
  76 41 71 1
  :::
 } 
} 

f_m_ct { 
 s_m_title
 s_m_entry_id
 s_m_entry_name
 s_m_Source_Path
 s_m_Source_File
 i_m_Source_File_Index
 b_sd_chiral_flag
 i_sd_version
 i_m_ct_enhanced_stereo_status
 i_sd_PUBCHEM\_COMPOUND\_CID
 r_sd_PUBCHEM\_CONFORMER\_RMSD
 s_sd_PUBCHEM\_MMFF94\_PARTIAL\_CHARGES
 i_sd_PUBCHEM\_EFFECTIVE\_ROTOR\_COUNT
 s_sd_PUBCHEM\_PHARMACOPHORE\_FEATURES
 i_sd_PUBCHEM\_HEAVY\_ATOM\_COUNT
 i_sd_PUBCHEM\_ATOM\_DEF\_STEREO\_COUNT
 i_sd_PUBCHEM\_ATOM\_UDEF\_STEREO\_COUNT
 i_sd_PUBCHEM\_BOND\_DEF\_STEREO\_COUNT
 i_sd_PUBCHEM\_BOND\_UDEF\_STEREO\_COUNT
 i_sd_PUBCHEM\_ISOTOPIC\_ATOM\_COUNT
 i_sd_PUBCHEM\_COMPONENT\_COUNT
 i_sd_PUBCHEM\_CACTVS\_TAUTO\_COUNT
 s_sd_PUBCHEM\_CONFORMER\_ID
 r_sd_PUBCHEM\_MMFF94\_ENERGY
 r_sd_PUBCHEM\_FEATURE\_SELFOVERLAP
 s_sd_PUBCHEM\_SHAPE\_FINGERPRINT
 s_sd_PUBCHEM\_SHAPE\_MULTIPOLES
 r_sd_PUBCHEM\_SHAPE\_SELFOVERLAP
 r_sd_PUBCHEM\_SHAPE\_VOLUME
 s_sd_PUBCHEM\_COORDINATE\_TYPE
 s_sd_PUBCHEM\_CONFORMER\_DIVERSEORDER
 s_m_subgroup_title
 s_m_subgroupid
 b_m_subgroup_collapsed
 i_m_ct_format
 :::
 pollenitin 
  39 
  Conformer3D_CID_44259965.1 
  /home/exx/Documents/Jianing/covid 
  ligands.maegz 
  39
  0
  0
  0
  44259965
  0.6
  "32
1 -0.16
10 0.05
11 0.47
12 0.08
13 0.09
14 0.08
15 0.03
16 0.08
17 -0.15
18 -0.15
19 -0.15
2 -0.36
20 -0.15
21 -0.15
22 0.08
23 0.28
24 0.15
25 0.15
26 0.15
27 0.15
28 0.15
29 0.45
3 -0.53
30 0.45
31 0.45
35 0.45
4 -0.53
5 -0.53
6 -0.57
7 -0.53
8 0.09
9 0.08" 
  2
  "10
1 1 acceptor
1 2 acceptor
1 3 donor
1 4 donor
1 5 donor
1 6 acceptor
1 7 donor
6 1 8 9 10 11 13 rings
6 15 18 19 20 21 22 rings
6 8 9 12 14 16 17 rings" 
  23
  0
  0
  0
  0
  0
  1
  140
  02A35A7D00000001 
  79.5393
  50.776
  "10411042 1 17689997838868053546
10967382 1 18411136914073316602
1100329 8 18409444761542062066
11471102 20 18410572846990509434
11796584 16 14261631716245782621
12107183 9 17407403534029507513
12236239 1 17917142807039990381
12390115 104 18194417790507469044
12403259 415 17968091976568462717
12403260 363 18339918195508896329
12633257 1 18334564738218931410
12730499 353 18335709329881468539
12788726 201 17632026264318216873
13009979 54 17270883836191803787
13140716 1 18407759244391608610
13540713 5 18265036098398271458
13583140 156 17023172842897933553
14528608 73 18342174483748308069
14790565 3 18411145726945995856
14848178 96 18339920514944769056
14866123 147 9257857116219057776
15196674 1 18410854390760764187
15342168 16 18334859454200027221
15475509 35 16299224605719487378
15475509 8 17627534648029150110
1813 80 17697887964236348782
20157964 124 18410009897849620813
204376 136 18336266824872774931
20612939 158 18411700954600252029
20645477 70 18335417928697162546
20739085 24 18261684670628566572
21033648 144 18334566966990317391
21033648 29 17168136802832837773
21033650 10 15912506635156080642
21267235 1 18270405958047104935
23402655 69 18272366507422021309
23558518 356 17899693758722230714
23559900 14 18343579634292729386
25147074 1 18338501045670673930
335352 9 18410856556289211142
34797466 226 15267052683793428729
34934 24 18338793520169035736
350125 39 18265333906692328324
474 4 18411981351772176083
5104073 3 18334852852766747914
543358 83 18412825785424104838
6034566 193 17826247460102895204
633830 44 18343305842421349647
8272917 22 18340769251826445775
9981440 41 17695606834048359904
9999458 23 18260549979002783798" 
  "432.24
10.92
3.06
0.86
8.02
1.06
-0.07
-7.38
-1.15
-3.4
-0.12
0.54
-0.24
-0.9" 
  963.16
  229.5
  "2
5
10" 
  "1
2
3" 
  ligands 
  ligands 
  0
  2
 m_atom[35] { 
  # First column is atom index #
  i_m_mmod_type
  r_m_x_coord
  r_m_y_coord
  r_m_z_coord
  i_m_residue_number
  i_m_color
  i_m_atomic_number
  s_m_color_rgb
  :::
  1 16 -0.105900 0.603700 0.077900 900 70 8 FF2F2F 
  2 16 4.367300 2.211600 0.192400 900 70 8 FF2F2F 
  3 16 1.640400 2.674200 0.157100 900 70 8 FF2F2F 
  4 16 -1.549200 -2.807900 -0.003100 900 70 8 FF2F2F 
  5 16 3.636600 -2.472200 0.074900 900 70 8 FF2F2F 
  6 15 1.151900 -3.269700 0.017000 900 70 8 FF2F2F 
  7 16 -6.340400 1.332500 -0.076400 900 70 8 FF2F2F 
  8 2 1.726400 -0.985500 0.074700 900 2 6 A0A0A0 
  9 2 1.233700 0.316600 0.095800 900 2 6 A0A0A0 
  10 2 -1.008300 -0.446900 0.028600 900 2 6 A0A0A0 
  11 2 0.773800 -2.105500 0.033900 900 2 6 A0A0A0 
  12 2 2.116200 1.396600 0.136100 900 2 6 A0A0A0 
  13 2 -0.666400 -1.750900 0.015200 900 2 6 A0A0A0 
  14 2 3.103800 -1.218700 0.093200 900 2 6 A0A0A0 
  15 2 -2.404100 0.017600 0.002000 900 2 6 A0A0A0 
  16 2 3.492200 1.168000 0.154300 900 2 6 A0A0A0 
  17 2 3.984900 -0.137300 0.132700 900 2 6 A0A0A0 
  18 2 -3.230400 -0.317800 -1.070700 900 2 6 A0A0A0 
  19 2 -2.900800 0.794500 1.048600 900 2 6 A0A0A0 
  20 2 -4.553200 0.123800 -1.096800 900 2 6 A0A0A0 
  21 2 -4.223600 1.236200 1.022500 900 2 6 A0A0A0 
  22 2 -5.049800 0.900900 -0.050200 900 2 6 A0A0A0 
  23 3 4.804800 2.736100 -1.059700 900 2 6 A0A0A0 
  24 41 5.058300 -0.311600 0.147800 900 21 1 FFFFFF 
  25 41 -2.860500 -0.916400 -1.899600 900 21 1 FFFFFF 
  26 41 -2.271000 1.063100 1.893400 900 21 1 FFFFFF 
  27 41 -5.191700 -0.139100 -1.935800 900 21 1 FFFFFF 
  28 41 -4.598600 1.840600 1.844100 900 21 1 FFFFFF 
  29 42 0.668200 2.639400 0.139600 900 21 1 FFFFFF 
  30 42 2.935100 -3.140400 0.045800 900 21 1 FFFFFF 
  31 42 -1.029200 -3.629900 -0.004900 900 21 1 FFFFFF 
  32 41 5.488300 3.566700 -0.863300 900 21 1 FFFFFF 
  33 41 3.955200 3.111400 -1.639000 900 21 1 FFFFFF 
  34 41 5.339600 1.970000 -1.630100 900 21 1 FFFFFF 
  35 42 -6.513800 1.856100 0.724800 900 21 1 FFFFFF 
  :::
 } 
 m_bond[37] { 
  # First column is bond index #
  i_m_from
  i_m_to
  i_m_order
  :::
  1 1 9 1
  2 1 10 1
  3 2 16 1
  4 2 23 1
  5 3 12 1
  6 3 29 1
  7 4 13 1
  8 4 31 1
  9 5 14 1
  10 5 30 1
  11 6 11 2
  12 7 22 1
  13 7 35 1
  14 8 9 2
  15 8 11 1
  16 8 14 1
  17 9 12 1
  18 10 13 2
  19 10 15 1
  20 11 13 1
  21 12 16 2
  22 14 17 2
  23 15 18 2
  24 15 19 1
  25 16 17 1
  26 17 24 1
  27 18 20 1
  28 18 25 1
  29 19 21 2
  30 19 26 1
  31 20 22 2
  32 20 27 1
  33 21 22 1
  34 21 28 1
  35 23 32 1
  36 23 33 1
  37 23 34 1
  :::
 } 
} 

f_m_ct { 
 s_m_title
 s_m_entry_id
 s_m_entry_name
 s_m_Source_Path
 s_m_Source_File
 i_m_Source_File_Index
 b_sd_chiral_flag
 i_sd_version
 i_m_ct_enhanced_stereo_status
 s_st_Chirality_1
 s_st_Chirality_2
 i_sd_PUBCHEM\_COMPOUND\_CID
 s_sd_PUBCHEM\_MMFF94\_PARTIAL\_CHARGES
 s_sd_PUBCHEM\_PHARMACOPHORE\_FEATURES
 i_sd_PUBCHEM\_HEAVY\_ATOM\_COUNT
 i_sd_PUBCHEM\_ATOM\_DEF\_STEREO\_COUNT
 i_sd_PUBCHEM\_ATOM\_UDEF\_STEREO\_COUNT
 i_sd_PUBCHEM\_BOND\_DEF\_STEREO\_COUNT
 i_sd_PUBCHEM\_BOND\_UDEF\_STEREO\_COUNT
 i_sd_PUBCHEM\_ISOTOPIC\_ATOM\_COUNT
 i_sd_PUBCHEM\_COMPONENT\_COUNT
 i_sd_PUBCHEM\_CACTVS\_TAUTO\_COUNT
 s_sd_PUBCHEM\_CONFORMER\_ID
 r_sd_PUBCHEM\_MMFF94\_ENERGY
 r_sd_PUBCHEM\_FEATURE\_SELFOVERLAP
 s_sd_PUBCHEM\_SHAPE\_FINGERPRINT
 s_sd_PUBCHEM\_SHAPE\_MULTIPOLES
 r_sd_PUBCHEM\_SHAPE\_SELFOVERLAP
 r_sd_PUBCHEM\_SHAPE\_VOLUME
 s_sd_PUBCHEM\_COORDINATE\_TYPE
 s_sd_PUBCHEM\_CONFORMER\_DIVERSEORDER
 r_sd_PUBCHEM\_EFFECTIVE\_ROTOR\_COUNT
 s_st_Chirality_3
 i_sd_PUBCHEM\_CONFORMER\_RMSD
 s_st_Chirality_4
 s_st_Chirality_5
 s_st_Chirality_6
 s_st_Chirality_7
 s_st_Chirality_8
 s_st_Chirality_9
 s_m_subgroup_title
 s_m_subgroupid
 b_m_subgroup_collapsed
 i_m_ct_format
 :::
 lucenin1 
  40 
  Conformer3D_CID_44257923.1 
  /home/exx/Documents/Jianing/covid 
  ligands.maegz 
  40
  1
  0
  0
  16_S_1_17_21_42 
  17_R_3_16_18_43 
  44257923
  "56
1 -0.56
10 -0.68
11 -0.68
12 -0.53
13 -0.57
14 -0.53
15 -0.53
16 0.42
17 0.28
18 0.28
19 0.28
2 -0.56
20 0.28
21 -0.14
22 0.42
23 0.28
24 -0.14
25 0.28
26 0.08
27 0.28
28 0.08
29 0.28
3 -0.68
30 0.28
31 0.08
32 0.09
33 0.47
34 0.05
35 -0.14
36 0.03
37 -0.15
38 -0.15
39 0.08
4 -0.68
40 -0.15
41 0.08
5 -0.68
55 0.4
56 0.4
57 0.4
58 0.4
59 0.4
6 -0.68
60 0.45
61 0.4
62 0.15
63 0.4
64 0.45
65 0.15
66 0.15
67 0.15
68 0.45
69 0.45
7 -0.16
8 -0.68
9 -0.53" 
  "27
1 1 acceptor
1 10 acceptor
1 10 donor
1 11 acceptor
1 11 donor
1 12 donor
1 13 acceptor
1 14 donor
1 15 donor
1 2 acceptor
1 3 acceptor
1 3 donor
1 4 acceptor
1 4 donor
1 5 acceptor
1 5 donor
1 6 acceptor
1 6 donor
1 7 acceptor
1 8 acceptor
1 8 donor
1 9 donor
6 1 16 17 18 19 20 rings
6 2 22 23 25 27 30 rings
6 21 24 26 28 31 32 rings
6 36 37 38 39 40 41 rings
6 7 28 32 33 34 35 rings" 
  41
  6
  3
  0
  0
  0
  1
  162
  02A3528300000001 
  133.9886
  137.145
  "10006869 2 18193552273130142139
10050765 1 18266180724336060124
102385 1 17976545240584682189
10319688 67 18339907261060251056
10675989 125 17107898735830671133
10864689 126 18267024955591607133
1100329 8 18410013268671220745
11007060 377 18272360967594899261
11135926 11 18263081021032755973
11136131 41 17970626286140860163
11421498 54 17202210604074957537
11578080 2 16844714464841957938
11646440 116 18272375247908010768
11991303 11 18113907078140136719
12422481 6 18129115569919429114
12440605 4 17979367670048499433
12838862 33 18339346480108096117
13140716 1 18339359790153685168
13383668 90 15936417728032550459
13692114 37 18342172293294141351
13947930 73 17823437039894444731
140371 6 17470444500837746429
14117953 113 18410857625425435773
14295345 954 17774713268330224724
14856354 85 16660655033358363465
14866123 147 18335983155184100811
15131766 46 16228613063346922212
15297060 5 16988843857466697527
15361156 5 18271527589510719412
15629462 23 18125151887191245567
15849732 13 17822017488778892716
15927050 60 18409444756978179427
16112460 7 18200037226843663219
16628084 112 18045216042735716334
19301679 30 17977107082420964106
19311894 1 18340200899368662007
19319366 153 18114750334522828183
21133410 62 18115293481367900775
21133410 90 17203328961502212097
21781051 124 18041860457463984264
22311459 1 18411422770217706988
23536364 44 18263905787100879367
23558518 356 18048031063143596293
3178227 256 18335435543065360801
335352 9 18411704279205918772
3383291 50 18410859845358427731
404807 14 15333249644695264494
4073 2 18341610447843114510
469060 322 17749097920954107447
5104073 3 18269828882568525560
5171179 24 17700401756943794041
59755656 215 18340488855340265636
59755656 520 18186518800047172239
6086070 43 16988285399621923432
6669772 16 18198912422307085871
9896288 288 17548408207841730978" 
  "755.72
16.34
4.84
1.68
13.16
2.64
0.16
-4.42
-2.17
-5.01
-0.5
-0.65
1.29
0.1" 
  1665.448
  400.2
  "2
5
10" 
  "1
30
32
22
48
55
41
9
45
15
43
28
25
35
26
36
42
29
53
47
51
40
49
54
12
33
11
31
52
18
44
38
27
24
6
50
21
3
37
10
34
14
20
5
46
4
19
16
23
2
8
39
7
13
17" 
  6.4
  18_R_4_19_17_44 
  1
  19_S_5_20_18_45 
  20_R_1_19_29_46 
  22_S_2_23_24_47 
  23_R_6_22_25_48 
  25_S_8_23_27_49 
  27_R_10_25_30_50 
  ligands 
  ligands 
  0
  2
 m_depend[9] { 
  # First column is dependency index #
  i_m_depend_dependency
  s_m_depend_property
  :::
  1 10 s_st_Chirality_1 
  2 10 s_st_Chirality_2 
  3 10 s_st_Chirality_3 
  4 10 s_st_Chirality_4 
  5 10 s_st_Chirality_5 
  6 10 s_st_Chirality_6 
  7 10 s_st_Chirality_7 
  8 10 s_st_Chirality_8 
  9 10 s_st_Chirality_9 
  :::
 } 
 m_atom[69] { 
  # First column is atom index #
  i_m_mmod_type
  r_m_x_coord
  r_m_y_coord
  r_m_z_coord
  i_m_residue_number
  i_m_color
  i_m_atomic_number
  s_m_color_rgb
  i_sd_original_parity
  :::
  1 16 -1.387300 -1.521800 -1.033100 900 70 8 FF2F2F  <>
  2 16 4.621100 -0.416600 -1.327600 900 70 8 FF2F2F  <>
  3 16 0.890000 -2.742800 1.573200 900 70 8 FF2F2F  <>
  4 16 -1.702600 -3.921600 2.296400 900 70 8 FF2F2F  <>
  5 16 -3.252400 -4.519000 -0.058900 900 70 8 FF2F2F  <>
  6 16 4.659400 1.735300 1.649100 900 70 8 FF2F2F  <>
  7 16 -1.408900 0.693700 -0.130000 900 70 8 FF2F2F  <>
  8 16 6.966600 -0.046700 2.038400 900 70 8 FF2F2F  <>
  9 16 2.686200 -1.678300 -0.545200 900 70 8 FF2F2F  <>
  10 16 8.162300 -0.738500 -0.507500 900 70 8 FF2F2F  <>
  11 16 -2.987600 -1.759300 -3.252200 900 70 8 FF2F2F  <>
  12 16 2.804600 3.072800 -0.224500 900 70 8 FF2F2F  <>
  13 15 0.510400 4.284900 0.007300 900 70 8 FF2F2F  <>
  14 16 -6.045700 0.064900 2.189300 900 70 8 FF2F2F  <>
  15 16 -7.690600 1.260000 0.293600 900 70 8 FF2F2F  <>
  16 3 -0.140700 -1.777900 -0.378200 900 2 6 A0A0A0  2
  17 3 -0.370500 -2.355300 1.026800 900 2 6 A0A0A0  1
  18 3 -1.287500 -3.580400 0.972500 900 2 6 A0A0A0  2
  19 3 -2.540200 -3.301000 0.142700 900 2 6 A0A0A0  1
  20 3 -2.169600 -2.702700 -1.215800 900 2 6 A0A0A0  1
  21 2 0.632800 -0.474500 -0.335800 900 2 6 A0A0A0  <>
  22 3 4.256400 0.678500 -0.479500 900 2 6 A0A0A0  2
  23 3 4.915400 0.545100 0.903800 900 2 6 A0A0A0  1
  24 2 2.743300 0.705400 -0.384400 900 2 6 A0A0A0  <>
  25 3 6.430100 0.353500 0.776600 900 2 6 A0A0A0  2
  26 2 2.025200 -0.490700 -0.422600 900 2 6 A0A0A0  <>
  27 3 6.763500 -0.732100 -0.244200 900 2 6 A0A0A0  1
  28 2 -0.040200 0.741100 -0.210900 900 2 6 A0A0A0  <>
  29 3 -3.406700 -2.312800 -2.018200 900 2 6 A0A0A0  <>
  30 3 6.024800 -0.487400 -1.550400 900 2 6 A0A0A0  <>
  31 2 2.072800 1.922700 -0.258800 900 2 6 A0A0A0  <>
  32 2 0.678800 1.934600 -0.172300 900 2 6 A0A0A0  <>
  33 2 -0.056100 3.201700 -0.037900 900 2 6 A0A0A0  <>
  34 2 -2.105300 1.887000 -0.013800 900 2 6 A0A0A0  <>
  35 2 -1.527100 3.097300 0.041300 900 2 6 A0A0A0  <>
  36 2 -3.570300 1.720900 0.069600 900 2 6 A0A0A0  <>
  37 2 -4.128500 0.963700 1.099400 900 2 6 A0A0A0  <>
  38 2 -4.395900 2.320800 -0.881500 900 2 6 A0A0A0  <>
  39 2 -5.512300 0.806500 1.178600 900 2 6 A0A0A0  <>
  40 2 -5.779600 2.163200 -0.802500 900 2 6 A0A0A0  <>
  41 2 -6.337900 1.406100 0.227500 900 2 6 A0A0A0  <>
  42 41 0.412100 -2.492600 -1.002500 900 21 1 FFFFFF  <>
  43 41 -0.798900 -1.600800 1.697800 900 21 1 FFFFFF  <>
  44 41 -0.750100 -4.454700 0.586700 900 21 1 FFFFFF  <>
  45 41 -3.202700 -2.621000 0.692300 900 21 1 FFFFFF  <>
  46 41 -1.588300 -3.416300 -1.815400 900 21 1 FFFFFF  <>
  47 41 4.593700 1.596800 -0.978300 900 21 1 FFFFFF  <>
  48 41 4.483200 -0.289300 1.469300 900 21 1 FFFFFF  <>
  49 41 6.926800 1.295900 0.517700 900 21 1 FFFFFF  <>
  50 41 6.495400 -1.714700 0.163500 900 21 1 FFFFFF  <>
  51 41 -3.988300 -1.549000 -1.491000 900 21 1 FFFFFF  <>
  52 41 -4.044800 -3.178300 -2.219800 900 21 1 FFFFFF  <>
  53 41 6.373400 0.426200 -2.048400 900 21 1 FFFFFF  <>
  54 41 6.215900 -1.309000 -2.249500 900 21 1 FFFFFF  <>
  55 42 1.283200 -3.407200 0.981900 900 21 1 FFFFFF  <>
  56 42 -2.172100 -3.157600 2.672400 900 21 1 FFFFFF  <>
  57 42 -2.677100 -5.124500 -0.556900 900 21 1 FFFFFF  <>
  58 42 5.033600 2.485400 1.156200 900 21 1 FFFFFF  <>
  59 42 6.534400 -0.877100 2.301600 900 21 1 FFFFFF  <>
  60 42 3.622200 -1.578400 -0.313800 900 21 1 FFFFFF  <>
  61 42 8.337600 -1.448300 -1.148700 900 21 1 FFFFFF  <>
  62 41 -2.092600 4.016700 0.144800 900 21 1 FFFFFF  <>
  63 42 -3.789700 -1.510100 -3.742100 900 21 1 FFFFFF  <>
  64 42 2.228000 3.846600 -0.136500 900 21 1 FFFFFF  <>
  65 41 -3.486600 0.495000 1.842600 900 21 1 FFFFFF  <>
  66 41 -3.979300 2.910200 -1.694800 900 21 1 FFFFFF  <>
  67 41 -6.411000 2.634700 -1.550900 900 21 1 FFFFFF  <>
  68 42 -5.325500 -0.273700 2.748500 900 21 1 FFFFFF  <>
  69 42 -8.097900 1.743600 -0.445400 900 21 1 FFFFFF  <>
  :::
 } 
 m_bond[73] { 
  # First column is bond index #
  i_m_from
  i_m_to
  i_m_order
  :::
  1 1 16 1
  2 1 20 1
  3 2 22 1
  4 2 30 1
  5 3 17 1
  6 3 55 1
  7 4 18 1
  8 4 56 1
  9 5 19 1
  10 5 57 1
  11 6 23 1
  12 6 58 1
  13 7 28 1
  14 7 34 1
  15 8 25 1
  16 8 59 1
  17 9 26 1
  18 9 60 1
  19 10 27 1
  20 10 61 1
  21 11 29 1
  22 11 63 1
  23 12 31 1
  24 12 64 1
  25 13 33 2
  26 14 39 1
  27 14 68 1
  28 15 41 1
  29 15 69 1
  30 16 17 1
  31 16 21 1
  32 16 42 1
  33 17 18 1
  34 17 43 1
  35 18 19 1
  36 18 44 1
  37 19 20 1
  38 19 45 1
  39 20 29 1
  40 20 46 1
  41 21 26 1
  42 21 28 2
  43 22 23 1
  44 22 24 1
  45 22 47 1
  46 23 25 1
  47 23 48 1
  48 24 26 2
  49 24 31 1
  50 25 27 1
  51 25 49 1
  52 27 30 1
  53 27 50 1
  54 28 32 1
  55 29 51 1
  56 29 52 1
  57 30 53 1
  58 30 54 1
  59 31 32 2
  60 32 33 1
  61 33 35 1
  62 34 35 2
  63 34 36 1
  64 35 62 1
  65 36 37 2
  66 36 38 1
  67 37 39 1
  68 37 65 1
  69 38 40 2
  70 38 66 1
  71 39 41 2
  72 40 41 1
  73 40 67 1
  :::
 } 
} 

f_m_ct { 
 s_m_title
 s_m_entry_id
 s_m_entry_name
 s_m_Source_Path
 s_m_Source_File
 i_m_Source_File_Index
 b_sd_chiral_flag
 i_sd_version
 i_m_ct_enhanced_stereo_status
 s_st_Chirality_1
 s_st_Chirality_2
 i_sd_PUBCHEM\_COMPOUND\_CID
 s_sd_PUBCHEM\_MMFF94\_PARTIAL\_CHARGES
 s_sd_PUBCHEM\_PHARMACOPHORE\_FEATURES
 i_sd_PUBCHEM\_HEAVY\_ATOM\_COUNT
 i_sd_PUBCHEM\_ATOM\_DEF\_STEREO\_COUNT
 i_sd_PUBCHEM\_ATOM\_UDEF\_STEREO\_COUNT
 i_sd_PUBCHEM\_BOND\_DEF\_STEREO\_COUNT
 i_sd_PUBCHEM\_BOND\_UDEF\_STEREO\_COUNT
 i_sd_PUBCHEM\_ISOTOPIC\_ATOM\_COUNT
 i_sd_PUBCHEM\_COMPONENT\_COUNT
 i_sd_PUBCHEM\_CACTVS\_TAUTO\_COUNT
 s_sd_PUBCHEM\_CONFORMER\_ID
 r_sd_PUBCHEM\_MMFF94\_ENERGY
 r_sd_PUBCHEM\_FEATURE\_SELFOVERLAP
 s_sd_PUBCHEM\_SHAPE\_FINGERPRINT
 s_sd_PUBCHEM\_SHAPE\_MULTIPOLES
 r_sd_PUBCHEM\_SHAPE\_SELFOVERLAP
 s_sd_PUBCHEM\_COORDINATE\_TYPE
 s_sd_PUBCHEM\_CONFORMER\_DIVERSEORDER
 r_sd_PUBCHEM\_EFFECTIVE\_ROTOR\_COUNT
 s_st_Chirality_3
 i_sd_PUBCHEM\_CONFORMER\_RMSD
 i_sd_PUBCHEM\_SHAPE\_VOLUME
 s_st_Chirality_4
 s_st_Chirality_5
 s_st_Chirality_6
 s_st_Chirality_7
 s_st_Chirality_8
 s_st_Chirality_9
 s_m_subgroup_title
 s_m_subgroupid
 b_m_subgroup_collapsed
 i_m_ct_format
 :::
 lucenin3 
  41 
  Conformer3D_CID_44257924.1 
  /home/exx/Documents/Jianing/covid 
  ligands.maegz 
  41
  1
  0
  0
  16_S_1_17_22_42 
  17_R_3_16_18_43 
  44257924
  "56
1 -0.56
10 -0.68
11 -0.53
12 -0.68
13 -0.57
14 -0.53
15 -0.53
16 0.42
17 0.28
18 0.28
19 0.28
2 -0.56
20 0.28
21 0.42
22 -0.14
23 0.28
24 -0.14
25 0.28
26 0.08
27 0.28
28 0.08
29 0.08
3 -0.68
30 0.28
31 0.28
32 0.09
33 0.47
34 0.05
35 -0.14
36 0.03
37 -0.15
38 -0.15
39 0.08
4 -0.68
40 -0.15
41 0.08
5 -0.68
55 0.4
56 0.4
57 0.4
58 0.4
59 0.4
6 -0.68
60 0.45
61 0.4
62 0.45
63 0.15
64 0.4
65 0.15
66 0.15
67 0.15
68 0.45
69 0.45
7 -0.68
8 -0.16
9 -0.53" 
  "27
1 1 acceptor
1 10 acceptor
1 10 donor
1 11 donor
1 12 acceptor
1 12 donor
1 13 acceptor
1 14 donor
1 15 donor
1 2 acceptor
1 3 acceptor
1 3 donor
1 4 acceptor
1 4 donor
1 5 acceptor
1 5 donor
1 6 acceptor
1 6 donor
1 7 acceptor
1 7 donor
1 8 acceptor
1 9 donor
6 1 16 17 18 19 20 rings
6 2 21 23 25 27 30 rings
6 22 24 26 28 29 32 rings
6 36 37 38 39 40 41 rings
6 8 29 32 33 34 35 rings" 
  41
  6
  3
  0
  0
  0
  1
  162
  02A3528400000003 
  134.2745
  137.111
  "10006869 2 18269269248003100948
10050765 1 18193835934451473762
10190108 129 18338813233863456275
102385 1 17904757787321223995
10439779 11 17763733691396888475
10815517 723 18341624702354325313
10930396 42 18123159516048582146
10940486 97 18058441188012874719
10985338 1 16597289942459026341
10985338 15 17478926808071233493
1100329 8 18192992840723716483
11331351 85 18059858411128972789
11456790 92 18334300903585405763
11607047 74 17053565741757379079
11646440 116 18411138082420816843
12058002 1 17242482467293583091
12106331 60 18188227428215756971
12440605 4 18119815698956417227
12788726 201 18187359922231654954
13140716 1 18193269921980408602
13383665 225 18269010811879708876
13540713 4 18057035805919812590
13540713 5 17970345911049842370
13617811 41 18335143111368504814
13782708 43 17632021879420358030
14028597 1 17749659714743863098
14068700 675 18410292540403438349
14117953 113 18412541029694046631
14118638 360 18040431063343576354
14294032 229 18265346001193893029
14725015 67 18411972581728850978
14955137 171 18264492969639572851
15183329 4 18335420209399331943
15198563 99 18410016503140473685
15276724 80 18411984693610387900
15439362 3 17905040714608648053
15475509 8 18341909501282789263
15840311 113 17774159136783471091
15927050 60 17978231552023952047
16087824 20 18337953382371113557
18608769 82 18343019965292999416
18681886 176 18198897188496066187
21641784 216 18187091632698905460
21796203 349 17972916728328623905
22311459 1 18408884057898682274
23559900 14 18050559940262144395
23569943 247 18058181526595422174
23845131 108 17762609595651500033
244849 19 17489299721548268022
24771293 8 18200023087621446650
249057 3 18341608287686477631
25019877 29 17060344063038188903
283562 15 18409163277500266667
3103668 31 18335980875173872877
3178227 256 18262807397303891379
335352 9 18336546126449081678
3552219 110 17821741545266385124
469060 322 18335990787472698913
46939830 39 17677054654710781909
508180 173 17976498933090621687
5219985 9 18335978753111160389
58260988 647 14202495527175773890
653340 110 18339918204230907745
9658208 31 18054226527793360932" 
  "755.72
17
5.8
1.82
1.99
10.61
-0.35
-14.87
-0.54
-7.91
-0.87
2.95
0.26
-0.74" 
  1664.034
  "2
5
10" 
  "3
51
31
35
34
46
47
63
17
10
53
38
60
52
32
55
33
15
50
27
25
36
40
21
23
9
44
39
57
19
61
26
37
59
49
12
18
8
54
45
48
2
28
14
43
62
13
22
16
24
42
7
56
5
20
41
29
11
58
1
4
6
30" 
  6.4
  18_R_4_19_17_44 
  1
  401
  19_S_5_20_18_45 
  20_R_1_19_31_46 
  21_S_2_23_24_47 
  23_R_6_21_25_48 
  25_S_7_23_27_49 
  27_R_10_25_30_50 
  ligands 
  ligands 
  0
  2
 m_depend[9] { 
  # First column is dependency index #
  i_m_depend_dependency
  s_m_depend_property
  :::
  1 10 s_st_Chirality_1 
  2 10 s_st_Chirality_2 
  3 10 s_st_Chirality_3 
  4 10 s_st_Chirality_4 
  5 10 s_st_Chirality_5 
  6 10 s_st_Chirality_6 
  7 10 s_st_Chirality_7 
  8 10 s_st_Chirality_8 
  9 10 s_st_Chirality_9 
  :::
 } 
 m_atom[69] { 
  # First column is atom index #
  i_m_mmod_type
  r_m_x_coord
  r_m_y_coord
  r_m_z_coord
  i_m_residue_number
  i_m_color
  i_m_atomic_number
  s_m_color_rgb
  i_sd_original_parity
  :::
  1 16 4.250200 -0.593900 -0.967900 900 70 8 FF2F2F  <>
  2 16 -0.281300 2.924000 -1.357500 900 70 8 FF2F2F  <>
  3 16 3.711600 0.512200 2.489800 900 70 8 FF2F2F  <>
  4 16 6.256200 -0.952600 2.608500 900 70 8 FF2F2F  <>
  5 16 7.735600 -0.642500 0.154600 900 70 8 FF2F2F  <>
  6 16 -2.251700 1.767700 1.518800 900 70 8 FF2F2F  <>
  7 16 -2.333200 4.699300 1.742100 900 70 8 FF2F2F  <>
  8 16 -1.973300 -0.589400 -0.213100 900 70 8 FF2F2F  <>
  9 16 1.832200 2.251400 -0.338900 900 70 8 FF2F2F  <>
  10 16 -2.305000 5.923200 -0.883000 900 70 8 FF2F2F  <>
  11 16 2.468800 -2.411800 0.395300 900 70 8 FF2F2F  <>
  12 16 5.481300 -0.581900 -3.422800 900 70 8 FF2F2F  <>
  13 15 0.324000 -3.889900 0.441000 900 70 8 FF2F2F  <>
  14 16 -6.925100 -0.431400 1.492000 900 70 8 FF2F2F  <>
  15 16 -8.144800 -1.926600 -0.509200 900 70 8 FF2F2F  <>
  16 3 3.648100 0.124900 0.113300 900 2 6 A0A0A0  2
  17 3 4.219400 -0.338500 1.462200 900 2 6 A0A0A0  1
  18 3 5.748700 -0.263800 1.464200 900 2 6 A0A0A0  2
  19 3 6.339300 -0.921600 0.217300 900 2 6 A0A0A0  1
  20 3 5.661900 -0.392800 -1.048300 900 2 6 A0A0A0  1
  21 3 -0.984600 2.000600 -0.518300 900 2 6 A0A0A0  2
  22 2 2.149400 -0.088400 0.029500 900 2 6 A0A0A0  <>
  23 3 -1.416300 2.671900 0.796300 900 2 6 A0A0A0  1
  24 2 -0.074300 0.812800 -0.273900 900 2 6 A0A0A0  <>
  25 3 -2.196300 3.962600 0.526000 900 2 6 A0A0A0  2
  26 2 1.305800 1.000500 -0.195500 900 2 6 A0A0A0  <>
  27 3 -1.465200 4.846300 -0.482000 900 2 6 A0A0A0  1
  28 2 1.616800 -1.369800 0.176800 900 2 6 A0A0A0  <>
  29 2 -0.609600 -0.467100 -0.126400 900 2 6 A0A0A0  <>
  30 3 -1.077700 4.047400 -1.716300 900 2 6 A0A0A0  <>
  31 3 6.156700 -1.114100 -2.297800 900 2 6 A0A0A0  <>
  32 2 0.234400 -1.553500 0.097700 900 2 6 A0A0A0  <>
  33 2 -0.356600 -2.892200 0.247300 900 2 6 A0A0A0  <>
  34 2 -2.534400 -1.848300 -0.062000 900 2 6 A0A0A0  <>
  35 2 -1.828200 -2.970200 0.150000 900 2 6 A0A0A0  <>
  36 2 -4.006600 -1.866700 -0.177000 900 2 6 A0A0A0  <>
  37 2 -4.784900 -1.134100 0.719100 900 2 6 A0A0A0  <>
  38 2 -4.618800 -2.616800 -1.181100 900 2 6 A0A0A0  <>
  39 2 -6.175500 -1.151200 0.611000 900 2 6 A0A0A0  <>
  40 2 -6.009500 -2.634100 -1.289000 900 2 6 A0A0A0  <>
  41 2 -6.787800 -1.901300 -0.393000 900 2 6 A0A0A0  <>
  42 41 3.882800 1.187600 -0.023000 900 21 1 FFFFFF  <>
  43 41 3.935300 -1.354800 1.739900 900 21 1 FFFFFF  <>
  44 41 6.089700 0.774000 1.557800 900 21 1 FFFFFF  <>
  45 41 6.225800 -2.010400 0.285800 900 21 1 FFFFFF  <>
  46 41 5.854100 0.680900 -1.179100 900 21 1 FFFFFF  <>
  47 41 -1.863500 1.661600 -1.082600 900 21 1 FFFFFF  <>
  48 41 -0.550000 2.889800 1.432500 900 21 1 FFFFFF  <>
  49 41 -3.214800 3.744000 0.184200 900 21 1 FFFFFF  <>
  50 41 -0.571100 5.275800 -0.013500 900 21 1 FFFFFF  <>
  51 41 -1.959800 3.718700 -2.280200 900 21 1 FFFFFF  <>
  52 41 -0.493000 4.672800 -2.400000 900 21 1 FFFFFF  <>
  53 41 5.927700 -2.183800 -2.246900 900 21 1 FFFFFF  <>
  54 41 7.233500 -0.980900 -2.439100 900 21 1 FFFFFF  <>
  55 42 3.980600 1.424300 2.286700 900 21 1 FFFFFF  <>
  56 42 5.970800 -1.880600 2.555600 900 21 1 FFFFFF  <>
  57 42 7.846400 0.320900 0.081400 900 21 1 FFFFFF  <>
  58 42 -3.023900 1.564100 0.964000 900 21 1 FFFFFF  <>
  59 42 -1.442400 4.897900 2.077600 900 21 1 FFFFFF  <>
  60 42 1.151900 2.929700 -0.209500 900 21 1 FFFFFF  <>
  61 42 -1.802800 6.469500 -1.511600 900 21 1 FFFFFF  <>
  62 42 1.980200 -3.242900 0.493000 900 21 1 FFFFFF  <>
  63 41 -2.289700 -3.945100 0.261000 900 21 1 FFFFFF  <>
  64 42 5.807900 -1.057800 -4.205300 900 21 1 FFFFFF  <>
  65 41 -4.310100 -0.551600 1.505700 900 21 1 FFFFFF  <>
  66 41 -4.029000 -3.190500 -1.892000 900 21 1 FFFFFF  <>
  67 41 -6.473400 -3.221900 -2.076600 900 21 1 FFFFFF  <>
  68 42 -6.332700 0.024400 2.114300 900 21 1 FFFFFF  <>
  69 42 -8.388000 -2.497000 -1.258500 900 21 1 FFFFFF  <>
  :::
 } 
 m_bond[73] { 
  # First column is bond index #
  i_m_from
  i_m_to
  i_m_order
  :::
  1 1 16 1
  2 1 20 1
  3 2 21 1
  4 2 30 1
  5 3 17 1
  6 3 55 1
  7 4 18 1
  8 4 56 1
  9 5 19 1
  10 5 57 1
  11 6 23 1
  12 6 58 1
  13 7 25 1
  14 7 59 1
  15 8 29 1
  16 8 34 1
  17 9 26 1
  18 9 60 1
  19 10 27 1
  20 10 61 1
  21 11 28 1
  22 11 62 1
  23 12 31 1
  24 12 64 1
  25 13 33 2
  26 14 39 1
  27 14 68 1
  28 15 41 1
  29 15 69 1
  30 16 17 1
  31 16 22 1
  32 16 42 1
  33 17 18 1
  34 17 43 1
  35 18 19 1
  36 18 44 1
  37 19 20 1
  38 19 45 1
  39 20 31 1
  40 20 46 1
  41 21 23 1
  42 21 24 1
  43 21 47 1
  44 22 26 2
  45 22 28 1
  46 23 25 1
  47 23 48 1
  48 24 26 1
  49 24 29 2
  50 25 27 1
  51 25 49 1
  52 27 30 1
  53 27 50 1
  54 28 32 2
  55 29 32 1
  56 30 51 1
  57 30 52 1
  58 31 53 1
  59 31 54 1
  60 32 33 1
  61 33 35 1
  62 34 35 2
  63 34 36 1
  64 35 63 1
  65 36 37 2
  66 36 38 1
  67 37 39 1
  68 37 65 1
  69 38 40 2
  70 38 66 1
  71 39 41 2
  72 40 41 1
  73 40 67 1
  :::
 } 
} 

f_m_ct { 
 s_m_title
 s_m_entry_id
 s_m_entry_name
 s_m_Source_Path
 s_m_Source_File
 i_m_Source_File_Index
 b_sd_chiral_flag
 i_sd_version
 i_m_ct_enhanced_stereo_status
 s_st_Chirality_1
 s_st_Chirality_2
 i_sd_PUBCHEM\_COMPOUND\_CID
 r_sd_PUBCHEM\_CONFORMER\_RMSD
 s_sd_PUBCHEM\_MMFF94\_PARTIAL\_CHARGES
 s_sd_PUBCHEM\_PHARMACOPHORE\_FEATURES
 i_sd_PUBCHEM\_HEAVY\_ATOM\_COUNT
 i_sd_PUBCHEM\_ATOM\_DEF\_STEREO\_COUNT
 i_sd_PUBCHEM\_ATOM\_UDEF\_STEREO\_COUNT
 i_sd_PUBCHEM\_BOND\_DEF\_STEREO\_COUNT
 i_sd_PUBCHEM\_BOND\_UDEF\_STEREO\_COUNT
 i_sd_PUBCHEM\_ISOTOPIC\_ATOM\_COUNT
 i_sd_PUBCHEM\_COMPONENT\_COUNT
 i_sd_PUBCHEM\_CACTVS\_TAUTO\_COUNT
 r_sd_PUBCHEM\_MMFF94\_ENERGY
 r_sd_PUBCHEM\_FEATURE\_SELFOVERLAP
 s_sd_PUBCHEM\_SHAPE\_FINGERPRINT
 s_sd_PUBCHEM\_SHAPE\_MULTIPOLES
 r_sd_PUBCHEM\_SHAPE\_SELFOVERLAP
 s_sd_PUBCHEM\_COORDINATE\_TYPE
 s_sd_PUBCHEM\_CONFORMER\_DIVERSEORDER
 r_sd_PUBCHEM\_EFFECTIVE\_ROTOR\_COUNT
 s_st_Chirality_3
 i_sd_PUBCHEM\_CONFORMER\_ID
 i_sd_PUBCHEM\_SHAPE\_VOLUME
 s_st_Chirality_4
 s_st_Chirality_5
 s_m_subgroup_title
 s_m_subgroupid
 b_m_subgroup_collapsed
 i_m_ct_format
 :::
 kaempferol-3-rhamnoside 
  42 
  Conformer3D_CID_5316673.1 
  /home/exx/Documents/Jianing/covid 
  ligands.maegz 
  42
  1
  0
  0
  11_R_3_13_12_32 
  12_R_4_14_11_33 
  5316673
  0.8
  "42
1 -0.56
10 -0.53
11 0.28
12 0.28
13 0.28
14 0.28
15 0.56
17 0.09
18 0.05
19 0.47
2 -0.36
20 0.09
21 0.08
22 0.03
23 0.08
24 -0.15
25 -0.15
26 -0.15
27 -0.15
28 0.08
29 -0.15
3 -0.68
30 -0.15
31 0.08
4 -0.68
40 0.4
41 0.4
42 0.4
43 0.15
44 0.15
45 0.15
46 0.15
47 0.15
48 0.15
49 0.45
5 -0.68
50 0.45
51 0.45
6 -0.16
7 -0.57
8 -0.53
9 -0.53" 
  "17
1 1 acceptor
1 10 donor
1 2 acceptor
1 3 acceptor
1 3 donor
1 4 acceptor
1 4 donor
1 5 acceptor
1 5 donor
1 6 acceptor
1 7 acceptor
1 8 donor
1 9 donor
6 1 11 12 13 14 15 rings
6 20 21 23 24 27 28 rings
6 22 25 26 29 30 31 rings
6 6 17 18 19 20 21 rings" 
  31
  5
  0
  0
  0
  0
  1
  57
  98.0205
  86.365
  "10050765 1 18265897965738913309
10411042 1 17906734700569452391
11014199 57 17836085572103883138
11488393 25 18338249158322752411
11578080 2 17024577885872961831
11963148 33 18335977684171894779
12156800 1 15866360188284549226
12160290 23 17541069388148252906
12173636 292 18194675097513405284
12422481 6 17834920158999656210
12592029 89 18410855460360394291
12788726 201 17546714319706033018
13140716 1 18194686101878786025
133893 2 18126869108686724619
13540713 4 18114465549265464469
13757389 114 17833847331438596206
138480 1 18122624955222682038
14028597 1 17774741804636141985
140371 6 17333088625044272983
14466204 15 18411410696647900312
14790565 3 18265619960104234973
14955137 171 18337378332824484594
15775530 1 17971787477920399083
15927050 60 18341332301097755022
18785283 64 18337106765852229882
19591789 44 18338796843898579932
20028762 73 18199463453820959199
20101258 96 17547302098654051858
20465049 17 18409739469317636454
21033648 29 18054789752371664193
21133410 230 17538330393452806514
22311459 1 18410293657928306989
23366157 5 18189338978742501063
23559900 14 18120930612652887639
249057 3 18336270158680559372
255183 451 18056480539346723911
3178227 256 18410583915253217497
3298306 158 18411702079902678934
3411729 13 18336827502788906155
350125 39 18337110167281932853
5104073 3 18266752286315517369
5265222 85 18265346182225747500
5385378 56 18341901753351145683
57527306 92 16081661075268384516
5776283 40 18266197178761622268
59755656 215 18408889525191142039
6138700 20 18340494361857844566
6679774 75 18261377971847406946
6700243 42 16610308679680441668" 
  "579.27
9.8
6.57
1.02
11.8
5.34
0.08
-5.52
0.58
-8.5
-0.46
-0.71
0.35
0.03" 
  1276.267
  "2
5
10" 
  "1
10
17
8
11
16
14
12
13
9
6
5
7
3
15
2
4" 
  4.2
  13_R_5_15_11_34 
  -500102911
  308
  14_S_1_12_16_35 
  15_S_2_1_13_36 
  ligands 
  ligands 
  0
  2
 m_depend[5] { 
  # First column is dependency index #
  i_m_depend_dependency
  s_m_depend_property
  :::
  1 10 s_st_Chirality_1 
  2 10 s_st_Chirality_2 
  3 10 s_st_Chirality_3 
  4 10 s_st_Chirality_4 
  5 10 s_st_Chirality_5 
  :::
 } 
 m_atom[51] { 
  # First column is atom index #
  i_m_mmod_type
  r_m_x_coord
  r_m_y_coord
  r_m_z_coord
  i_m_residue_number
  i_m_color
  i_m_atomic_number
  s_m_color_rgb
  i_sd_original_parity
  :::
  1 16 1.499100 2.088500 0.991000 900 70 8 FF2F2F  <>
  2 16 0.948800 0.421100 -0.605400 900 70 8 FF2F2F  <>
  3 16 5.231200 1.021600 -0.469800 900 70 8 FF2F2F  <>
  4 16 4.140600 3.582400 -1.101700 900 70 8 FF2F2F  <>
  5 16 3.697600 0.409300 1.770200 900 70 8 FF2F2F  <>
  6 16 -2.104600 -1.539600 0.042600 900 70 8 FF2F2F  <>
  7 15 -1.057900 2.346800 -0.593500 900 70 8 FF2F2F  <>
  8 16 -3.562400 3.064000 -0.369900 900 70 8 FF2F2F  <>
  9 16 -6.694800 -0.405900 0.462500 900 70 8 FF2F2F  <>
  10 16 2.757200 -5.538700 -0.044600 900 70 8 FF2F2F  <>
  11 3 3.831300 1.291500 -0.482400 900 2 6 A0A0A0  2
  12 3 3.595800 2.748500 -0.082100 900 2 6 A0A0A0  2
  13 3 3.108500 0.338100 0.470700 900 2 6 A0A0A0  2
  14 3 2.092400 3.015500 0.076200 900 2 6 A0A0A0  2
  15 3 1.634600 0.716200 0.606500 900 2 6 A0A0A0  1
  16 3 1.814200 4.415400 0.616800 900 2 6 A0A0A0  <>
  17 2 -0.369700 0.091200 -0.378100 900 2 6 A0A0A0  <>
  18 2 -0.783900 -1.169700 -0.156300 900 2 6 A0A0A0  <>
  19 2 -1.375000 1.181100 -0.398400 900 2 6 A0A0A0  <>
  20 2 -2.773200 0.783900 -0.173100 900 2 6 A0A0A0  <>
  21 2 -3.065800 -0.562100 0.036200 900 2 6 A0A0A0  <>
  22 2 0.144300 -2.314000 -0.126500 900 2 6 A0A0A0  <>
  23 2 -3.794900 1.736800 -0.170000 900 2 6 A0A0A0  <>
  24 2 -4.384300 -0.964400 0.249900 900 2 6 A0A0A0  <>
  25 2 0.740300 -2.699200 1.074500 900 2 6 A0A0A0  <>
  26 2 0.426900 -3.013300 -1.300400 900 2 6 A0A0A0  <>
  27 2 -5.112900 1.331900 0.044400 900 2 6 A0A0A0  <>
  28 2 -5.407300 -0.015900 0.254000 900 2 6 A0A0A0  <>
  29 2 1.618500 -3.782600 1.101800 900 2 6 A0A0A0  <>
  30 2 1.304900 -4.096800 -1.273100 900 2 6 A0A0A0  <>
  31 2 1.900700 -4.481600 -0.071900 900 2 6 A0A0A0  <>
  32 41 3.489000 1.125100 -1.510700 900 21 1 FFFFFF  <>
  33 41 4.132200 2.974000 0.847100 900 21 1 FFFFFF  <>
  34 41 3.228700 -0.690300 0.111500 900 21 1 FFFFFF  <>
  35 41 1.591300 2.934400 -0.896600 900 21 1 FFFFFF  <>
  36 41 1.215400 0.143100 1.442900 900 21 1 FFFFFF  <>
  37 41 2.262900 4.547600 1.607500 900 21 1 FFFFFF  <>
  38 41 2.203600 5.189300 -0.051300 900 21 1 FFFFFF  <>
  39 41 0.736400 4.570100 0.737000 900 21 1 FFFFFF  <>
  40 42 5.543500 1.116800 0.446300 900 21 1 FFFFFF  <>
  41 42 3.650800 3.411900 -1.924200 900 21 1 FFFFFF  <>
  42 42 3.258800 -0.255400 2.328200 900 21 1 FFFFFF  <>
  43 41 -4.616100 -2.013900 0.413100 900 21 1 FFFFFF  <>
  44 41 0.526100 -2.169600 1.999500 900 21 1 FFFFFF  <>
  45 41 -0.030100 -2.725400 -2.244100 900 21 1 FFFFFF  <>
  46 41 -5.915600 2.065700 0.048800 900 21 1 FFFFFF  <>
  47 41 2.075300 -4.072800 2.044200 900 21 1 FFFFFF  <>
  48 41 1.520800 -4.637300 -2.190600 900 21 1 FFFFFF  <>
  49 42 -4.403400 3.550600 -0.329000 900 21 1 FFFFFF  <>
  50 42 -7.270900 0.377200 0.432700 900 21 1 FFFFFF  <>
  51 42 3.075000 -5.663500 0.866200 900 21 1 FFFFFF  <>
  :::
 } 
 m_bond[54] { 
  # First column is bond index #
  i_m_from
  i_m_to
  i_m_order
  :::
  1 1 14 1
  2 1 15 1
  3 2 15 1
  4 2 17 1
  5 3 11 1
  6 3 40 1
  7 4 12 1
  8 4 41 1
  9 5 13 1
  10 5 42 1
  11 6 18 1
  12 6 21 1
  13 7 19 2
  14 8 23 1
  15 8 49 1
  16 9 28 1
  17 9 50 1
  18 10 31 1
  19 10 51 1
  20 11 12 1
  21 11 13 1
  22 11 32 1
  23 12 14 1
  24 12 33 1
  25 13 15 1
  26 13 34 1
  27 14 16 1
  28 14 35 1
  29 15 36 1
  30 16 37 1
  31 16 38 1
  32 16 39 1
  33 17 18 2
  34 17 19 1
  35 18 22 1
  36 19 20 1
  37 20 21 1
  38 20 23 2
  39 21 24 2
  40 22 25 2
  41 22 26 1
  42 23 27 1
  43 24 28 1
  44 24 43 1
  45 25 29 1
  46 25 44 1
  47 26 30 2
  48 26 45 1
  49 27 28 2
  50 27 46 1
  51 29 31 2
  52 29 47 1
  53 30 31 1
  54 30 48 1
  :::
 } 
} 

f_m_ct { 
 s_m_title
 s_m_entry_id
 s_m_entry_name
 s_m_Source_Path
 s_m_Source_File
 i_m_Source_File_Index
 b_sd_chiral_flag
 i_sd_version
 i_m_ct_enhanced_stereo_status
 s_st_Chirality_1
 s_st_Chirality_2
 i_sd_PUBCHEM\_COMPOUND\_CID
 r_sd_PUBCHEM\_CONFORMER\_RMSD
 s_sd_PUBCHEM\_MMFF94\_PARTIAL\_CHARGES
 s_sd_PUBCHEM\_PHARMACOPHORE\_FEATURES
 i_sd_PUBCHEM\_HEAVY\_ATOM\_COUNT
 i_sd_PUBCHEM\_ATOM\_DEF\_STEREO\_COUNT
 i_sd_PUBCHEM\_ATOM\_UDEF\_STEREO\_COUNT
 i_sd_PUBCHEM\_BOND\_DEF\_STEREO\_COUNT
 i_sd_PUBCHEM\_BOND\_UDEF\_STEREO\_COUNT
 i_sd_PUBCHEM\_ISOTOPIC\_ATOM\_COUNT
 i_sd_PUBCHEM\_COMPONENT\_COUNT
 i_sd_PUBCHEM\_CACTVS\_TAUTO\_COUNT
 s_sd_PUBCHEM\_CONFORMER\_ID
 r_sd_PUBCHEM\_MMFF94\_ENERGY
 r_sd_PUBCHEM\_FEATURE\_SELFOVERLAP
 s_sd_PUBCHEM\_SHAPE\_FINGERPRINT
 s_sd_PUBCHEM\_SHAPE\_MULTIPOLES
 r_sd_PUBCHEM\_SHAPE\_SELFOVERLAP
 r_sd_PUBCHEM\_SHAPE\_VOLUME
 s_sd_PUBCHEM\_COORDINATE\_TYPE
 s_sd_PUBCHEM\_CONFORMER\_DIVERSEORDER
 r_sd_PUBCHEM\_EFFECTIVE\_ROTOR\_COUNT
 s_st_Chirality_3
 s_st_Chirality_4
 s_st_Chirality_5
 s_m_subgroup_title
 s_m_subgroupid
 b_m_subgroup_collapsed
 i_m_ct_format
 :::
 "quercetin 3-rhamnoside" 
  43 
  Conformer3D_CID_5280459.1 
  /home/exx/Documents/Jianing/covid 
  ligands.maegz 
  43
  1
  0
  0
  12_R_3_14_13_33 
  13_R_4_15_12_34 
  5280459
  0.8
  "43
1 -0.56
10 -0.53
11 -0.53
12 0.28
13 0.28
14 0.28
15 0.28
16 0.56
18 0.09
19 0.05
2 -0.36
20 0.47
21 0.09
22 0.08
23 0.03
24 0.08
25 -0.15
26 -0.15
27 -0.15
28 -0.15
29 0.08
3 -0.68
30 0.08
31 -0.15
32 0.08
4 -0.68
41 0.4
42 0.4
43 0.4
44 0.15
45 0.15
46 0.15
47 0.15
48 0.15
49 0.45
5 -0.68
50 0.45
51 0.45
52 0.45
6 -0.16
7 -0.57
8 -0.53
9 -0.53" 
  "18
1 1 acceptor
1 10 donor
1 11 donor
1 2 acceptor
1 3 acceptor
1 3 donor
1 4 acceptor
1 4 donor
1 5 acceptor
1 5 donor
1 6 acceptor
1 7 acceptor
1 8 donor
1 9 donor
6 1 12 13 14 15 16 rings
6 21 22 24 25 28 29 rings
6 23 26 27 30 31 32 rings
6 6 18 19 20 21 22 rings" 
  32
  5
  0
  0
  0
  0
  1
  162
  005092CB00000001 
  100.1258
  91.446
  "10050765 1 18338514137453353886
10930396 42 17834921495013624936
11045515 52 18337386170896887751
11552529 35 18342459210136854040
11578080 2 17344878937036461673
12160290 23 18121814688199162233
12422481 6 17904801836758786681
12553582 1 18192735515989161663
12788726 201 18334284384028062954
13004483 165 18410284847979835059
13140716 1 18122623031757529674
13540713 4 18201999894761478478
13692114 37 18052233134607691053
138480 1 16176504539551624621
14028597 1 17604970638033886482
140371 6 18335144240886387500
14790565 3 17906170650871989541
14866123 147 18194120711646040594
15131766 46 15265351838648664192
15230672 131 17902241006007312766
15927050 60 17834674894528116487
17138139 8 17695864949294377925
17980427 23 17702679898435392507
18681886 176 17981035637698966778
20600515 1 18267602370926017335
20642791 13 18410573959492475940
21641784 216 18187942706660905092
21796203 349 17323553011995790154
23558518 356 18261396603119188294
23559900 14 17689426514028669667
255183 313 18269008505060330009
283562 15 18409161082972191483
3027735 51 18268142072501144119
3380486 145 18336837510352830163
350125 39 18411702114980543232
3886686 26 17832385793635389018
4015057 19 17904190783066433399
4409770 3 18334282163693747861
463206 1 18047192126865625242
508180 173 18118096265419664311
5104073 3 18338504241911767904
57527452 28 16199865198083598263
6004065 56 17836070539739965638
653340 110 18410849928653370466
6669772 16 17476922350765213046
9777508 108 18339073775164258680" 
  "593.98
9.71
6.8
1.12
13.83
2.73
0.14
-3.25
0.78
-9.86
-0.2
-0.96
0.72
-0.17" 
  1310.348
  315.5
  "2
5
10" 
  "1
38
42
26
37
45
22
33
16
40
44
31
23
13
43
39
19
35
21
27
32
41
8
15
17
7
29
36
25
18
30
34
12
28
20
14
6
10
24
11
9
3
5
2
4" 
  4.2
  14_R_5_16_12_35 
  15_S_1_13_17_36 
  16_S_2_1_14_37 
  ligands 
  ligands 
  0
  2
 m_depend[5] { 
  # First column is dependency index #
  i_m_depend_dependency
  s_m_depend_property
  :::
  1 10 s_st_Chirality_1 
  2 10 s_st_Chirality_2 
  3 10 s_st_Chirality_3 
  4 10 s_st_Chirality_4 
  5 10 s_st_Chirality_5 
  :::
 } 
 m_atom[52] { 
  # First column is atom index #
  i_m_mmod_type
  r_m_x_coord
  r_m_y_coord
  r_m_z_coord
  i_m_residue_number
  i_m_color
  i_m_atomic_number
  s_m_color_rgb
  i_sd_original_parity
  :::
  1 16 -1.240400 -2.294700 1.003800 900 70 8 FF2F2F  <>
  2 16 -0.812700 -0.660300 -0.662700 900 70 8 FF2F2F  <>
  3 16 -5.024400 -1.644900 -0.564700 900 70 8 FF2F2F  <>
  4 16 -3.692800 -4.121300 -1.054900 900 70 8 FF2F2F  <>
  5 16 -3.597800 -0.790100 1.666600 900 70 8 FF2F2F  <>
  6 16 2.036000 1.601000 -0.063000 900 70 8 FF2F2F  <>
  7 15 1.360500 -2.390700 -0.526400 900 70 8 FF2F2F  <>
  8 16 3.914900 -2.863400 -0.229600 900 70 8 FF2F2F  <>
  9 16 6.701100 0.914900 0.482400 900 70 8 FF2F2F  <>
  10 16 -2.526200 3.904000 1.981200 900 70 8 FF2F2F  <>
  11 16 -3.167400 5.128800 -0.430300 900 70 8 FF2F2F  <>
  12 3 -3.605800 -1.785300 -0.542400 900 2 6 A0A0A0  2
  13 3 -3.246600 -3.194100 -0.068500 900 2 6 A0A0A0  2
  14 3 -2.992000 -0.725900 0.374500 900 2 6 A0A0A0  2
  15 3 -1.728600 -3.314100 0.125800 900 2 6 A0A0A0  2
  16 3 -1.492800 -0.960100 0.551300 900 2 6 A0A0A0  1
  17 3 -1.334800 -4.655700 0.737800 900 2 6 A0A0A0  <>
  18 2 0.465500 -0.200300 -0.431200 900 2 6 A0A0A0  <>
  19 2 0.758600 1.102300 -0.264300 900 2 6 A0A0A0  <>
  20 2 1.566100 -1.192900 -0.383100 900 2 6 A0A0A0  <>
  21 2 2.917600 -0.658800 -0.155600 900 2 6 A0A0A0  <>
  22 2 3.082100 0.716700 -0.007200 900 2 6 A0A0A0  <>
  23 2 -0.270300 2.156600 -0.304300 900 2 6 A0A0A0  <>
  24 2 4.021500 -1.512600 -0.090600 900 2 6 A0A0A0  <>
  25 2 4.354000 1.248100 0.207200 900 2 6 A0A0A0  <>
  26 2 -0.922600 2.540400 0.867800 900 2 6 A0A0A0  <>
  27 2 -0.592900 2.771600 -1.514500 900 2 6 A0A0A0  <>
  28 2 5.292600 -0.978600 0.124400 900 2 6 A0A0A0  <>
  29 2 5.458800 0.398900 0.273000 900 2 6 A0A0A0  <>
  30 2 -1.896400 3.538300 0.829900 900 2 6 A0A0A0  <>
  31 2 -1.566600 3.769400 -1.552400 900 2 6 A0A0A0  <>
  32 2 -2.218400 4.152800 -0.380200 900 2 6 A0A0A0  <>
  33 41 -3.259700 -1.636300 -1.572100 900 21 1 FFFFFF  <>
  34 41 -3.778500 -3.424200 0.862100 900 21 1 FFFFFF  <>
  35 41 -3.198100 0.269200 -0.035800 900 21 1 FFFFFF  <>
  36 41 -1.217700 -3.232900 -0.841900 900 21 1 FFFFFF  <>
  37 41 -1.144200 -0.312500 1.365500 900 21 1 FFFFFF  <>
  38 41 -1.789200 -4.782100 1.726700 900 21 1 FFFFFF  <>
  39 41 -1.638700 -5.492400 0.102000 900 21 1 FFFFFF  <>
  40 41 -0.250000 -4.704800 0.882100 900 21 1 FFFFFF  <>
  41 42 -5.344900 -1.725400 0.349900 900 21 1 FFFFFF  <>
  42 42 -3.204300 -3.945200 -1.877000 900 21 1 FFFFFF  <>
  43 42 -3.232700 -0.062400 2.198500 900 21 1 FFFFFF  <>
  44 41 4.486000 2.321000 0.323000 900 21 1 FFFFFF  <>
  45 41 -0.668600 2.067600 1.814100 900 21 1 FFFFFF  <>
  46 41 -0.093200 2.483600 -2.436300 900 21 1 FFFFFF  <>
  47 41 6.158600 -1.634500 0.176700 900 21 1 FFFFFF  <>
  48 41 -1.813000 4.244200 -2.498200 900 21 1 FFFFFF  <>
  49 42 4.795700 -3.268200 -0.152100 900 21 1 FFFFFF  <>
  50 42 7.346500 0.187500 0.499500 900 21 1 FFFFFF  <>
  51 42 -2.177800 3.371100 2.716400 900 21 1 FFFFFF  <>
  52 42 -3.512900 5.265800 0.469000 900 21 1 FFFFFF  <>
  :::
 } 
 m_bond[55] { 
  # First column is bond index #
  i_m_from
  i_m_to
  i_m_order
  :::
  1 1 15 1
  2 1 16 1
  3 2 16 1
  4 2 18 1
  5 3 12 1
  6 3 41 1
  7 4 13 1
  8 4 42 1
  9 5 14 1
  10 5 43 1
  11 6 19 1
  12 6 22 1
  13 7 20 2
  14 8 24 1
  15 8 49 1
  16 9 29 1
  17 9 50 1
  18 10 30 1
  19 10 51 1
  20 11 32 1
  21 11 52 1
  22 12 13 1
  23 12 14 1
  24 12 33 1
  25 13 15 1
  26 13 34 1
  27 14 16 1
  28 14 35 1
  29 15 17 1
  30 15 36 1
  31 16 37 1
  32 17 38 1
  33 17 39 1
  34 17 40 1
  35 18 19 2
  36 18 20 1
  37 19 23 1
  38 20 21 1
  39 21 22 1
  40 21 24 2
  41 22 25 2
  42 23 26 2
  43 23 27 1
  44 24 28 1
  45 25 29 1
  46 25 44 1
  47 26 30 1
  48 26 45 1
  49 27 31 2
  50 27 46 1
  51 28 29 2
  52 28 47 1
  53 30 32 2
  54 31 32 1
  55 31 48 1
  :::
 } 
} 

f_m_ct { 
 s_m_title
 s_m_entry_id
 s_m_entry_name
 s_m_Source_Path
 s_m_Source_File
 i_m_Source_File_Index
 b_sd_chiral_flag
 i_sd_version
 i_m_ct_enhanced_stereo_status
 s_st_Chirality_1
 s_st_Chirality_2
 i_sd_PUBCHEM\_COMPOUND\_CID
 r_sd_PUBCHEM\_CONFORMER\_RMSD
 s_sd_PUBCHEM\_MMFF94\_PARTIAL\_CHARGES
 s_sd_PUBCHEM\_PHARMACOPHORE\_FEATURES
 i_sd_PUBCHEM\_HEAVY\_ATOM\_COUNT
 i_sd_PUBCHEM\_ATOM\_DEF\_STEREO\_COUNT
 i_sd_PUBCHEM\_ATOM\_UDEF\_STEREO\_COUNT
 i_sd_PUBCHEM\_BOND\_DEF\_STEREO\_COUNT
 i_sd_PUBCHEM\_BOND\_UDEF\_STEREO\_COUNT
 i_sd_PUBCHEM\_ISOTOPIC\_ATOM\_COUNT
 i_sd_PUBCHEM\_COMPONENT\_COUNT
 i_sd_PUBCHEM\_CACTVS\_TAUTO\_COUNT
 s_sd_PUBCHEM\_CONFORMER\_ID
 r_sd_PUBCHEM\_MMFF94\_ENERGY
 r_sd_PUBCHEM\_FEATURE\_SELFOVERLAP
 s_sd_PUBCHEM\_SHAPE\_FINGERPRINT
 s_sd_PUBCHEM\_SHAPE\_MULTIPOLES
 r_sd_PUBCHEM\_SHAPE\_SELFOVERLAP
 r_sd_PUBCHEM\_SHAPE\_VOLUME
 s_sd_PUBCHEM\_COORDINATE\_TYPE
 r_sd_PUBCHEM\_EFFECTIVE\_ROTOR\_COUNT
 s_st_Chirality_3
 i_sd_PUBCHEM\_CONFORMER\_DIVERSEORDER
 s_m_subgroup_title
 s_m_subgroupid
 b_m_subgroup_collapsed
 i_m_ct_format
 :::
 "ephedrannin A" 
  44 
  Conformer3D_CID_21676348.1 
  /home/exx/Documents/Jianing/covid 
  ligands.maegz 
  44
  1
  0
  0
  12_S_13_15_16_42 
  13_S_3_14_12_43 
  21676348
  0.8
  "59
1 -0.36
10 -0.53
11 -0.53
12 0.29
13 0.28
14 0.7
15 -0.14
16 -0.14
17 0.08
18 0.08
19 -0.14
2 -0.36
20 0.08
21 0.08
22 -0.15
23 0.09
24 -0.15
25 0.08
26 -0.15
27 -0.15
28 -0.15
29 0.08
3 -0.68
30 0.47
31 0.05
32 -0.15
33 -0.15
34 0.09
35 0.08
36 0.03
37 -0.15
38 -0.15
39 -0.15
4 -0.16
40 -0.15
41 0.08
44 0.4
45 0.15
46 0.15
47 0.15
48 0.15
49 0.15
5 -0.53
50 0.15
51 0.15
52 0.45
53 0.45
54 0.45
55 0.45
56 0.15
57 0.15
58 0.45
59 0.15
6 -0.53
60 0.15
61 0.45
7 -0.53
8 -0.57
9 -0.53" 
  "19
1 1 acceptor
1 10 donor
1 11 donor
1 2 acceptor
1 3 acceptor
1 3 donor
1 4 acceptor
1 5 donor
1 6 donor
1 7 donor
1 8 acceptor
1 9 donor
6 1 12 13 14 15 17 rings
6 15 17 20 22 23 25 rings
6 16 18 21 24 28 29 rings
6 19 26 27 32 33 35 rings
6 2 12 13 14 16 18 rings
6 36 37 38 39 40 41 rings
6 4 20 23 30 31 34 rings" 
  41
  3
  0
  0
  0
  0
  1
  864
  014AC13C00000001 
  142.5014
  98.049
  "10305334 12 17608361351173330041
10622 236 17981302793059605758
10764073 3 18041284292534126303
11135926 11 17824254024743304348
11297750 10 17549559405043501023
117089 54 17754169787620860474
12107183 9 18334863822577334865
12107698 1 18187365402372521832
12422481 6 18411700941894613771
12608794 3 18342163484263178079
12633046 712 17677053576020303555
12788726 201 17407972445339727743
13540713 5 18125434456745345214
13673619 4 16226045565972228626
14279260 333 17533484653137023770
14294032 229 17630623421453393679
14395042 24 18128519652515319871
14840074 17 18411414012335986294
15064986 96 18269295554302943690
15840311 113 17274549698796147947
16728300 4 17752189605527654578
19315958 150 17775288258031868994
1979834 28 18200605700436204659
20505436 4 17976842074411923220
20554085 129 16988568987379301427
20764821 26 18340194268123702790
20771845 140 17845669131065262435
208703 8 17822844266068116458
21033648 29 17775564247327670506
21779490 27 16986000653262187951
21781055 127 17559700389479729320
23559900 14 17059791038806883284
255183 313 18130210593253555222
3493558 16 17196872375958302689
4017518 198 17844834605591429598
4340502 62 17489310759007784787
44880168 125 18058720309589989654
54039377 194 17896038759614315338
6058803 2 17981599678320114004
6679774 75 18411711971392892038
6691757 9 17774139275947430126" 
  "779.2
15.13
4.77
2.61
5.04
0.66
0.17
-1.66
-16.36
-2.83
5.08
-0.24
-2.16
-4.12" 
  1794.307
  394.9
  "2
5
10" 
  2.6
  14_R_1_2_13_19 
  1
  ligands 
  ligands 
  0
  2
 m_depend[3] { 
  # First column is dependency index #
  i_m_depend_dependency
  s_m_depend_property
  :::
  1 10 s_st_Chirality_1 
  2 10 s_st_Chirality_2 
  3 10 s_st_Chirality_3 
  :::
 } 
 m_atom[61] { 
  # First column is atom index #
  i_m_mmod_type
  r_m_x_coord
  r_m_y_coord
  r_m_z_coord
  i_m_residue_number
  i_m_color
  i_m_atomic_number
  s_m_color_rgb
  i_sd_original_parity
  :::
  1 16 -2.613700 1.201200 -0.599900 900 70 8 FF2F2F  <>
  2 16 -3.010500 -1.097100 -0.971500 900 70 8 FF2F2F  <>
  3 16 -2.308100 -1.614600 1.826400 900 70 8 FF2F2F  <>
  4 16 2.071000 0.515900 0.323100 900 70 8 FF2F2F  <>
  5 16 1.653300 -2.214700 -0.264700 900 70 8 FF2F2F  <>
  6 16 0.470300 4.499500 -1.912200 900 70 8 FF2F2F  <>
  7 16 -0.902600 -4.424600 -3.601300 900 70 8 FF2F2F  <>
  8 15 2.980200 4.089600 -1.392100 900 70 8 FF2F2F  <>
  9 16 5.052700 2.576300 -0.433200 900 70 8 FF2F2F  <>
  10 16 -8.133800 0.614400 2.249500 900 70 8 FF2F2F  <>
  11 16 7.021800 -2.680400 2.487700 900 70 8 FF2F2F  <>
  12 3 -0.576300 -0.532000 0.510000 900 2 6 A0A0A0  2
  13 3 -1.952100 -0.402700 1.166800 900 2 6 A0A0A0  1
  14 3 -2.942300 -0.060600 0.034600 900 2 6 A0A0A0  1
  15 2 -0.249800 0.813500 -0.099100 900 2 6 A0A0A0  <>
  16 2 -0.656100 -1.586100 -0.570100 900 2 6 A0A0A0  <>
  17 2 -1.296600 1.582300 -0.633600 900 2 6 A0A0A0  <>
  18 2 -1.860900 -1.784600 -1.255800 900 2 6 A0A0A0  <>
  19 2 -4.343400 0.122200 0.631300 900 2 6 A0A0A0  <>
  20 2 1.065900 1.295300 -0.191200 900 2 6 A0A0A0  <>
  21 2 0.466600 -2.346900 -0.920200 900 2 6 A0A0A0  <>
  22 2 -1.034000 2.815200 -1.234500 900 2 6 A0A0A0  <>
  23 2 1.320000 2.527400 -0.793100 900 2 6 A0A0A0  <>
  24 2 -1.943200 -2.739000 -2.271300 900 2 6 A0A0A0  <>
  25 2 0.273300 3.290900 -1.314500 900 2 6 A0A0A0  <>
  26 2 -4.759100 1.381600 1.063900 900 2 6 A0A0A0  <>
  27 2 -5.201500 -0.971700 0.742600 900 2 6 A0A0A0  <>
  28 2 0.382600 -3.297800 -1.936800 900 2 6 A0A0A0  <>
  29 2 -0.821200 -3.493600 -2.611500 900 2 6 A0A0A0  <>
  30 2 2.706900 3.012000 -0.879700 900 2 6 A0A0A0  <>
  31 2 3.378000 0.962500 0.240700 900 2 6 A0A0A0  <>
  32 2 -6.032700 1.546900 1.607700 900 2 6 A0A0A0  <>
  33 2 -6.475400 -0.806400 1.286500 900 2 6 A0A0A0  <>
  34 2 3.755900 2.127900 -0.319400 900 2 6 A0A0A0  <>
  35 2 -6.890800 0.452900 1.719200 900 2 6 A0A0A0  <>
  36 2 4.330000 0.008200 0.828400 900 2 6 A0A0A0  <>
  37 2 5.333400 -0.552200 0.037700 900 2 6 A0A0A0  <>
  38 2 4.230900 -0.335600 2.176700 900 2 6 A0A0A0  <>
  39 2 6.237500 -1.456000 0.595200 900 2 6 A0A0A0  <>
  40 2 5.135300 -1.239600 2.734300 900 2 6 A0A0A0  <>
  41 2 6.138500 -1.799800 1.943300 900 2 6 A0A0A0  <>
  42 41 0.145600 -0.821100 1.282900 900 21 1 FFFFFF  <>
  43 41 -1.938600 0.393000 1.924700 900 21 1 FFFFFF  <>
  44 42 -1.629800 -1.790000 2.500700 900 21 1 FFFFFF  <>
  45 41 -1.851700 3.405900 -1.641400 900 21 1 FFFFFF  <>
  46 41 -2.884800 -2.891200 -2.793500 900 21 1 FFFFFF  <>
  47 41 -4.108200 2.249400 1.006700 900 21 1 FFFFFF  <>
  48 41 -4.898700 -1.964700 0.422400 900 21 1 FFFFFF  <>
  49 41 1.249500 -3.896200 -2.206700 900 21 1 FFFFFF  <>
  50 41 -6.349700 2.529600 1.946500 900 21 1 FFFFFF  <>
  51 41 -7.133700 -1.667000 1.369800 900 21 1 FFFFFF  <>
  52 42 2.306100 -2.823700 -0.650100 900 21 1 FFFFFF  <>
  53 42 1.410200 4.735600 -1.906300 900 21 1 FFFFFF  <>
  54 42 -1.807200 -4.427000 -3.958500 900 21 1 FFFFFF  <>
  55 42 5.030900 3.438800 -0.882600 900 21 1 FFFFFF  <>
  56 41 5.423100 -0.302900 -1.016800 900 21 1 FFFFFF  <>
  57 41 3.456200 0.093600 2.807500 900 21 1 FFFFFF  <>
  58 42 -8.590200 -0.244500 2.250000 900 21 1 FFFFFF  <>
  59 41 7.016000 -1.890300 -0.026100 900 21 1 FFFFFF  <>
  60 41 5.048000 -1.498500 3.786000 900 21 1 FFFFFF  <>
  61 42 6.806300 -2.802000 3.428300 900 21 1 FFFFFF  <>
  :::
 } 
 m_bond[67] { 
  # First column is bond index #
  i_m_from
  i_m_to
  i_m_order
  :::
  1 1 14 1
  2 1 17 1
  3 2 14 1
  4 2 18 1
  5 3 13 1
  6 3 44 1
  7 4 20 1
  8 4 31 1
  9 5 21 1
  10 5 52 1
  11 6 25 1
  12 6 53 1
  13 7 29 1
  14 7 54 1
  15 8 30 2
  16 9 34 1
  17 9 55 1
  18 10 35 1
  19 10 58 1
  20 11 41 1
  21 11 61 1
  22 12 13 1
  23 12 15 1
  24 12 16 1
  25 12 42 1
  26 13 14 1
  27 13 43 1
  28 14 19 1
  29 15 17 2
  30 15 20 1
  31 16 18 1
  32 16 21 2
  33 17 22 1
  34 18 24 2
  35 19 26 2
  36 19 27 1
  37 20 23 2
  38 21 28 1
  39 22 25 2
  40 22 45 1
  41 23 25 1
  42 23 30 1
  43 24 29 1
  44 24 46 1
  45 26 32 1
  46 26 47 1
  47 27 33 2
  48 27 48 1
  49 28 29 2
  50 28 49 1
  51 30 34 1
  52 31 34 2
  53 31 36 1
  54 32 35 2
  55 32 50 1
  56 33 35 1
  57 33 51 1
  58 36 37 2
  59 36 38 1
  60 37 39 1
  61 37 56 1
  62 38 40 2
  63 38 57 1
  64 39 41 2
  65 39 59 1
  66 40 41 1
  67 40 60 1
  :::
 } 
} 

f_m_ct { 
 s_m_title
 s_m_entry_id
 s_m_entry_name
 s_m_Source_Path
 s_m_Source_File
 i_m_Source_File_Index
 b_sd_chiral_flag
 i_sd_version
 i_m_ct_enhanced_stereo_status
 s_st_Chirality_1
 s_st_Chirality_2
 i_sd_PUBCHEM\_COMPOUND\_CID
 r_sd_PUBCHEM\_CONFORMER\_RMSD
 s_sd_PUBCHEM\_MMFF94\_PARTIAL\_CHARGES
 s_sd_PUBCHEM\_PHARMACOPHORE\_FEATURES
 i_sd_PUBCHEM\_HEAVY\_ATOM\_COUNT
 i_sd_PUBCHEM\_ATOM\_DEF\_STEREO\_COUNT
 i_sd_PUBCHEM\_ATOM\_UDEF\_STEREO\_COUNT
 i_sd_PUBCHEM\_BOND\_DEF\_STEREO\_COUNT
 i_sd_PUBCHEM\_BOND\_UDEF\_STEREO\_COUNT
 i_sd_PUBCHEM\_ISOTOPIC\_ATOM\_COUNT
 i_sd_PUBCHEM\_COMPONENT\_COUNT
 i_sd_PUBCHEM\_CACTVS\_TAUTO\_COUNT
 r_sd_PUBCHEM\_MMFF94\_ENERGY
 r_sd_PUBCHEM\_FEATURE\_SELFOVERLAP
 s_sd_PUBCHEM\_SHAPE\_FINGERPRINT
 s_sd_PUBCHEM\_SHAPE\_MULTIPOLES
 r_sd_PUBCHEM\_SHAPE\_SELFOVERLAP
 r_sd_PUBCHEM\_SHAPE\_VOLUME
 s_sd_PUBCHEM\_COORDINATE\_TYPE
 s_sd_PUBCHEM\_CONFORMER\_DIVERSEORDER
 r_sd_PUBCHEM\_EFFECTIVE\_ROTOR\_COUNT
 r_sd_PUBCHEM\_CONFORMER\_ID
 s_m_subgroup_title
 s_m_subgroupid
 b_m_subgroup_collapsed
 i_m_ct_format
 :::
 "ephedrannin B" 
  45 
  Conformer3D_CID_25051177.1 
  /home/exx/Documents/Jianing/covid 
  ligands.maegz 
  45
  1
  0
  0
  11_S_14_15_12_41 
  13_S_1_2_18_12 
  25051177
  0.8
  "56
1 -0.36
10 -0.53
11 0.29
13 0.7
14 -0.14
15 -0.14
16 0.08
17 0.08
18 -0.14
19 0.08
2 -0.36
20 0.08
21 -0.15
22 0.09
23 -0.15
24 0.08
25 -0.15
26 -0.15
27 -0.15
28 0.08
29 0.47
3 -0.16
30 0.05
31 -0.15
32 -0.15
33 0.09
34 0.08
35 0.03
36 -0.15
37 -0.15
38 -0.15
39 -0.15
4 -0.53
40 0.08
44 0.15
45 0.15
46 0.15
47 0.15
48 0.15
49 0.15
5 -0.53
50 0.15
51 0.45
52 0.45
53 0.45
54 0.45
55 0.15
56 0.15
57 0.45
58 0.15
59 0.15
6 -0.53
60 0.45
7 -0.57
8 -0.53
9 -0.53" 
  "17
1 1 acceptor
1 10 donor
1 2 acceptor
1 3 acceptor
1 4 donor
1 5 donor
1 6 donor
1 7 acceptor
1 8 donor
1 9 donor
6 1 11 12 13 14 16 rings
6 14 16 19 21 22 24 rings
6 15 17 20 23 27 28 rings
6 18 25 26 31 32 34 rings
6 2 11 12 13 15 17 rings
6 3 19 22 29 30 33 rings
6 35 36 37 38 39 40 rings" 
  40
  0
  2
  0
  0
  0
  1
  864
  137.0721
  87.883
  "10190108 129 18114182970213439218
10439779 11 18200315544824063181
10764073 3 18060133220416563022
10940486 97 18124305275742490646
11049842 53 17985578690684415702
11297750 10 17618234905319135406
11763715 3 16908323587689466246
12422481 6 18410292467525838992
12788726 201 17695081281050462975
13383668 40 17631738141982118174
13540713 5 18119814852625839013
13673619 4 15140967261614661281
14117953 113 18337675213574391221
14279260 333 17023455331756166464
14840074 17 18408322185844291714
15021287 119 18113897190998534665
15276724 80 18260537936520848452
15324884 4 17759261595576602253
15420108 30 18131343081899401023
15444296 121 18261680384425525346
15840311 113 17701831990445026393
19304671 126 15336612011762990433
1979834 28 18268449952989518657
20587220 17 17272292332621022369
20642791 105 18200591527313660083
20739085 24 18266761094481284815
21033648 29 18060429005581316843
21057603 285 17458617870787499440
21133410 90 17986651849168803629
21927370 108 16950834810030813432
22149856 69 17771099101840422179
23522609 53 18263091071213777252
249057 25 18263647423685832423
25019877 29 17989483004855750703
25223398 141 18200593730605373275
255183 313 18340759369412665512
5028188 123 18201161066358251980
513202 73 17970616408195698258
5171179 24 17623861123582593855
54728670 133 17678440983938664100
57527293 21 18410568488542969066
58083652 198 17676476294203899760
6058803 2 17975420427224736669
6371009 1 18270397312984664375" 
  "764.49
15.38
4.81
2.54
6.43
0.3
0
-2.38
-16.94
-2.77
5.14
-0.13
-1.92
-4.24" 
  1760.503
  387.7
  "2
5
10" 
  "1
3
2" 
  2.6
  inf
  ligands 
  ligands 
  0
  2
 m_depend[2] { 
  # First column is dependency index #
  i_m_depend_dependency
  s_m_depend_property
  :::
  1 10 s_st_Chirality_1 
  2 10 s_st_Chirality_2 
  :::
 } 
 m_atom[60] { 
  # First column is atom index #
  i_m_mmod_type
  r_m_x_coord
  r_m_y_coord
  r_m_z_coord
  i_m_residue_number
  i_m_color
  i_m_atomic_number
  s_m_color_rgb
  i_sd_original_parity
  :::
  1 16 2.680100 -1.219300 -0.532200 900 70 8 FF2F2F  <>
  2 16 3.065200 1.076300 -0.933100 900 70 8 FF2F2F  <>
  3 16 -2.010500 -0.484800 0.324200 900 70 8 FF2F2F  <>
  4 16 -1.555900 2.284700 -0.103800 900 70 8 FF2F2F  <>
  5 16 -0.420400 -4.465700 -1.927800 900 70 8 FF2F2F  <>
  6 16 0.991000 4.529300 -3.425700 900 70 8 FF2F2F  <>
  7 15 -2.936300 -4.030800 -1.445700 900 70 8 FF2F2F  <>
  8 16 -5.011600 -2.483900 -0.428100 900 70 8 FF2F2F  <>
  9 16 8.192700 -0.430700 2.346400 900 70 8 FF2F2F  <>
  10 16 -7.017200 2.662300 2.477800 900 70 8 FF2F2F  <>
  11 3 0.646100 0.526000 0.572000 900 2 6 A0A0A0  2
  12 3 2.024000 0.404200 1.216500 900 2 6 A0A0A0  <>
  13 3 3.001700 0.048400 0.082900 900 2 6 A0A0A0  1
  14 2 0.314900 -0.805100 -0.065700 900 2 6 A0A0A0  <>
  15 2 0.730700 1.612000 -0.471500 900 2 6 A0A0A0  <>
  16 2 1.359200 -1.581600 -0.592800 900 2 6 A0A0A0  <>
  17 2 1.928400 1.802500 -1.173100 900 2 6 A0A0A0  <>
  18 2 4.401300 -0.081200 0.693600 900 2 6 A0A0A0  <>
  19 2 -1.005200 -1.270700 -0.183500 900 2 6 A0A0A0  <>
  20 2 -0.378200 2.410500 -0.776600 900 2 6 A0A0A0  <>
  21 2 1.091800 -2.805100 -1.210800 900 2 6 A0A0A0  <>
  22 2 -1.264100 -2.494900 -0.802200 900 2 6 A0A0A0  <>
  23 2 2.015000 2.782400 -2.163500 900 2 6 A0A0A0  <>
  24 2 -0.219100 -3.264900 -1.316200 900 2 6 A0A0A0  <>
  25 2 5.233900 1.035200 0.771200 900 2 6 A0A0A0  <>
  26 2 4.842900 -1.315000 1.171600 900 2 6 A0A0A0  <>
  27 2 -0.289300 3.388400 -1.767200 900 2 6 A0A0A0  <>
  28 2 0.905700 3.573600 -2.460200 900 2 6 A0A0A0  <>
  29 2 -2.654200 -2.967200 -0.910000 900 2 6 A0A0A0  <>
  30 2 -3.317600 -0.929400 0.236200 900 2 6 A0A0A0  <>
  31 2 6.507900 0.918000 1.326700 900 2 6 A0A0A0  <>
  32 2 6.116900 -1.432500 1.727100 900 2 6 A0A0A0  <>
  33 2 -3.696000 -2.085200 -0.336000 900 2 6 A0A0A0  <>
  34 2 6.949400 -0.315900 1.804700 900 2 6 A0A0A0  <>
  35 2 -4.286000 0.010700 0.823000 900 2 6 A0A0A0  <>
  36 2 -5.284600 0.571000 0.026400 900 2 6 A0A0A0  <>
  37 2 -4.205300 0.341400 2.175700 900 2 6 A0A0A0  <>
  38 2 -6.202400 1.462000 0.582500 900 2 6 A0A0A0  <>
  39 2 -5.123100 1.232400 2.731800 900 2 6 A0A0A0  <>
  40 2 -6.121600 1.792700 1.935200 900 2 6 A0A0A0  <>
  41 41 -0.069000 0.780400 1.362900 900 21 1 FFFFFF  <>
  42 41 2.012500 -0.374600 1.991400 900 21 1 FFFFFF  <>
  43 41 2.302100 1.351300 1.698900 900 21 1 FFFFFF  <>
  44 41 1.909100 -3.401300 -1.610600 900 21 1 FFFFFF  <>
  45 41 2.949900 2.926100 -2.700000 900 21 1 FFFFFF  <>
  46 41 4.910500 2.010900 0.419700 900 21 1 FFFFFF  <>
  47 41 4.210600 -2.197700 1.137000 900 21 1 FFFFFF  <>
  48 41 -1.146200 4.014900 -2.003200 900 21 1 FFFFFF  <>
  49 41 7.145800 1.795900 1.384300 900 21 1 FFFFFF  <>
  50 41 6.454300 -2.395400 2.100700 900 21 1 FFFFFF  <>
  51 42 -2.200700 2.920500 -0.458100 900 21 1 FFFFFF  <>
  52 42 -1.363100 -4.690300 -1.940000 900 21 1 FFFFFF  <>
  53 42 1.888400 4.519700 -3.800800 900 21 1 FFFFFF  <>
  54 42 -5.025100 -3.342000 -0.886200 900 21 1 FFFFFF  <>
  55 41 -5.359700 0.333600 -1.032100 900 21 1 FFFFFF  <>
  56 41 -3.434000 -0.087800 2.810700 900 21 1 FFFFFF  <>
  57 42 8.629600 0.438000 2.319200 900 21 1 FFFFFF  <>
  58 41 -6.976900 1.896900 -0.043400 900 21 1 FFFFFF  <>
  59 41 -5.049600 1.481800 3.787000 900 21 1 FFFFFF  <>
  60 42 -6.813300 2.776100 3.422100 900 21 1 FFFFFF  <>
  :::
 } 
 m_bond[66] { 
  # First column is bond index #
  i_m_from
  i_m_to
  i_m_order
  :::
  1 1 13 1
  2 1 16 1
  3 2 13 1
  4 2 17 1
  5 3 19 1
  6 3 30 1
  7 4 20 1
  8 4 51 1
  9 5 24 1
  10 5 52 1
  11 6 28 1
  12 6 53 1
  13 7 29 2
  14 8 33 1
  15 8 54 1
  16 9 34 1
  17 9 57 1
  18 10 40 1
  19 10 60 1
  20 11 12 1
  21 11 14 1
  22 11 15 1
  23 11 41 1
  24 12 13 1
  25 12 42 1
  26 12 43 1
  27 13 18 1
  28 14 16 2
  29 14 19 1
  30 15 17 1
  31 15 20 2
  32 16 21 1
  33 17 23 2
  34 18 25 2
  35 18 26 1
  36 19 22 2
  37 20 27 1
  38 21 24 2
  39 21 44 1
  40 22 24 1
  41 22 29 1
  42 23 28 1
  43 23 45 1
  44 25 31 1
  45 25 46 1
  46 26 32 2
  47 26 47 1
  48 27 28 2
  49 27 48 1
  50 29 33 1
  51 30 33 2
  52 30 35 1
  53 31 34 2
  54 31 49 1
  55 32 34 1
  56 32 50 1
  57 35 36 2
  58 35 37 1
  59 36 38 1
  60 36 55 1
  61 37 39 2
  62 37 56 1
  63 38 40 2
  64 38 58 1
  65 39 40 1
  66 39 59 1
  :::
 } 
} 

f_m_ct { 
 s_m_title
 s_m_entry_id
 s_m_entry_name
 s_m_Source_Path
 s_m_Source_File
 i_m_Source_File_Index
 b_sd_chiral_flag
 i_sd_version
 i_m_ct_enhanced_stereo_status
 s_st_Chirality_1
 s_st_Chirality_2
 i_sd_PUBCHEM\_COMPOUND\_CID
 r_sd_PUBCHEM\_CONFORMER\_RMSD
 s_sd_PUBCHEM\_MMFF94\_PARTIAL\_CHARGES
 s_sd_PUBCHEM\_PHARMACOPHORE\_FEATURES
 i_sd_PUBCHEM\_HEAVY\_ATOM\_COUNT
 i_sd_PUBCHEM\_ATOM\_DEF\_STEREO\_COUNT
 i_sd_PUBCHEM\_ATOM\_UDEF\_STEREO\_COUNT
 i_sd_PUBCHEM\_BOND\_DEF\_STEREO\_COUNT
 i_sd_PUBCHEM\_BOND\_UDEF\_STEREO\_COUNT
 i_sd_PUBCHEM\_ISOTOPIC\_ATOM\_COUNT
 i_sd_PUBCHEM\_COMPONENT\_COUNT
 i_sd_PUBCHEM\_CACTVS\_TAUTO\_COUNT
 s_sd_PUBCHEM\_CONFORMER\_ID
 r_sd_PUBCHEM\_MMFF94\_ENERGY
 r_sd_PUBCHEM\_FEATURE\_SELFOVERLAP
 s_sd_PUBCHEM\_SHAPE\_FINGERPRINT
 s_sd_PUBCHEM\_SHAPE\_MULTIPOLES
 r_sd_PUBCHEM\_SHAPE\_SELFOVERLAP
 r_sd_PUBCHEM\_SHAPE\_VOLUME
 s_sd_PUBCHEM\_COORDINATE\_TYPE
 s_sd_PUBCHEM\_CONFORMER\_DIVERSEORDER
 r_sd_PUBCHEM\_EFFECTIVE\_ROTOR\_COUNT
 s_st_Chirality_3
 s_st_Chirality_4
 s_st_Chirality_5
 s_m_subgroup_title
 s_m_subgroupid
 b_m_subgroup_collapsed
 i_m_ct_format
 :::
 "mahuannin A" 
  46 
  Conformer3D_CID_5317052.1 
  /home/exx/Documents/Jianing/covid 
  ligands.maegz 
  46
  1
  0
  0
  11_S_12_14_15_41 
  12_S_4_13_11_42 
  5317052
  0.8
  "58
1 -0.36
10 -0.53
11 0.29
12 0.28
13 0.7
14 -0.14
15 -0.14
16 0.08
17 0.08
18 0.08
19 -0.14
2 -0.36
20 -0.14
21 0.14
22 0.28
23 0.42
24 -0.15
25 0.08
26 0.08
27 -0.15
28 -0.15
29 -0.15
3 -0.36
30 -0.14
31 -0.15
32 0.08
33 -0.15
34 -0.15
35 -0.15
36 -0.15
37 0.08
38 -0.15
39 -0.15
4 -0.68
40 0.08
47 0.15
48 0.4
49 0.15
5 -0.68
50 0.15
51 0.15
52 0.15
53 0.4
54 0.15
55 0.15
56 0.45
57 0.45
58 0.15
59 0.15
6 -0.53
60 0.45
61 0.15
62 0.15
63 0.45
64 0.45
7 -0.53
8 -0.53
9 -0.53" 
  "19
1 1 acceptor
1 10 donor
1 2 acceptor
1 3 acceptor
1 4 acceptor
1 4 donor
1 5 acceptor
1 5 donor
1 6 donor
1 7 donor
1 8 donor
1 9 donor
6 1 11 12 13 14 16 rings
6 14 16 17 19 24 25 rings
6 15 18 26 27 31 32 rings
6 2 11 12 13 15 18 rings
6 20 28 29 33 34 37 rings
6 3 17 19 21 22 23 rings
6 30 35 36 38 39 40 rings" 
  40
  5
  0
  0
  0
  0
  1
  108
  005121BC00000001 
  138.4776
  98.052
  "10290309 65 17968111823223019794
10794284 68 17915769538471325185
11115154 58 17917716816466088873
11135609 187 18187080654699309557
11297750 10 17541958918893909043
11399939 17 13612517542019122005
11505856 67 17985002396220827825
11513181 2 17986126110352677094
11621639 179 18191845874856843141
12124843 1 18410017641285032686
12166972 35 17606662653037712002
12293681 160 18409451396780653218
12788726 201 18272375217652731312
131258 43 17131271405929390369
13540713 5 18123755253603011800
13560911 43 17314781902808684410
13636023 20 18115290194953242429
13673619 4 15769780143488507068
13911987 19 18335145305759013578
14040221 97 17460340912343452742
14068700 675 18342452638736962864
14117953 113 17748827402465557014
14400156 260 18199469857939152673
14767858 380 18408882944995218055
14787075 74 18408601448432978771
14931854 50 18408891737104353574
15160629 131 17845949462694527767
15198563 99 17846223220122188589
15351339 4 18337100190156800793
15705408 1 18054763330207808005
15968369 26 17765998685921040216
16728433 281 17752742669384551765
16991971 28 17775282815912315967
17492 54 18333450954024375658
18608769 82 17749677402411243675
18681886 176 17774708862258222807
19319366 153 18187634782722112667
20715895 44 17748827432192684982
21049683 271 18408599297582928021
23522609 53 18267310833606024449
23559900 14 18188756362930065893
3534868 343 18123456194909826531
3633792 109 18041277665083402350
4258327 124 17241628276224271740
44880168 125 8182420279032946948
46194498 28 16845567630879947544
469060 322 16881077513780686498
484989 97 18045506563061375483
57527295 17 18408878522054310537
6058803 2 17979357451956935050
6086070 43 18130205101214600501
6371009 1 18189049812128281674
6700243 42 17203057283040149532" 
  "764.49
15.14
4.53
2.58
1.66
1.31
0.1
-0.18
17.11
-0.93
-5.17
-0.55
0.87
-3.03" 
  1746.495
  389.9
  "2
5
10" 
  "1
2" 
  3.4
  13_R_1_2_12_20 
  22_R_5_23_21_45 
  23_R_3_22_30_46 
  ligands 
  ligands 
  0
  2
 m_depend[5] { 
  # First column is dependency index #
  i_m_depend_dependency
  s_m_depend_property
  :::
  1 10 s_st_Chirality_1 
  2 10 s_st_Chirality_2 
  3 10 s_st_Chirality_3 
  4 10 s_st_Chirality_4 
  5 10 s_st_Chirality_5 
  :::
 } 
 m_atom[64] { 
  # First column is atom index #
  i_m_mmod_type
  r_m_x_coord
  r_m_y_coord
  r_m_z_coord
  i_m_residue_number
  i_m_color
  i_m_atomic_number
  s_m_color_rgb
  i_sd_original_parity
  :::
  1 16 -2.565400 -1.107200 0.788100 900 70 8 FF2F2F  <>
  2 16 -2.902500 1.230600 0.806300 900 70 8 FF2F2F  <>
  3 16 2.144800 -0.667300 -0.105200 900 70 8 FF2F2F  <>
  4 16 -2.122100 1.309100 -2.017500 900 70 8 FF2F2F  <>
  5 16 3.604100 -3.042400 -0.754700 900 70 8 FF2F2F  <>
  6 16 0.416900 -4.249900 2.646500 900 70 8 FF2F2F  <>
  7 16 1.807900 2.110700 0.068100 900 70 8 FF2F2F  <>
  8 16 -0.753500 4.847500 2.981700 900 70 8 FF2F2F  <>
  9 16 -7.999200 -0.806300 -2.259100 900 70 8 FF2F2F  <>
  10 16 7.323600 1.730400 -2.749500 900 70 8 FF2F2F  <>
  11 3 -0.453900 0.388900 -0.509800 900 2 6 A0A0A0  2
  12 3 -1.817500 0.199700 -1.177000 900 2 6 A0A0A0  1
  13 3 -2.842500 0.055100 -0.033700 900 2 6 A0A0A0  1
  14 2 -0.180500 -0.860100 0.299600 900 2 6 A0A0A0  <>
  15 2 -0.525600 1.592300 0.401600 900 2 6 A0A0A0  <>
  16 2 -1.261400 -1.513200 0.912100 900 2 6 A0A0A0  <>
  17 2 1.121900 -1.349500 0.504100 900 2 6 A0A0A0  <>
  18 2 -1.739200 1.921500 1.018200 900 2 6 A0A0A0  <>
  19 2 1.337200 -2.504000 1.271600 900 2 6 A0A0A0  <>
  20 2 -4.234600 -0.177500 -0.634000 900 2 6 A0A0A0  <>
  21 3 2.720700 -3.059600 1.486800 900 2 6 A0A0A0  <>
  22 3 3.729400 -2.429800 0.529100 900 2 6 A0A0A0  2
  23 3 3.453400 -0.926400 0.422800 900 2 6 A0A0A0  1
  24 2 -1.048000 -2.647200 1.695100 900 2 6 A0A0A0  <>
  25 2 0.243500 -3.139600 1.872800 900 2 6 A0A0A0  <>
  26 2 0.612300 2.364600 0.668400 900 2 6 A0A0A0  <>
  27 2 -1.815300 3.015800 1.881700 900 2 6 A0A0A0  <>
  28 2 -4.674900 -1.475400 -0.886100 900 2 6 A0A0A0  <>
  29 2 -5.055400 0.910100 -0.926700 900 2 6 A0A0A0  <>
  30 2 4.489700 -0.215500 -0.426600 900 2 6 A0A0A0  <>
  31 2 0.534000 3.455700 1.533600 900 2 6 A0A0A0  <>
  32 2 -0.678400 3.780800 2.139500 900 2 6 A0A0A0  <>
  33 2 -5.940800 -1.686500 -1.432900 900 2 6 A0A0A0  <>
  34 2 -6.321200 0.699000 -1.473400 900 2 6 A0A0A0  <>
  35 2 5.641300 0.299000 0.166700 900 2 6 A0A0A0  <>
  36 2 4.287800 -0.077300 -1.798900 900 2 6 A0A0A0  <>
  37 2 -6.763800 -0.599300 -1.726600 900 2 6 A0A0A0  <>
  38 2 6.593700 0.953500 -0.614600 900 2 6 A0A0A0  <>
  39 2 5.240400 0.577100 -2.580000 900 2 6 A0A0A0  <>
  40 2 6.393200 1.092500 -1.987900 900 2 6 A0A0A0  <>
  41 41 0.290500 0.543700 -1.300000 900 21 1 FFFFFF  <>
  42 41 -1.795800 -0.699200 -1.809200 900 21 1 FFFFFF  <>
  43 41 3.019700 -2.842300 2.519600 900 21 1 FFFFFF  <>
  44 41 2.719400 -4.145300 1.334500 900 21 1 FFFFFF  <>
  45 41 4.749300 -2.621400 0.882500 900 21 1 FFFFFF  <>
  46 41 3.485700 -0.472400 1.424300 900 21 1 FFFFFF  <>
  47 41 -1.889100 -3.149900 2.166800 900 21 1 FFFFFF  <>
  48 42 -2.864700 1.052600 -2.589600 900 21 1 FFFFFF  <>
  49 41 -2.763400 3.268000 2.350600 900 21 1 FFFFFF  <>
  50 41 -4.051200 -2.341600 -0.684900 900 21 1 FFFFFF  <>
  51 41 -4.730600 1.931400 -0.748300 900 21 1 FFFFFF  <>
  52 41 1.412300 4.063700 1.737100 900 21 1 FFFFFF  <>
  53 42 3.811200 -3.986700 -0.650800 900 21 1 FFFFFF  <>
  54 41 -6.278900 -2.700000 -1.631400 900 21 1 FFFFFF  <>
  55 41 -6.952100 1.554300 -1.699600 900 21 1 FFFFFF  <>
  56 42 1.351200 -4.370800 2.876000 900 21 1 FFFFFF  <>
  57 42 2.470300 2.750600 0.380200 900 21 1 FFFFFF  <>
  58 41 5.809600 0.195300 1.235300 900 21 1 FFFFFF  <>
  59 41 3.401700 -0.477200 -2.284000 900 21 1 FFFFFF  <>
  60 42 -1.665700 4.926900 3.309900 900 21 1 FFFFFF  <>
  61 41 7.487900 1.350000 -0.141200 900 21 1 FFFFFF  <>
  62 41 5.079700 0.680700 -3.649700 900 21 1 FFFFFF  <>
  63 42 -8.430500 0.054500 -2.398000 900 21 1 FFFFFF  <>
  64 42 8.054000 2.021400 -2.176900 900 21 1 FFFFFF  <>
  :::
 } 
 m_bond[70] { 
  # First column is bond index #
  i_m_from
  i_m_to
  i_m_order
  :::
  1 1 13 1
  2 1 16 1
  3 2 13 1
  4 2 18 1
  5 3 17 1
  6 3 23 1
  7 4 12 1
  8 4 48 1
  9 5 22 1
  10 5 53 1
  11 6 25 1
  12 6 56 1
  13 7 26 1
  14 7 57 1
  15 8 32 1
  16 8 60 1
  17 9 37 1
  18 9 63 1
  19 10 40 1
  20 10 64 1
  21 11 12 1
  22 11 14 1
  23 11 15 1
  24 11 41 1
  25 12 13 1
  26 12 42 1
  27 13 20 1
  28 14 16 2
  29 14 17 1
  30 15 18 1
  31 15 26 2
  32 16 24 1
  33 17 19 2
  34 18 27 2
  35 19 21 1
  36 19 25 1
  37 20 28 2
  38 20 29 1
  39 21 22 1
  40 21 43 1
  41 21 44 1
  42 22 23 1
  43 22 45 1
  44 23 30 1
  45 23 46 1
  46 24 25 2
  47 24 47 1
  48 26 31 1
  49 27 32 1
  50 27 49 1
  51 28 33 1
  52 28 50 1
  53 29 34 2
  54 29 51 1
  55 30 35 2
  56 30 36 1
  57 31 32 2
  58 31 52 1
  59 33 37 2
  60 33 54 1
  61 34 37 1
  62 34 55 1
  63 35 38 1
  64 35 58 1
  65 36 39 2
  66 36 59 1
  67 38 40 2
  68 38 61 1
  69 39 40 1
  70 39 62 1
  :::
 } 
} 

f_m_ct { 
 s_m_title
 s_m_entry_id
 s_m_entry_name
 s_m_Source_Path
 s_m_Source_File
 i_m_Source_File_Index
 b_sd_chiral_flag
 i_sd_version
 i_m_ct_enhanced_stereo_status
 s_st_Chirality_1
 s_st_Chirality_2
 i_sd_PUBCHEM\_COMPOUND\_CID
 r_sd_PUBCHEM\_CONFORMER\_RMSD
 s_sd_PUBCHEM\_MMFF94\_PARTIAL\_CHARGES
 s_sd_PUBCHEM\_PHARMACOPHORE\_FEATURES
 i_sd_PUBCHEM\_HEAVY\_ATOM\_COUNT
 i_sd_PUBCHEM\_ATOM\_DEF\_STEREO\_COUNT
 i_sd_PUBCHEM\_ATOM\_UDEF\_STEREO\_COUNT
 i_sd_PUBCHEM\_BOND\_DEF\_STEREO\_COUNT
 i_sd_PUBCHEM\_BOND\_UDEF\_STEREO\_COUNT
 i_sd_PUBCHEM\_ISOTOPIC\_ATOM\_COUNT
 i_sd_PUBCHEM\_COMPONENT\_COUNT
 i_sd_PUBCHEM\_CACTVS\_TAUTO\_COUNT
 s_sd_PUBCHEM\_CONFORMER\_ID
 r_sd_PUBCHEM\_MMFF94\_ENERGY
 r_sd_PUBCHEM\_FEATURE\_SELFOVERLAP
 s_sd_PUBCHEM\_SHAPE\_FINGERPRINT
 s_sd_PUBCHEM\_SHAPE\_MULTIPOLES
 r_sd_PUBCHEM\_SHAPE\_SELFOVERLAP
 r_sd_PUBCHEM\_SHAPE\_VOLUME
 s_sd_PUBCHEM\_COORDINATE\_TYPE
 s_sd_PUBCHEM\_CONFORMER\_DIVERSEORDER
 r_sd_PUBCHEM\_EFFECTIVE\_ROTOR\_COUNT
 s_st_Chirality_3
 s_st_Chirality_4
 s_m_subgroup_title
 s_m_subgroupid
 b_m_subgroup_collapsed
 i_m_ct_format
 :::
 "mahuannin D" 
  47 
  Conformer3D_CID_442687.1 
  /home/exx/Documents/Jianing/covid 
  ligands.maegz 
  47
  1
  0
  0
  10_S_13_14_11_40 
  12_S_1_2_19_11 
  442687
  0.8
  "55
1 -0.36
10 0.29
12 0.7
13 -0.14
14 -0.14
15 0.08
16 0.08
17 -0.14
18 0.08
19 -0.14
2 -0.36
20 0.14
21 0.28
22 0.42
23 -0.15
24 0.08
25 0.08
26 -0.15
27 -0.14
28 -0.15
29 -0.15
3 -0.36
30 -0.15
31 0.08
32 -0.15
33 -0.15
34 -0.15
35 -0.15
36 0.08
37 -0.15
38 -0.15
39 0.08
4 -0.68
47 0.15
48 0.15
49 0.15
5 -0.53
50 0.15
51 0.15
52 0.4
53 0.15
54 0.15
55 0.45
56 0.45
57 0.15
58 0.15
59 0.15
6 -0.53
60 0.15
61 0.45
62 0.45
63 0.45
7 -0.53
8 -0.53
9 -0.53" 
  "17
1 1 acceptor
1 2 acceptor
1 3 acceptor
1 4 acceptor
1 4 donor
1 5 donor
1 6 donor
1 7 donor
1 8 donor
1 9 donor
6 1 10 11 12 13 15 rings
6 13 15 16 17 23 24 rings
6 14 18 25 26 30 31 rings
6 19 28 29 32 33 36 rings
6 2 10 11 12 14 18 rings
6 27 34 35 37 38 39 rings
6 3 16 17 20 21 22 rings" 
  39
  4
  0
  0
  0
  0
  1
  108
  0006C13F00000001 
  131.866
  87.886
  "10305334 12 18259704502117291299
10622 236 17907557465953176614
11297750 10 17619082629095451991
11607047 141 15982882995181185095
117089 54 17679296361462812602
12107698 1 18040435477409374848
12422481 6 18409449154960497203
12608794 3 18341600542746587054
12633046 712 17314236750719780267
12633257 1 18201435909135519088
12788726 201 17333389286019930679
13540713 5 18124030389134172982
13673619 4 15719390620740915938
13782708 43 15502643932022222209
14279260 333 17387396954090958546
14395042 24 18198048374135991511
14790565 3 18129954480723190143
14840074 17 18408601465923967398
14955137 171 18261120711389453089
15064986 96 18266764487115149483
15297060 5 17704349957513680130
15324884 4 17548672116165564154
15420108 30 18201996591262208775
15444296 8 17095520630891739149
15840311 113 17488753259832131395
16728300 4 17678443178861949490
19301679 30 17896598380424535962
19315958 150 17917716795249558914
19319366 153 17316221386757135460
1979834 28 18269850752367649987
20505436 4 17902538186650309428
20554085 129 17275110513739321115
20771845 140 18059311941213291283
208703 8 17604137122589821962
21033648 29 17989487428883392866
21779490 27 17200208620998005007
21781055 127 17702127827439089928
22223350 30 18057314200734604817
23522609 53 17606432914968491372
23559900 14 17416986087014114652
255183 313 18272077292972427846
3493558 16 17339015040168705617
4017518 198 17988103148360874414
4340502 62 17775573013593233035
44880168 125 18200865181434649198
5104073 3 18339641273160590152
513202 73 17894623717158934236
54039377 194 17749952155832428778
563151 97 17398108739064380180
6058803 2 17979633768640934956
6679774 75 18336841835243238966
6691757 9 17988063569651548046" 
  "749.78
15.33
4.58
2.49
3.65
1.2
0.17
1.04
17.56
-1.16
-5.11
-0.39
0.83
-3.08" 
  1712.862
  382.9
  "2
5
10" 
  "1
2
3" 
  3.4
  21_R_4_22_20_45 
  22_R_3_21_27_46 
  ligands 
  ligands 
  0
  2
 m_depend[4] { 
  # First column is dependency index #
  i_m_depend_dependency
  s_m_depend_property
  :::
  1 10 s_st_Chirality_1 
  2 10 s_st_Chirality_2 
  3 10 s_st_Chirality_3 
  4 10 s_st_Chirality_4 
  :::
 } 
 m_atom[63] { 
  # First column is atom index #
  i_m_mmod_type
  r_m_x_coord
  r_m_y_coord
  r_m_z_coord
  i_m_residue_number
  i_m_color
  i_m_atomic_number
  s_m_color_rgb
  i_sd_original_parity
  :::
  1 16 -2.628000 1.158300 -0.697000 900 70 8 FF2F2F  <>
  2 16 -2.936500 -1.182200 -0.807200 900 70 8 FF2F2F  <>
  3 16 2.085300 0.654300 0.136700 900 70 8 FF2F2F  <>
  4 16 3.582100 3.007000 0.783700 900 70 8 FF2F2F  <>
  5 16 0.369100 4.279000 -2.566600 900 70 8 FF2F2F  <>
  6 16 1.734900 -2.132300 0.083700 900 70 8 FF2F2F  <>
  7 16 -0.781600 -4.854200 -2.884100 900 70 8 FF2F2F  <>
  8 16 -8.064400 0.540000 2.360400 900 70 8 FF2F2F  <>
  9 16 7.265400 -1.821600 2.705200 900 70 8 FF2F2F  <>
  10 3 -0.517900 -0.370200 0.571900 900 2 6 A0A0A0  2
  11 3 -1.888900 -0.214100 1.223200 900 2 6 A0A0A0  <>
  12 3 -2.895300 -0.035000 0.073800 900 2 6 A0A0A0  1
  13 2 -0.242700 0.878500 -0.237500 900 2 6 A0A0A0  <>
  14 2 -0.578800 -1.581800 -0.324500 900 2 6 A0A0A0  <>
  15 2 -1.321300 1.549100 -0.833200 900 2 6 A0A0A0  <>
  16 2 1.063400 1.353300 -0.455600 900 2 6 A0A0A0  <>
  17 2 1.284300 2.510400 -1.217700 900 2 6 A0A0A0  <>
  18 2 -1.779600 -1.897300 -0.974000 900 2 6 A0A0A0  <>
  19 2 -4.289800 0.120200 0.690300 900 2 6 A0A0A0  <>
  20 3 2.672000 3.049400 -1.447000 900 2 6 A0A0A0  <>
  21 3 3.684100 2.401100 -0.505500 900 2 6 A0A0A0  2
  22 3 3.390700 0.900600 -0.405100 900 2 6 A0A0A0  1
  23 2 -1.103500 2.687300 -1.609200 900 2 6 A0A0A0  <>
  24 2 0.191600 3.164700 -1.799700 900 2 6 A0A0A0  <>
  25 2 0.553800 -2.374000 -0.550100 900 2 6 A0A0A0  <>
  26 2 -1.846700 -2.996500 -1.832000 900 2 6 A0A0A0  <>
  27 2 4.428300 0.172100 0.427700 900 2 6 A0A0A0  <>
  28 2 -4.767500 1.387200 1.020500 900 2 6 A0A0A0  <>
  29 2 -5.077600 -1.006600 0.920200 900 2 6 A0A0A0  <>
  30 2 0.483700 -3.471200 -1.408400 900 2 6 A0A0A0  <>
  31 2 -0.715000 -3.781800 -2.048500 900 2 6 A0A0A0  <>
  32 2 -6.036400 1.528100 1.582300 900 2 6 A0A0A0  <>
  33 2 -6.346600 -0.865700 1.482000 900 2 6 A0A0A0  <>
  34 2 5.566600 -0.352000 -0.182200 900 2 6 A0A0A0  <>
  35 2 4.240600 0.027700 1.801200 900 2 6 A0A0A0  <>
  36 2 -6.826000 0.401500 1.813100 900 2 6 A0A0A0  <>
  37 2 6.520200 -1.022600 0.583800 900 2 6 A0A0A0  <>
  38 2 5.194300 -0.642800 2.567200 900 2 6 A0A0A0  <>
  39 2 6.334000 -1.168000 1.958500 900 2 6 A0A0A0  <>
  40 41 0.217400 -0.498100 1.374800 900 21 1 FFFFFF  <>
  41 41 -2.126100 -1.102000 1.825400 900 21 1 FFFFFF  <>
  42 41 -1.892700 0.655600 1.894500 900 21 1 FFFFFF  <>
  43 41 2.951300 2.836000 -2.486000 900 21 1 FFFFFF  <>
  44 41 2.678400 4.135400 -1.295600 900 21 1 FFFFFF  <>
  45 41 4.697200 2.593900 -0.877800 900 21 1 FFFFFF  <>
  46 41 3.405500 0.452400 -1.409700 900 21 1 FFFFFF  <>
  47 41 -1.949700 3.198300 -2.062900 900 21 1 FFFFFF  <>
  48 41 -2.780600 -3.242500 -2.331600 900 21 1 FFFFFF  <>
  49 41 -4.168600 2.280100 0.865300 900 21 1 FFFFFF  <>
  50 41 -4.723600 -2.006500 0.685400 900 21 1 FFFFFF  <>
  51 41 1.361900 -4.090600 -1.575800 900 21 1 FFFFFF  <>
  52 42 4.363000 2.741700 1.298100 900 21 1 FFFFFF  <>
  53 41 -6.397200 2.520600 1.838600 900 21 1 FFFFFF  <>
  54 41 -6.955900 -1.747100 1.662200 900 21 1 FFFFFF  <>
  55 42 -0.496000 4.591200 -2.882900 900 21 1 FFFFFF  <>
  56 42 2.396600 -2.784500 -0.203100 900 21 1 FFFFFF  <>
  57 41 5.723800 -0.243300 -1.252000 900 21 1 FFFFFF  <>
  58 41 3.364800 0.434600 2.299200 900 21 1 FFFFFF  <>
  59 41 7.404100 -1.426600 0.097500 900 21 1 FFFFFF  <>
  60 41 5.044600 -0.751400 3.638000 900 21 1 FFFFFF  <>
  61 42 0.090600 -5.283500 -2.917300 900 21 1 FFFFFF  <>
  62 42 -8.232600 1.483900 2.525100 900 21 1 FFFFFF  <>
  63 42 7.985700 -2.117600 2.122300 900 21 1 FFFFFF  <>
  :::
 } 
 m_bond[69] { 
  # First column is bond index #
  i_m_from
  i_m_to
  i_m_order
  :::
  1 1 12 1
  2 1 15 1
  3 2 12 1
  4 2 18 1
  5 3 16 1
  6 3 22 1
  7 4 21 1
  8 4 52 1
  9 5 24 1
  10 5 55 1
  11 6 25 1
  12 6 56 1
  13 7 31 1
  14 7 61 1
  15 8 36 1
  16 8 62 1
  17 9 39 1
  18 9 63 1
  19 10 11 1
  20 10 13 1
  21 10 14 1
  22 10 40 1
  23 11 12 1
  24 11 41 1
  25 11 42 1
  26 12 19 1
  27 13 15 2
  28 13 16 1
  29 14 18 1
  30 14 25 2
  31 15 23 1
  32 16 17 2
  33 17 20 1
  34 17 24 1
  35 18 26 2
  36 19 28 2
  37 19 29 1
  38 20 21 1
  39 20 43 1
  40 20 44 1
  41 21 22 1
  42 21 45 1
  43 22 27 1
  44 22 46 1
  45 23 24 2
  46 23 47 1
  47 25 30 1
  48 26 31 1
  49 26 48 1
  50 27 34 2
  51 27 35 1
  52 28 32 1
  53 28 49 1
  54 29 33 2
  55 29 50 1
  56 30 31 2
  57 30 51 1
  58 32 36 2
  59 32 53 1
  60 33 36 1
  61 33 54 1
  62 34 37 1
  63 34 57 1
  64 35 38 2
  65 35 58 1
  66 37 39 2
  67 37 59 1
  68 38 39 1
  69 38 60 1
  :::
 } 
} 

f_m_ct { 
 s_m_title
 s_m_entry_id
 s_m_entry_name
 s_m_Source_Path
 s_m_Source_File
 i_m_Source_File_Index
 b_sd_chiral_flag
 i_sd_version
 i_m_ct_enhanced_stereo_status
 s_st_Chirality_1
 i_sd_PUBCHEM\_COMPOUND\_CID
 r_sd_PUBCHEM\_CONFORMER\_RMSD
 s_sd_PUBCHEM\_MMFF94\_PARTIAL\_CHARGES
 i_sd_PUBCHEM\_EFFECTIVE\_ROTOR\_COUNT
 s_sd_PUBCHEM\_PHARMACOPHORE\_FEATURES
 i_sd_PUBCHEM\_HEAVY\_ATOM\_COUNT
 i_sd_PUBCHEM\_ATOM\_DEF\_STEREO\_COUNT
 i_sd_PUBCHEM\_ATOM\_UDEF\_STEREO\_COUNT
 i_sd_PUBCHEM\_BOND\_DEF\_STEREO\_COUNT
 i_sd_PUBCHEM\_BOND\_UDEF\_STEREO\_COUNT
 i_sd_PUBCHEM\_ISOTOPIC\_ATOM\_COUNT
 i_sd_PUBCHEM\_COMPONENT\_COUNT
 i_sd_PUBCHEM\_CACTVS\_TAUTO\_COUNT
 s_sd_PUBCHEM\_CONFORMER\_ID
 r_sd_PUBCHEM\_MMFF94\_ENERGY
 r_sd_PUBCHEM\_FEATURE\_SELFOVERLAP
 s_sd_PUBCHEM\_SHAPE\_FINGERPRINT
 s_sd_PUBCHEM\_SHAPE\_MULTIPOLES
 r_sd_PUBCHEM\_SHAPE\_SELFOVERLAP
 r_sd_PUBCHEM\_SHAPE\_VOLUME
 s_sd_PUBCHEM\_COORDINATE\_TYPE
 s_sd_PUBCHEM\_CONFORMER\_DIVERSEORDER
 s_m_subgroup_title
 s_m_subgroupid
 b_m_subgroup_collapsed
 i_m_ct_format
 :::
 N(2)-Malonyl-D-tryptophan 
  48 
  Conformer3D_CID_440003.1 
  /home/exx/Documents/Jianing/covid 
  ligands.maegz 
  48
  1
  0
  0
  10_R_7_15_8_24 
  440003
  0.8
  "29
1 -0.65
10 0.36
12 -0.15
13 -0.3
14 -0.15
15 0.66
16 -0.15
17 -0.15
18 0.57
19 -0.15
2 -0.57
20 0.12
21 0.66
25 0.15
26 0.27
27 0.37
28 0.15
29 0.15
3 -0.57
30 0.15
31 0.15
34 0.5
35 0.5
4 -0.65
5 -0.57
6 0.03
7 -0.73
8 0.18
9 -0.18" 
  7
  "13
1 1 acceptor
1 2 acceptor
1 20 anion
1 3 acceptor
1 4 acceptor
1 5 acceptor
1 6 cation
1 6 donor
1 7 donor
3 1 2 15 anion
3 4 5 21 anion
5 6 9 11 12 13 rings
6 11 12 14 16 17 19 rings" 
  21
  1
  0
  0
  0
  0
  1
  2
  0006B6C300000001 
  31.2003
  66.454
  "10006869 2 18410005508277467699
10498660 4 18340198601081390141
1100329 8 18121216739090054211
12173636 292 18340483357297154869
128993 33 18128247879299238568
13027679 85 18121499321893819405
13140716 1 18050844717477900992
13764800 53 18261961842079591058
14223421 5 17831586370924021533
14787075 74 18262234546944008591
14790565 3 18339651053371750633
15848702 68 17110718969384134973
20510252 161 18342176644095719849
20671657 1 17619349809977096981
21041028 32 17761495085480324962
21524375 3 18198617731435910286
21665062 11 16827284632945780105
23557571 272 18193852646158426478
23558518 356 18339078181679177414
23559900 14 17474945429454056893
238 59 17112662931717596357
31174 14 17255127744587406429
350125 39 18194404381572065774
57003041 12 18267871588176887033
69474 34 17976549634652744123
7097593 13 17107620563155829179
7364860 26 17401769623115968615" 
  "392.86
6.18
4.54
1.11
6.21
1.07
-0.08
-4.5
-0.55
-1.95
-1.05
0.33
0.39
0.02" 
  839.037
  216.5
  "2
5
10" 
  "1
44
6
8
48
4
29
66
15
84
86
31
55
13
27
87
39
49
32
57
18
24
63
22
75
51
17
28
72
68
76
12
88
2
64
23
59
38
52
34
94
54
20
5
30
85
10
89
33
11
62
21
74
70
53
83
41
14
58
77
80
16
19
7
36
45
69
92
25
26
42
91
96
82
93
47
79
43
50
81
95
9
35
3
67
37
60
97
46
40
90
73
65
61
56
71
78" 
  ligands 
  ligands 
  0
  2
 m_depend[1] { 
  # First column is dependency index #
  i_m_depend_dependency
  s_m_depend_property
  :::
  1 10 s_st_Chirality_1 
  :::
 } 
 m_atom[33] { 
  # First column is atom index #
  i_m_mmod_type
  r_m_x_coord
  r_m_y_coord
  r_m_z_coord
  i_m_residue_number
  i_m_color
  i_m_atomic_number
  i_m_formal_charge
  s_m_color_rgb
  s_m_atom_name
  s_m_label_format
  i_m_label_color
  s_m_label_user_text
  i_m_atom_chirality
  i_m_bond_stereo
  i_sd_original_parity
  :::
  1 18 -0.650500 -2.697300 1.842800 900 70 8 -1 FF2F2F  O1  "%ST%CY %FC"  2 ""  0 10 <>
  2 15 -1.531700 -3.889100 0.135900 900 70 8 0 FF2E2E  O2  "%ST%CY %FC"  2 ""  0 10 <>
  3 15 2.704200 -1.320000 -1.165800 900 70 8 0 FF2E2E  O3  "%ST%CY %FC"  2 ""  0 10 <>
  4 18 4.599900 1.655800 1.110200 900 70 8 -1 FF2E2E  O4  "%ST%CY %FC"  2 ""  0 10 <>
  5 15 4.128600 0.973400 -1.006400 900 70 8 0 FF2E2E  O5  "%ST%CY %FC"  2 ""  0 10 <>
  6 25 -3.556900 0.440500 0.225400 900 38 7 0 2E2EFF  N6  "%ST%CY %FC"  2 ""  0 10 <>
  7 25 0.925700 -1.264800 0.326100 900 38 7 0 2E2EFF  N7  "%ST%CY %FC"  2 ""  0 10 <>
  8 3 -0.828700 -1.366000 -1.395100 900 118 6 0 00CC00  C8  "%ST%CY %FC"  2 ""  0 10 <>
  9 2 -1.752600 -0.415400 -0.743600 900 118 6 0 00CC00  C9  "%ST%CY %FC"  2 ""  0 10 <>
  10 3 0.064000 -2.155000 -0.410600 900 118 6 0 00CC00  C10  "%ST%CY %FC"  2 ""  1 10 2
  11 2 -1.487600 0.948400 -0.435700 900 118 6 0 00CC00  C11  "%ST%CY %FC"  2 ""  0 10 <>
  12 2 -2.635600 1.462000 0.171600 900 118 6 0 00CC00  C12  "%ST%CY %FC"  2 ""  0 10 <>
  13 2 -3.032400 -0.698100 -0.325100 900 118 6 0 00CC00  C13  "%ST%CY %FC"  2 ""  0 10 <>
  14 2 -0.377900 1.797800 -0.615800 900 118 6 0 00CC00  C14  "%ST%CY %FC"  2 ""  0 10 <>
  15 2 -0.781600 -3.001900 0.529400 900 118 6 0 00CC00  C15  "%ST%CY %FC"  2 ""  0 10 <>
  16 2 -2.729600 2.787900 0.609300 900 118 6 0 00CC00  C16  "%ST%CY %FC"  2 ""  0 10 <>
  17 2 -0.457600 3.126300 -0.182800 900 118 6 0 00CC00  C17  "%ST%CY %FC"  2 ""  0 10 <>
  18 2 2.191600 -0.919500 -0.123700 900 118 6 0 00CC00  C18  "%ST%CY %FC"  2 ""  0 10 <>
  19 2 -1.616300 3.611700 0.420200 900 118 6 0 00CC00  C19  "%ST%CY %FC"  2 ""  0 10 <>
  20 3 2.903500 0.008300 0.835200 900 118 6 0 00CC00  C20  "%ST%CY %FC"  2 ""  0 10 <>
  21 2 3.921500 0.914900 0.198600 900 118 6 0 00CC00  C21  "%ST%CY %FC"  2 ""  0 10 <>
  22 41 -1.412000 -2.078300 -1.994100 900 21 1 0 FFFFFF  H22  "%ST%CY %FC"  2 ""  0 10 <>
  23 41 -0.191400 -0.829000 -2.109600 900 21 1 0 FFFFFF  H23  "%ST%CY %FC"  2 ""  0 10 <>
  24 41 0.697600 -2.850300 -0.974600 900 21 1 0 FFFFFF  H24  "%ST%CY %FC"  2 ""  0 10 <>
  25 41 -3.619300 -1.605000 -0.369500 900 21 1 0 FFFFFF  H25  "%ST%CY %FC"  2 ""  0 10 <>
  26 43 -4.486000 0.520400 0.615100 900 21 1 0 FFFFFF  H26  "%ST%CY %FC"  2 ""  0 10 <>
  27 43 0.584100 -0.880000 1.202300 900 21 1 0 FFFFFF  H27  "%ST%CY %FC"  2 ""  0 10 <>
  28 41 0.531400 1.441300 -1.090500 900 21 1 0 FFFFFF  H28  "%ST%CY %FC"  2 ""  0 10 <>
  29 41 -3.631300 3.166700 1.078700 900 21 1 0 FFFFFF  H29  "%ST%CY %FC"  2 ""  0 10 <>
  30 41 0.394900 3.786300 -0.320500 900 21 1 0 FFFFFF  H30  "%ST%CY %FC"  2 ""  0 10 <>
  31 41 -1.656600 4.647100 0.748600 900 21 1 0 FFFFFF  H31  "%ST%CY %FC"  2 ""  0 10 <>
  32 41 2.171100 0.644600 1.344400 900 21 1 0 FFFFFF  H32  "%ST%CY %FC"  2 ""  0 10 <>
  33 41 3.411200 -0.618800 1.576300 900 21 1 0 FFFFFF  H33  "%ST%CY %FC"  2 ""  0 10 <>
  :::
 } 
 m_bond[34] { 
  # First column is bond index #
  i_m_from
  i_m_to
  i_m_order
  :::
  1 1 15 1
  2 2 15 2
  3 3 18 2
  4 4 21 1
  5 5 21 2
  6 6 12 1
  7 6 13 1
  8 6 26 1
  9 7 10 1
  10 7 18 1
  11 7 27 1
  12 8 9 1
  13 8 10 1
  14 8 22 1
  15 8 23 1
  16 9 11 1
  17 9 13 2
  18 10 15 1
  19 10 24 1
  20 11 12 1
  21 11 14 2
  22 12 16 2
  23 13 25 1
  24 14 17 1
  25 14 28 1
  26 16 19 1
  27 16 29 1
  28 17 19 2
  29 17 30 1
  30 18 20 1
  31 19 31 1
  32 20 21 1
  33 20 32 1
  34 20 33 1
  :::
 } 
} 

f_m_ct { 
 s_m_title
 s_m_entry_id
 s_m_entry_name
 s_m_Source_Path
 s_m_Source_File
 i_m_Source_File_Index
 b_sd_chiral_flag
 i_sd_version
 i_m_ct_enhanced_stereo_status
 s_st_Chirality_1
 i_sd_PUBCHEM\_COMPOUND\_CID
 r_sd_PUBCHEM\_CONFORMER\_RMSD
 s_sd_PUBCHEM\_MMFF94\_PARTIAL\_CHARGES
 i_sd_PUBCHEM\_EFFECTIVE\_ROTOR\_COUNT
 s_sd_PUBCHEM\_PHARMACOPHORE\_FEATURES
 i_sd_PUBCHEM\_HEAVY\_ATOM\_COUNT
 i_sd_PUBCHEM\_ATOM\_DEF\_STEREO\_COUNT
 i_sd_PUBCHEM\_ATOM\_UDEF\_STEREO\_COUNT
 i_sd_PUBCHEM\_BOND\_DEF\_STEREO\_COUNT
 i_sd_PUBCHEM\_BOND\_UDEF\_STEREO\_COUNT
 i_sd_PUBCHEM\_ISOTOPIC\_ATOM\_COUNT
 i_sd_PUBCHEM\_COMPONENT\_COUNT
 i_sd_PUBCHEM\_CACTVS\_TAUTO\_COUNT
 s_sd_PUBCHEM\_CONFORMER\_ID
 r_sd_PUBCHEM\_MMFF94\_ENERGY
 r_sd_PUBCHEM\_FEATURE\_SELFOVERLAP
 s_sd_PUBCHEM\_SHAPE\_FINGERPRINT
 s_sd_PUBCHEM\_SHAPE\_MULTIPOLES
 r_sd_PUBCHEM\_SHAPE\_SELFOVERLAP
 r_sd_PUBCHEM\_SHAPE\_VOLUME
 s_sd_PUBCHEM\_COORDINATE\_TYPE
 s_sd_PUBCHEM\_CONFORMER\_DIVERSEORDER
 s_m_subgroup_title
 s_m_subgroupid
 b_m_subgroup_collapsed
 i_m_ct_format
 :::
 N(2)-Malonyl-L-tryptophan 
  49 
  Conformer3D_CID_440003.1 
  /home/exx/Documents/Jianing/covid 
  ligands.maegz 
  49
  1
  0
  0
  10_R_7_15_8_24 
  440003
  0.8
  "29
1 -0.65
10 0.36
12 -0.15
13 -0.3
14 -0.15
15 0.66
16 -0.15
17 -0.15
18 0.57
19 -0.15
2 -0.57
20 0.12
21 0.66
25 0.15
26 0.27
27 0.37
28 0.15
29 0.15
3 -0.57
30 0.15
31 0.15
34 0.5
35 0.5
4 -0.65
5 -0.57
6 0.03
7 -0.73
8 0.18
9 -0.18" 
  7
  "13
1 1 acceptor
1 2 acceptor
1 20 anion
1 3 acceptor
1 4 acceptor
1 5 acceptor
1 6 cation
1 6 donor
1 7 donor
3 1 2 15 anion
3 4 5 21 anion
5 6 9 11 12 13 rings
6 11 12 14 16 17 19 rings" 
  21
  1
  0
  0
  0
  0
  1
  2
  0006B6C300000001 
  31.2003
  66.454
  "10006869 2 18410005508277467699
10498660 4 18340198601081390141
1100329 8 18121216739090054211
12173636 292 18340483357297154869
128993 33 18128247879299238568
13027679 85 18121499321893819405
13140716 1 18050844717477900992
13764800 53 18261961842079591058
14223421 5 17831586370924021533
14787075 74 18262234546944008591
14790565 3 18339651053371750633
15848702 68 17110718969384134973
20510252 161 18342176644095719849
20671657 1 17619349809977096981
21041028 32 17761495085480324962
21524375 3 18198617731435910286
21665062 11 16827284632945780105
23557571 272 18193852646158426478
23558518 356 18339078181679177414
23559900 14 17474945429454056893
238 59 17112662931717596357
31174 14 17255127744587406429
350125 39 18194404381572065774
57003041 12 18267871588176887033
69474 34 17976549634652744123
7097593 13 17107620563155829179
7364860 26 17401769623115968615" 
  "392.86
6.18
4.54
1.11
6.21
1.07
-0.08
-4.5
-0.55
-1.95
-1.05
0.33
0.39
0.02" 
  839.037
  216.5
  "2
5
10" 
  "1
44
6
8
48
4
29
66
15
84
86
31
55
13
27
87
39
49
32
57
18
24
63
22
75
51
17
28
72
68
76
12
88
2
64
23
59
38
52
34
94
54
20
5
30
85
10
89
33
11
62
21
74
70
53
83
41
14
58
77
80
16
19
7
36
45
69
92
25
26
42
91
96
82
93
47
79
43
50
81
95
9
35
3
67
37
60
97
46
40
90
73
65
61
56
71
78" 
  ligands 
  ligands 
  0
  2
 m_depend[1] { 
  # First column is dependency index #
  i_m_depend_dependency
  s_m_depend_property
  :::
  1 10 s_st_Chirality_1 
  :::
 } 
 m_atom[33] { 
  # First column is atom index #
  i_m_mmod_type
  r_m_x_coord
  r_m_y_coord
  r_m_z_coord
  i_m_residue_number
  i_m_color
  i_m_atomic_number
  i_m_formal_charge
  s_m_color_rgb
  s_m_atom_name
  s_m_label_format
  i_m_label_color
  s_m_label_user_text
  i_m_atom_chirality
  i_m_bond_stereo
  i_sd_original_parity
  b_st_NoSrcChirality
  :::
  1 18 0.749962 -3.205553 -2.486222 900 70 8 -1 FF2F2F  O1  "%ST%CY %FC"  2 ""  0 10 <> <>
  2 15 1.595178 -4.022250 -0.555153 900 70 8 0 FF2E2E  O2  "%ST%CY %FC"  2 ""  0 10 <> <>
  3 15 2.704200 -1.320000 -1.165800 900 70 8 0 FF2E2E  O3  "%ST%CY %FC"  2 ""  0 10 <> <>
  4 18 4.599900 1.655800 1.110200 900 70 8 -1 FF2E2E  O4  "%ST%CY %FC"  2 ""  0 10 <> <>
  5 15 4.128600 0.973400 -1.006400 900 70 8 0 FF2E2E  O5  "%ST%CY %FC"  2 ""  0 10 <> <>
  6 25 -3.556900 0.440500 0.225400 900 38 7 0 2E2EFF  N6  "%ST%CY %FC"  2 ""  0 10 <> <>
  7 25 0.925700 -1.264800 0.326100 900 38 7 0 2E2EFF  N7  "%ST%CY %FC"  2 ""  0 10 <> <>
  8 3 -0.828700 -1.366000 -1.395100 900 118 6 0 00CC00  C8  "%ST%CY %FC"  2 ""  0 10 <> <>
  9 2 -1.752600 -0.415400 -0.743600 900 118 6 0 00CC00  C9  "%ST%CY %FC"  2 ""  0 10 <> <>
  10 3 0.064000 -2.155000 -0.410600 900 118 6 0 00CC00  C10  "%ST%CY %FC"  2 ""  2 10 2 1
  11 2 -1.487600 0.948400 -0.435700 900 118 6 0 00CC00  C11  "%ST%CY %FC"  2 ""  0 10 <> <>
  12 2 -2.635600 1.462000 0.171600 900 118 6 0 00CC00  C12  "%ST%CY %FC"  2 ""  0 10 <> <>
  13 2 -3.032400 -0.698100 -0.325100 900 118 6 0 00CC00  C13  "%ST%CY %FC"  2 ""  0 10 <> <>
  14 2 -0.377900 1.797800 -0.615800 900 118 6 0 00CC00  C14  "%ST%CY %FC"  2 ""  0 10 <> <>
  15 2 0.875389 -3.217627 -1.137478 900 118 6 0 00CC00  C15  "%ST%CY %FC"  2 ""  0 10 <> <>
  16 2 -2.729600 2.787900 0.609300 900 118 6 0 00CC00  C16  "%ST%CY %FC"  2 ""  0 10 <> <>
  17 2 -0.457600 3.126300 -0.182800 900 118 6 0 00CC00  C17  "%ST%CY %FC"  2 ""  0 10 <> <>
  18 2 2.191600 -0.919500 -0.123700 900 118 6 0 00CC00  C18  "%ST%CY %FC"  2 ""  0 10 <> <>
  19 2 -1.616300 3.611700 0.420200 900 118 6 0 00CC00  C19  "%ST%CY %FC"  2 ""  0 10 <> <>
  20 3 2.903500 0.008300 0.835200 900 118 6 0 00CC00  C20  "%ST%CY %FC"  2 ""  0 10 <> <>
  21 2 3.921500 0.914900 0.198600 900 118 6 0 00CC00  C21  "%ST%CY %FC"  2 ""  0 10 <> <>
  22 41 -1.412000 -2.078300 -1.994100 900 21 1 0 FFFFFF  H22  "%ST%CY %FC"  2 ""  0 10 <> <>
  23 41 -0.191400 -0.829000 -2.109600 900 21 1 0 FFFFFF  H23  "%ST%CY %FC"  2 ""  0 10 <> <>
  24 41 -0.591571 -2.686031 0.290271 900 21 1 0 FFFFFF  H24  "%ST%CY %FC"  2 ""  0 10 <> <>
  25 41 -3.619300 -1.605000 -0.369500 900 21 1 0 FFFFFF  H25  "%ST%CY %FC"  2 ""  0 10 <> <>
  26 43 -4.486000 0.520400 0.615100 900 21 1 0 FFFFFF  H26  "%ST%CY %FC"  2 ""  0 10 <> <>
  27 43 0.584100 -0.880000 1.202300 900 21 1 0 FFFFFF  H27  "%ST%CY %FC"  2 ""  0 10 <> <>
  28 41 0.531400 1.441300 -1.090500 900 21 1 0 FFFFFF  H28  "%ST%CY %FC"  2 ""  0 10 <> <>
  29 41 -3.631300 3.166700 1.078700 900 21 1 0 FFFFFF  H29  "%ST%CY %FC"  2 ""  0 10 <> <>
  30 41 0.394900 3.786300 -0.320500 900 21 1 0 FFFFFF  H30  "%ST%CY %FC"  2 ""  0 10 <> <>
  31 41 -1.656600 4.647100 0.748600 900 21 1 0 FFFFFF  H31  "%ST%CY %FC"  2 ""  0 10 <> <>
  32 41 2.171100 0.644600 1.344400 900 21 1 0 FFFFFF  H32  "%ST%CY %FC"  2 ""  0 10 <> <>
  33 41 3.411200 -0.618800 1.576300 900 21 1 0 FFFFFF  H33  "%ST%CY %FC"  2 ""  0 10 <> <>
  :::
 } 
 m_bond[34] { 
  # First column is bond index #
  i_m_from
  i_m_to
  i_m_order
  :::
  1 1 15 1
  2 2 15 2
  3 3 18 2
  4 4 21 1
  5 5 21 2
  6 6 12 1
  7 6 13 1
  8 6 26 1
  9 7 10 1
  10 7 18 1
  11 7 27 1
  12 8 9 1
  13 8 10 1
  14 8 22 1
  15 8 23 1
  16 9 11 1
  17 9 13 2
  18 10 15 1
  19 10 24 1
  20 11 12 1
  21 11 14 2
  22 12 16 2
  23 13 25 1
  24 14 17 1
  25 14 28 1
  26 16 19 1
  27 16 29 1
  28 17 19 2
  29 17 30 1
  30 18 20 1
  31 19 31 1
  32 20 21 1
  33 20 32 1
  34 20 33 1
  :::
 } 
} 

f_m_ct { 
 s_m_title
 s_m_entry_id
 s_m_entry_name
 s_m_Source_Path
 s_m_Source_File
 i_m_Source_File_Index
 b_sd_chiral_flag
 i_sd_version
 i_m_ct_enhanced_stereo_status
 i_sd_PUBCHEM\_COMPOUND\_CID
 r_sd_PUBCHEM\_CONFORMER\_RMSD
 s_sd_PUBCHEM\_MMFF94\_PARTIAL\_CHARGES
 i_sd_PUBCHEM\_EFFECTIVE\_ROTOR\_COUNT
 s_sd_PUBCHEM\_PHARMACOPHORE\_FEATURES
 i_sd_PUBCHEM\_HEAVY\_ATOM\_COUNT
 i_sd_PUBCHEM\_ATOM\_DEF\_STEREO\_COUNT
 i_sd_PUBCHEM\_ATOM\_UDEF\_STEREO\_COUNT
 i_sd_PUBCHEM\_BOND\_DEF\_STEREO\_COUNT
 i_sd_PUBCHEM\_BOND\_UDEF\_STEREO\_COUNT
 i_sd_PUBCHEM\_ISOTOPIC\_ATOM\_COUNT
 i_sd_PUBCHEM\_COMPONENT\_COUNT
 i_sd_PUBCHEM\_CACTVS\_TAUTO\_COUNT
 r_sd_PUBCHEM\_MMFF94\_ENERGY
 r_sd_PUBCHEM\_FEATURE\_SELFOVERLAP
 s_sd_PUBCHEM\_SHAPE\_FINGERPRINT
 s_sd_PUBCHEM\_SHAPE\_MULTIPOLES
 r_sd_PUBCHEM\_SHAPE\_SELFOVERLAP
 r_sd_PUBCHEM\_SHAPE\_VOLUME
 s_sd_PUBCHEM\_COORDINATE\_TYPE
 s_sd_PUBCHEM\_CONFORMER\_DIVERSEORDER
 r_sd_PUBCHEM\_CONFORMER\_ID
 s_m_subgroup_title
 s_m_subgroupid
 b_m_subgroup_collapsed
 i_m_ct_format
 :::
 p-coumaroylglycine 
  50 
  Conformer3D_CID_15160195.1 
  /home/exx/Documents/Jianing/covid 
  ligands.maegz 
  50
  0
  0
  0
  15160195
  0.6
  "25
1 -0.53
10 -0.15
11 -0.15
12 0.08
13 -0.14
14 0.36
15 0.62
16 0.66
17 0.15
18 0.15
19 0.15
2 -0.57
20 0.15
21 0.15
22 0.15
25 0.37
26 0.45
27 0.5
3 -0.65
4 -0.57
5 -0.73
6 0.03
7 -0.15
8 -0.15
9 -0.18" 
  5
  "7
1 1 donor
1 2 acceptor
1 3 acceptor
1 4 acceptor
1 5 donor
3 3 4 16 anion
6 6 7 8 10 11 12 rings" 
  16
  0
  0
  1
  0
  0
  1
  4
  34.2465
  35.579
  "100836 57 9367342652268700218
10354089 29 9943806694538190782
10912923 1 17989215853547563857
12107183 9 17551524236194654987
12236239 1 18131071540954321897
12596602 18 17060619997248390530
12815109 37 18410292519139299415
12916748 109 11025790973359695903
13167823 11 18343302565414030407
13288520 33 18273215296677099301
13533116 47 16950832622721329354
13668630 136 18413390938516901431
13862211 1 18335420120064471986
14123238 8 18273217495209796480
1420 363 18187090554604052227
14251764 18 18202569484655088185
14573314 32 16805316669790531991
15242439 84 17167865274478183817
17834072 33 18343302586809713060
17834072 8 17167860872658918631
17834076 25 11241969282753550248
17857418 61 18413666907092103330
200 152 18411698785900262849
20279233 1 17530972383859760760
20645477 56 13912321292139425121
20645477 70 18261110742680610434
21267235 1 18410582764666114310
22646028 1 18343303669078122721
23402539 116 18410009918870822149
23557571 272 17095802135632234964
23559900 14 18041282183162365024
23596394 208 16878214269263787122
26918003 58 18186524319000571619
2871803 45 17967532354919159978
29717793 49 18413112740678858700
351380 3 18272087210394851111
4047638 21 10735878370292961028
4214541 1 18410013191588604305
5283173 99 17823124658344218981
602551 16 15913037776676659894
69090 78 18409450301543023338
7495541 125 17489584601838017424" 
  "300.81
13.56
1.31
0.79
6.86
0.12
-0.01
-3.7
1.2
-0.73
0.13
0.67
-0.07
-0.53" 
  622.659
  171.2
  "2
5
10" 
  "1
8
12
7
14
11
10
16
13
15
5
2
4
9
6
3" 
  0
  ligands 
  ligands 
  0
  2
 m_atom[27] { 
  # First column is atom index #
  i_m_mmod_type
  r_m_x_coord
  r_m_y_coord
  r_m_z_coord
  i_m_residue_number
  i_m_color
  i_m_atomic_number
  s_m_color_rgb
  :::
  1 16 5.948500 -0.822900 0.019000 900 70 8 FF2F2F 
  2 15 -2.090400 1.683400 -0.283800 900 70 8 FF2F2F 
  3 16 -4.126500 -1.174400 -1.095000 900 70 8 FF2F2F 
  4 15 -6.120100 -0.365000 -0.375300 900 70 8 FF2F2F 
  5 25 -2.740800 -0.209200 0.898800 900 43 7 5757FF 
  6 2 1.993100 0.363100 -0.108600 900 2 6 A0A0A0 
  7 2 2.294700 -0.968300 0.127000 900 2 6 A0A0A0 
  8 2 2.990200 1.305200 -0.302400 900 2 6 A0A0A0 
  9 2 0.582400 0.786500 -0.153400 900 2 6 A0A0A0 
  10 2 3.630200 -1.368700 0.170100 900 2 6 A0A0A0 
  11 2 4.325700 0.904800 -0.259600 900 2 6 A0A0A0 
  12 2 4.645700 -0.432100 -0.023300 900 2 6 A0A0A0 
  13 2 -0.436600 0.096400 0.379800 900 2 6 A0A0A0 
  14 3 -4.158200 0.072100 0.949200 900 2 6 A0A0A0 
  15 2 -1.826100 0.627600 0.282100 900 2 6 A0A0A0 
  16 2 -4.911800 -0.498600 -0.224400 900 2 6 A0A0A0 
  17 41 0.398400 1.734200 -0.654500 900 21 1 FFFFFF 
  18 41 1.538300 -1.735100 0.260700 900 21 1 FFFFFF 
  19 41 2.757100 2.350700 -0.485800 900 21 1 FFFFFF 
  20 41 3.866900 -2.414000 0.350100 900 21 1 FFFFFF 
  21 41 5.112400 1.639000 -0.410500 900 21 1 FFFFFF 
  22 41 -0.301800 -0.837800 0.912400 900 21 1 FFFFFF 
  23 41 -4.309000 1.155600 0.966400 900 21 1 FFFFFF 
  24 41 -4.545800 -0.378900 1.866900 900 21 1 FFFFFF 
  25 43 -2.424800 -1.073700 1.328800 900 21 1 FFFFFF 
  26 42 5.985200 -1.779300 0.192700 900 21 1 FFFFFF 
  27 42 -4.639900 -1.535800 -1.848600 900 21 1 FFFFFF 
  :::
 } 
 m_bond[27] { 
  # First column is bond index #
  i_m_from
  i_m_to
  i_m_order
  :::
  1 1 12 1
  2 1 26 1
  3 2 15 2
  4 3 16 1
  5 3 27 1
  6 4 16 2
  7 5 14 1
  8 5 15 1
  9 5 25 1
  10 6 7 2
  11 6 8 1
  12 6 9 1
  13 7 10 1
  14 7 18 1
  15 8 11 2
  16 8 19 1
  17 9 13 2
  18 9 17 1
  19 10 12 2
  20 10 20 1
  21 11 12 1
  22 11 21 1
  23 13 15 1
  24 13 22 1
  25 14 16 1
  26 14 23 1
  27 14 24 1
  :::
 } 
} 

f_m_ct { 
 s_m_title
 s_m_entry_id
 s_m_entry_name
 s_m_Source_Path
 s_m_Source_File
 i_m_Source_File_Index
 b_sd_chiral_flag
 i_sd_version
 i_m_ct_enhanced_stereo_status
 i_sd_PUBCHEM\_COMPOUND\_CID
 r_sd_PUBCHEM\_CONFORMER\_RMSD
 s_sd_PUBCHEM\_MMFF94\_PARTIAL\_CHARGES
 i_sd_PUBCHEM\_EFFECTIVE\_ROTOR\_COUNT
 s_sd_PUBCHEM\_PHARMACOPHORE\_FEATURES
 i_sd_PUBCHEM\_HEAVY\_ATOM\_COUNT
 i_sd_PUBCHEM\_ATOM\_DEF\_STEREO\_COUNT
 i_sd_PUBCHEM\_ATOM\_UDEF\_STEREO\_COUNT
 i_sd_PUBCHEM\_BOND\_DEF\_STEREO\_COUNT
 i_sd_PUBCHEM\_BOND\_UDEF\_STEREO\_COUNT
 i_sd_PUBCHEM\_ISOTOPIC\_ATOM\_COUNT
 i_sd_PUBCHEM\_COMPONENT\_COUNT
 i_sd_PUBCHEM\_CACTVS\_TAUTO\_COUNT
 s_sd_PUBCHEM\_CONFORMER\_ID
 r_sd_PUBCHEM\_MMFF94\_ENERGY
 r_sd_PUBCHEM\_FEATURE\_SELFOVERLAP
 s_sd_PUBCHEM\_SHAPE\_FINGERPRINT
 s_sd_PUBCHEM\_SHAPE\_MULTIPOLES
 r_sd_PUBCHEM\_SHAPE\_SELFOVERLAP
 r_sd_PUBCHEM\_SHAPE\_VOLUME
 s_sd_PUBCHEM\_COORDINATE\_TYPE
 s_sd_PUBCHEM\_CONFORMER\_DIVERSEORDER
 s_m_subgroup_title
 s_m_subgroupid
 b_m_subgroup_collapsed
 i_m_ct_format
 :::
 maokonine 
  51 
  Conformer3D_CID_54704413.1 
  /home/exx/Documents/Jianing/covid 
  ligands.maegz 
  51
  0
  0
  0
  54704413
  0.6
  "20
1 -0.65
10 -0.14
11 0.09
12 -0.15
13 -0.15
14 -0.15
15 -0.17
16 0.63
2 -0.83
3 -0.57
30 0.15
31 0.15
32 0.15
33 0.5
4 -1.01
5 0.5
6 0.14
7 0.5
8 0.5
9 0.5" 
  4
  "5
1 1 acceptor
1 3 acceptor
1 4 cation
3 1 3 16 anion
6 10 11 12 13 14 15 rings" 
  16
  0
  0
  0
  0
  0
  1
  1
  0342B91D00000002 
  62.8417
  25.429
  "10130415 120 18334579083224973071
10989021 7 18260551147133505756
11132069 177 18413383233113106250
11578080 2 17461130370160935548
12032990 46 18410298003638735959
12251169 10 18271803549042260490
13132413 78 18409451405660724949
15209294 21 17702961231804549691
15342168 16 15983960705254137248
15375462 189 18113614616410145115
15536298 74 18198627829120476268
16945 1 18201717353482754901
19049666 15 17771344176162117966
200 152 16298379141771122738
20510252 161 18271524191347251008
21029758 11 18343013402968060341
21029758 27 18260276273742711213
21267235 1 18336276690344510846
21486144 27 16199860761234511754
21501502 16 18050855712994884543
2297311 6 18342468015146546566
23366157 5 17753609349637113765
23402539 116 18342447128235419455
23419403 2 15904816779849180335
23463225 33 18409452509113716646
23532345 42 18412261756990767530
23557571 272 18343028761591620190
23559900 14 18340769218047254982
43471831 8 18189613843670078619
5374978 207 18409163320687043714
537710 114 18336835280800430492
5902787 121 18188771789466513123
7364860 26 17981888854257861217
81228 2 18265912275382643761
90316 7 18261105219273559336" 
  "306.68
7.16
2.23
0.98
2.4
1.01
0.12
-2.64
1.44
-0.49
-0.2
0.74
0.22
-0.08" 
  627.69
  179.7
  "2
5
10" 
  "2
6
4
5
1
3" 
  ligands 
  ligands 
  0
  2
 m_atom[32] { 
  # First column is atom index #
  i_m_mmod_type
  r_m_x_coord
  r_m_y_coord
  r_m_z_coord
  i_m_residue_number
  i_m_color
  i_m_atomic_number
  i_m_formal_charge
  s_m_color_rgb
  s_m_atom_name
  s_m_label_format
  i_m_label_color
  s_m_label_user_text
  i_m_atom_chirality
  i_m_bond_stereo
  :::
  1 18 -0.577300 2.558600 1.001300 900 70 8 -1 FF2E2E  O1  "%ST%CY %FC"  2 ""  0 10
  2 18 -4.565200 -0.562000 0.431900 900 70 8 -1 FF2E2E  O2  "%ST%CY %FC"  2 ""  0 10
  3 15 0.106600 2.317900 -1.153000 900 70 8 0 FF2E2E  O3  "%ST%CY %FC"  2 ""  0 10
  4 32 3.252800 -0.410500 0.203800 900 38 7 1 2E2EFF  N4  "%ST%CY %FC"  2 ""  0 10
  5 3 1.781500 -0.417300 0.593100 900 118 6 0 00CC00  C5  "%ST%CY %FC"  2 ""  0 10
  6 3 0.910300 -0.637600 -0.638800 900 118 6 0 00CC00  C6  "%ST%CY %FC"  2 ""  0 10
  7 3 3.615100 -1.744500 -0.432700 900 118 6 0 00CC00  C7  "%ST%CY %FC"  2 ""  0 10
  8 3 4.105300 -0.192800 1.445600 900 118 6 0 00CC00  C8  "%ST%CY %FC"  2 ""  0 10
  9 3 3.509300 0.712600 -0.790800 900 118 6 0 00CC00  C9  "%ST%CY %FC"  2 ""  0 10
  10 2 -0.569500 -0.595900 -0.348000 900 118 6 0 00CC00  C10  "%ST%CY %FC"  2 ""  0 10
  11 2 -1.227400 0.614900 -0.130900 900 118 6 0 00CC00  C11  "%ST%CY %FC"  2 ""  0 10
  12 2 -1.280800 -1.794800 -0.298000 900 118 6 0 00CC00  C12  "%ST%CY %FC"  2 ""  0 10
  13 2 -2.596400 0.626600 0.136300 900 118 6 0 00CC00  C13  "%ST%CY %FC"  2 ""  0 10
  14 2 -2.649700 -1.783100 -0.030500 900 118 6 0 00CC00  C14  "%ST%CY %FC"  2 ""  0 10
  15 2 -3.307500 -0.572400 0.186500 900 118 6 0 00CC00  C15  "%ST%CY %FC"  2 ""  0 10
  16 2 -0.507200 1.880300 -0.175900 900 118 6 0 00CC00  C16  "%ST%CY %FC"  2 ""  0 10
  17 41 1.571000 0.538500 1.085400 900 21 1 0 FFFFFF  H17  "%ST%CY %FC"  2 ""  0 10
  18 41 1.634300 -1.217200 1.329500 900 21 1 0 FFFFFF  H18  "%ST%CY %FC"  2 ""  0 10
  19 41 1.106700 0.075000 -1.443200 900 21 1 0 FFFFFF  H19  "%ST%CY %FC"  2 ""  0 10
  20 41 1.120600 -1.618400 -1.080500 900 21 1 0 FFFFFF  H20  "%ST%CY %FC"  2 ""  0 10
  21 41 3.269900 -2.551500 0.220200 900 21 1 0 FFFFFF  H21  "%ST%CY %FC"  2 ""  0 10
  22 41 4.704800 -1.785900 -0.531700 900 21 1 0 FFFFFF  H22  "%ST%CY %FC"  2 ""  0 10
  23 41 3.172500 -1.820300 -1.428900 900 21 1 0 FFFFFF  H23  "%ST%CY %FC"  2 ""  0 10
  24 41 5.159200 -0.193500 1.152100 900 21 1 0 FFFFFF  H24  "%ST%CY %FC"  2 ""  0 10
  25 41 3.905300 -1.006800 2.148700 900 21 1 0 FFFFFF  H25  "%ST%CY %FC"  2 ""  0 10
  26 41 3.833500 0.771000 1.886400 900 21 1 0 FFFFFF  H26  "%ST%CY %FC"  2 ""  0 10
  27 41 4.593100 0.830500 -0.893300 900 21 1 0 FFFFFF  H27  "%ST%CY %FC"  2 ""  0 10
  28 41 3.071000 1.635900 -0.400800 900 21 1 0 FFFFFF  H28  "%ST%CY %FC"  2 ""  0 10
  29 41 3.096700 0.455800 -1.769000 900 21 1 0 FFFFFF  H29  "%ST%CY %FC"  2 ""  0 10
  30 41 -0.783700 -2.747300 -0.461500 900 21 1 0 FFFFFF  H30  "%ST%CY %FC"  2 ""  0 10
  31 41 -3.101300 1.578400 0.300800 900 21 1 0 FFFFFF  H31  "%ST%CY %FC"  2 ""  0 10
  32 41 -3.181100 -2.732900 0.003800 900 21 1 0 FFFFFF  H32  "%ST%CY %FC"  2 ""  0 10
  :::
 } 
 m_bond[32] { 
  # First column is bond index #
  i_m_from
  i_m_to
  i_m_order
  :::
  1 1 16 1
  2 2 15 1
  3 3 16 2
  4 4 5 1
  5 4 7 1
  6 4 8 1
  7 4 9 1
  8 5 6 1
  9 5 17 1
  10 5 18 1
  11 6 10 1
  12 6 19 1
  13 6 20 1
  14 7 21 1
  15 7 22 1
  16 7 23 1
  17 8 24 1
  18 8 25 1
  19 8 26 1
  20 9 27 1
  21 9 28 1
  22 9 29 1
  23 10 11 2
  24 10 12 1
  25 11 13 1
  26 11 16 1
  27 12 14 2
  28 12 30 1
  29 13 15 2
  30 13 31 1
  31 14 15 1
  32 14 32 1
  :::
 } 
} 

f_m_ct { 
 s_m_title
 s_m_entry_id
 s_m_entry_name
 s_m_Source_Path
 s_m_Source_File
 i_m_Source_File_Index
 b_sd_chiral_flag
 i_sd_version
 i_m_ct_enhanced_stereo_status
 s_st_Chirality_1
 s_st_Chirality_2
 i_sd_PUBCHEM\_COMPOUND\_CID
 r_sd_PUBCHEM\_CONFORMER\_RMSD
 s_sd_PUBCHEM\_MMFF94\_PARTIAL\_CHARGES
 s_sd_PUBCHEM\_PHARMACOPHORE\_FEATURES
 i_sd_PUBCHEM\_HEAVY\_ATOM\_COUNT
 i_sd_PUBCHEM\_ATOM\_DEF\_STEREO\_COUNT
 i_sd_PUBCHEM\_ATOM\_UDEF\_STEREO\_COUNT
 i_sd_PUBCHEM\_BOND\_DEF\_STEREO\_COUNT
 i_sd_PUBCHEM\_BOND\_UDEF\_STEREO\_COUNT
 i_sd_PUBCHEM\_ISOTOPIC\_ATOM\_COUNT
 i_sd_PUBCHEM\_COMPONENT\_COUNT
 i_sd_PUBCHEM\_CACTVS\_TAUTO\_COUNT
 s_sd_PUBCHEM\_CONFORMER\_ID
 r_sd_PUBCHEM\_MMFF94\_ENERGY
 r_sd_PUBCHEM\_FEATURE\_SELFOVERLAP
 s_sd_PUBCHEM\_SHAPE\_FINGERPRINT
 s_sd_PUBCHEM\_SHAPE\_MULTIPOLES
 r_sd_PUBCHEM\_SHAPE\_SELFOVERLAP
 r_sd_PUBCHEM\_SHAPE\_VOLUME
 s_sd_PUBCHEM\_COORDINATE\_TYPE
 s_sd_PUBCHEM\_CONFORMER\_DIVERSEORDER
 r_sd_PUBCHEM\_EFFECTIVE\_ROTOR\_COUNT
 s_st_Chirality_3
 s_st_Chirality_4
 s_st_Chirality_5
 s_st_Chirality_6
 s_m_subgroup_title
 s_m_subgroupid
 b_m_subgroup_collapsed
 i_m_ct_format
 :::
 liquiritin 
  52 
  Conformer3D_CID_503737.1 
  /home/exx/Documents/Jianing/covid 
  ligands.maegz 
  52
  1
  0
  0
  10_S_3_12_11_31 
  11_S_4_13_10_32 
  503737
  0.8
  "42
1 -0.56
10 0.28
11 0.28
12 0.28
13 0.28
14 0.56
15 0.28
16 0.42
17 0.08
18 -0.14
19 0.06
2 -0.36
20 -0.15
21 -0.15
22 -0.15
23 -0.15
24 0.42
25 0.09
26 0.08
27 -0.15
28 -0.15
29 0.08
3 -0.68
30 -0.15
38 0.4
39 0.4
4 -0.68
40 0.4
44 0.15
45 0.15
46 0.4
47 0.15
48 0.15
49 0.15
5 -0.68
50 0.15
51 0.15
52 0.45
6 -0.68
7 -0.36
8 -0.57
9 -0.53" 
  "17
1 1 acceptor
1 2 acceptor
1 3 acceptor
1 3 donor
1 4 acceptor
1 4 donor
1 5 acceptor
1 5 donor
1 6 acceptor
1 6 donor
1 7 acceptor
1 8 acceptor
1 9 donor
6 1 10 11 12 13 14 rings
6 17 18 20 21 22 23 rings
6 25 26 27 28 29 30 rings
6 7 16 19 24 25 26 rings" 
  30
  6
  0
  0
  0
  0
  1
  9
  0007AFB900000001 
  94.6795
  86.37
  "10 15 12540695920698053883
10029044 110 16299532620739036772
100830 39 18338516339669510989
10580692 12 18410292532045384782
10595046 47 18410854390908340347
10669705 176 18409164373091233285
10670039 82 18409162182800557841
10730089 173 18411136931548597897
11089746 13 18260550026310201456
11719270 70 17918275338271662126
12166972 35 18411421747387950920
12236239 1 17988648519202815706
13782708 43 17130978940527319967
13885169 127 18411699864111224838
13914758 101 18410857646625335266
14251752 14 18201999919655627690
14251764 18 18333169470716160742
14933364 13 18408041831537521103
15183329 4 18409449159334754882
15419008 42 17843970234653859116
15419008 47 17632850923624119776
15475509 8 17530969068772781830
1577012 14 18040709235073256755
17844677 252 18410300241358511880
19611394 137 18042699480243097675
20505436 4 18041553647535868139
20511986 3 17917703643927797130
21236236 1 18411983546611532825
21315763 129 18412266146811289134
21315763 28 18411136943795391214
21792961 116 17703794695213685806
23198884 109 18407760343744694835
23536379 177 18412263951967287490
23559900 14 18338794640606750778
23569943 247 16951952978290195154
2838139 119 18410575080780088077
3004659 81 18410291419944105154
3103668 31 17896032140590145348
335352 9 18408045109452305334
3633792 109 18201162057483263226
4073 2 17895761823996004210
4098825 35 18412544310015046358
4144715 1 17678469781445775416
4197921 191 18334298686417435900
4339292 15 16916772047097739087
4340502 62 9655580708360026856
504579 68 18334562569461186647
531348 171 18343584062140390927
59755656 520 17458623432542664379
6328613 192 17968106347582068460
99344 41 18342175523278366054
9996256 80 18408884027506363516" 
  "564.56
22.69
2.69
0.95
4.83
1.59
0.32
-1.15
-5.16
-1.17
-0.16
-0.35
-0.21
-0.37" 
  1228.002
  303.3
  "2
5
10" 
  "1
254
78
270
96
205
56
70
13
76
269
191
92
153
123
258
25
192
97
163
20
114
175
125
87
15
131
164
246
224
221
65
73
264
255
118
256
5
267
214
196
202
86
55
186
126
162
184
233
237
132
236
249
64
140
248
10
197
99
102
12
230
220
109
216
259
19
274
211
54
275
150
34
160
98
188
68
200
6
69
265
229
89
173
215
93
210
61
71
227
2
219
8
95
273
67
250
91
37
136
49
171
266
4
60
58
88
135
169
105
23
217
195
111
218
31
129
231
257
260
268
112
14
38
45
46
121
94
159
57
7
26
27
33
117
176
53
9
145
134
262
106
40
194
263
77
189
120
116
72
50
79
179
43
228
193
143
161
261
182
232
39
239
124
48
36
156
3
245
108
119
137
35
168
28
235
253
199
180
16
90
238
104
226
146
208
154
174
155
24
11
81
84
167
166
107
52
165
128
127
272
151
133
17
252
59
80
244
130
206
141
222
66
138
21
181
209
243
251
101
152
241
142
63
147
85
242
240
83
271
41
110
207
198
113
51
74
18
177
47
158
149
30
172
100
157
115
103
223
29
204
178
212
144
122
22
201
183
225
185
139
82
148
203
187
44
190
234
170
213
42
247
32
75
62" 
  5.8
  12_R_5_14_10_33 
  13_R_1_11_15_34 
  14_S_2_1_12_35 
  16_S_7_18_19_41 
  ligands 
  ligands 
  0
  2
 m_depend[6] { 
  # First column is dependency index #
  i_m_depend_dependency
  s_m_depend_property
  :::
  1 10 s_st_Chirality_1 
  2 10 s_st_Chirality_2 
  3 10 s_st_Chirality_3 
  4 10 s_st_Chirality_4 
  5 10 s_st_Chirality_5 
  6 10 s_st_Chirality_6 
  :::
 } 
 m_atom[52] { 
  # First column is atom index #
  i_m_mmod_type
  r_m_x_coord
  r_m_y_coord
  r_m_z_coord
  i_m_residue_number
  i_m_color
  i_m_atomic_number
  s_m_color_rgb
  s_m_atom_name
  i_sd_original_parity
  :::
  1 16 -3.800500 0.450500 0.424400 900 70 8 FF2F2F  O1  <>
  2 16 -2.811900 -1.661900 0.491100 900 70 8 FF2F2F  O2  <>
  3 16 -7.516200 -1.166800 -0.242200 900 70 8 FF2F2F  O3  <>
  4 16 -7.048600 1.633400 -0.785900 900 70 8 FF2F2F  O4  <>
  5 16 -5.089500 -2.744200 -0.793200 900 70 8 FF2F2F  O5  <>
  6 16 -3.235400 3.136000 0.266900 900 70 8 FF2F2F  O6  <>
  7 16 3.374700 -0.810000 -0.053600 900 70 8 FF2F2F  O7  <>
  8 15 4.427700 3.150000 -0.251900 900 70 8 FF2F2F  O8  <>
  9 16 7.912100 -2.168700 -0.279400 900 70 8 FF2F2F  O9  <>
  10 3 -6.246400 -0.633400 -0.620700 900 2 6 A0A0A0  C10  1
  11 3 -6.148700 0.790000 -0.071500 900 2 6 A0A0A0  C11  1
  12 3 -5.134300 -1.520200 -0.060200 900 2 6 A0A0A0  C12  2
  13 3 -4.724600 1.331600 -0.216500 900 2 6 A0A0A0  C13  1
  14 3 -3.769600 -0.841500 -0.177500 900 2 6 A0A0A0  C14  1
  15 3 -4.574300 2.705100 0.429800 900 2 6 A0A0A0  C15  <>
  16 3 2.537600 0.201800 0.527600 900 2 6 A0A0A0  C16  2
  17 2 -1.520000 -1.212300 0.499200 900 2 6 A0A0A0  C17  <>
  18 2 1.107600 -0.296000 0.517900 900 2 6 A0A0A0  C18  <>
  19 3 2.666100 1.521700 -0.230400 900 2 6 A0A0A0  C19  <>
  20 2 -0.885100 -0.960500 1.711400 900 2 6 A0A0A0  C20  <>
  21 2 -0.851000 -1.009400 -0.703700 900 2 6 A0A0A0  C21  <>
  22 2 0.432000 -0.501000 1.720800 900 2 6 A0A0A0  C22  <>
  23 2 0.466100 -0.550200 -0.694400 900 2 6 A0A0A0  C23  <>
  24 2 4.104300 1.969400 -0.198000 900 2 6 A0A0A0  C24  <>
  25 2 5.116000 0.893200 -0.170400 900 2 6 A0A0A0  C25  <>
  26 2 4.692500 -0.438100 -0.122400 900 2 6 A0A0A0  C26  <>
  27 2 6.477800 1.198800 -0.235700 900 2 6 A0A0A0  C27  <>
  28 2 5.633200 -1.467600 -0.174000 900 2 6 A0A0A0  C28  <>
  29 2 6.993500 -1.164700 -0.240900 900 2 6 A0A0A0  C29  <>
  30 2 7.414700 0.165200 -0.266700 900 2 6 A0A0A0  C30  <>
  31 41 -6.222300 -0.637800 -1.717400 900 21 1 FFFFFF  H31  <>
  32 41 -6.458500 0.796600 0.980700 900 21 1 FFFFFF  H32  <>
  33 41 -5.352200 -1.778600 0.983600 900 21 1 FFFFFF  H33  <>
  34 41 -4.442800 1.422200 -1.274400 900 21 1 FFFFFF  H34  <>
  35 41 -3.496400 -0.755700 -1.237500 900 21 1 FFFFFF  H35  <>
  36 41 -4.784700 2.667900 1.503700 900 21 1 FFFFFF  H36  <>
  37 41 -5.233100 3.445200 -0.033300 900 21 1 FFFFFF  H37  <>
  38 42 -8.199300 -0.575400 -0.602200 900 21 1 FFFFFF  H38  <>
  39 42 -6.777600 1.638800 -1.719800 900 21 1 FFFFFF  H39  <>
  40 42 -4.365000 -3.278000 -0.424400 900 21 1 FFFFFF  H40  <>
  41 41 2.858900 0.341500 1.570500 900 21 1 FFFFFF  H41  <>
  42 41 2.044000 2.292600 0.238200 900 21 1 FFFFFF  H42  <>
  43 41 2.385800 1.432700 -1.286000 900 21 1 FFFFFF  H43  <>
  44 41 -1.407900 -1.117900 2.650500 900 21 1 FFFFFF  H44  <>
  45 41 -1.327000 -1.221300 -1.656600 900 21 1 FFFFFF  H45  <>
  46 42 -2.659000 2.467200 0.675000 900 21 1 FFFFFF  H46  <>
  47 41 0.917800 -0.307400 2.673300 900 21 1 FFFFFF  H47  <>
  48 41 0.980000 -0.411600 -1.641600 900 21 1 FFFFFF  H48  <>
  49 41 6.825400 2.227200 -0.273700 900 21 1 FFFFFF  H49  <>
  50 41 5.302400 -2.503200 -0.151400 900 21 1 FFFFFF  H50  <>
  51 41 8.473900 0.403000 -0.319500 900 21 1 FFFFFF  H51  <>
  52 42 7.447300 -3.022700 -0.253400 900 21 1 FFFFFF  H52  <>
  :::
 } 
 m_bond[55] { 
  # First column is bond index #
  i_m_from
  i_m_to
  i_m_order
  :::
  1 1 13 1
  2 1 14 1
  3 2 14 1
  4 2 17 1
  5 3 10 1
  6 3 38 1
  7 4 11 1
  8 4 39 1
  9 5 12 1
  10 5 40 1
  11 6 15 1
  12 6 46 1
  13 7 16 1
  14 7 26 1
  15 8 24 2
  16 9 29 1
  17 9 52 1
  18 10 11 1
  19 10 12 1
  20 10 31 1
  21 11 13 1
  22 11 32 1
  23 12 14 1
  24 12 33 1
  25 13 15 1
  26 13 34 1
  27 14 35 1
  28 15 36 1
  29 15 37 1
  30 16 18 1
  31 16 19 1
  32 16 41 1
  33 17 20 2
  34 17 21 1
  35 18 22 2
  36 18 23 1
  37 19 24 1
  38 19 42 1
  39 19 43 1
  40 20 22 1
  41 20 44 1
  42 21 23 2
  43 21 45 1
  44 22 47 1
  45 23 48 1
  46 24 25 1
  47 25 26 2
  48 25 27 1
  49 26 28 1
  50 27 30 2
  51 27 49 1
  52 28 29 2
  53 28 50 1
  54 29 30 1
  55 30 51 1
  :::
 } 
} 

f_m_ct { 
 s_m_title
 s_m_entry_id
 s_m_entry_name
 s_m_Source_Path
 s_m_Source_File
 i_m_Source_File_Index
 b_sd_chiral_flag
 i_sd_version
 i_m_ct_enhanced_stereo_status
 s_st_Chirality_1
 s_st_Chirality_2
 i_sd_PUBCHEM\_COMPOUND\_CID
 s_sd_PUBCHEM\_MMFF94\_PARTIAL\_CHARGES
 s_sd_PUBCHEM\_PHARMACOPHORE\_FEATURES
 i_sd_PUBCHEM\_HEAVY\_ATOM\_COUNT
 i_sd_PUBCHEM\_ATOM\_DEF\_STEREO\_COUNT
 i_sd_PUBCHEM\_ATOM\_UDEF\_STEREO\_COUNT
 i_sd_PUBCHEM\_BOND\_DEF\_STEREO\_COUNT
 i_sd_PUBCHEM\_BOND\_UDEF\_STEREO\_COUNT
 i_sd_PUBCHEM\_ISOTOPIC\_ATOM\_COUNT
 i_sd_PUBCHEM\_COMPONENT\_COUNT
 i_sd_PUBCHEM\_CACTVS\_TAUTO\_COUNT
 s_sd_PUBCHEM\_CONFORMER\_ID
 r_sd_PUBCHEM\_MMFF94\_ENERGY
 r_sd_PUBCHEM\_FEATURE\_SELFOVERLAP
 s_sd_PUBCHEM\_SHAPE\_FINGERPRINT
 s_sd_PUBCHEM\_SHAPE\_MULTIPOLES
 r_sd_PUBCHEM\_SHAPE\_SELFOVERLAP
 s_sd_PUBCHEM\_COORDINATE\_TYPE
 s_sd_PUBCHEM\_CONFORMER\_DIVERSEORDER
 r_sd_PUBCHEM\_EFFECTIVE\_ROTOR\_COUNT
 s_st_Chirality_3
 i_sd_PUBCHEM\_CONFORMER\_RMSD
 i_sd_PUBCHEM\_SHAPE\_VOLUME
 s_st_Chirality_4
 s_st_Chirality_5
 s_m_subgroup_title
 s_m_subgroupid
 b_m_subgroup_collapsed
 i_m_ct_format
 :::
 isoliquiritin 
  53 
  Conformer3D_CID_5318591.1 
  /home/exx/Documents/Jianing/covid 
  ligands.maegz 
  53
  1
  0
  0
  10_S_2_12_11_31 
  11_S_3_13_10_32 
  5318591
  "45
1 -0.56
10 0.28
11 0.28
12 0.28
13 0.28
14 0.56
15 0.28
16 0.08
17 -0.15
18 -0.15
19 -0.15
2 -0.68
20 -0.15
21 0.03
22 -0.18
23 -0.14
24 0.47
25 0.09
26 0.08
27 -0.15
28 -0.15
29 -0.15
3 -0.68
30 0.08
38 0.4
39 0.4
4 -0.36
40 0.4
41 0.4
42 0.15
43 0.15
44 0.15
45 0.15
46 0.15
47 0.15
48 0.15
49 0.15
5 -0.68
50 0.15
51 0.45
52 0.45
6 -0.68
7 -0.57
8 -0.53
9 -0.53" 
  "16
1 1 acceptor
1 2 acceptor
1 2 donor
1 3 acceptor
1 3 donor
1 4 acceptor
1 5 acceptor
1 5 donor
1 6 acceptor
1 6 donor
1 7 acceptor
1 8 donor
1 9 donor
6 1 10 11 12 13 14 rings
6 16 17 18 19 20 21 rings
6 25 26 27 28 29 30 rings" 
  30
  5
  0
  1
  0
  0
  1
  12
  005127BF00000001 
  100.5245
  81.263
  "10 15 15841834473304213681
10299344 5 18272090521419023401
10316853 100 18335425668756146754
10669705 251 18261403294847898523
10740516 88 18337405841494740922
11089746 13 9367351439835487433
11386260 185 11818995150586892986
11408170 108 18410858798763981295
117089 54 18044383966290852035
11991303 11 13551484691243919473
13533116 47 18201998829166808840
13668630 136 17603865650533881817
13673619 4 18260545632464400733
13685833 64 18408886230592536089
13782708 43 18335128770229876160
14028597 1 17203336585101141835
14556957 393 13912320154094957495
14767858 380 15213018241392669881
15183329 4 18343293773890353587
15289351 153 8718835280175328470
15352257 5 18410575093554005811
15510794 2 18333444344650131109
15510800 12 17895205432494333475
15721738 202 17988361473373915346
15799311 1 18339376252704762935
16110190 28 18131349713602719279
17780758 139 18131632279970478097
18335252 98 18335702775872358824
2026 5 18187363190475544227
20567600 247 18342449353038826823
21150785 3 12757149091520583569
21197605 99 18412262852888540294
21267235 1 17676487281067924497
21521721 280 18130219471710819488
21585482 310 17968104139815884051
21623969 137 18341613702658315222
22149856 69 18341900666703853544
2303208 19 18334289864522798965
23424784 1240 18341616953848844982
23522609 53 17345764121254621393
23569943 247 17680984090177687530
23576562 1 11603122589916274755
24771750 20 17607819597142925980
25269216 80 16877953720026748687
3178227 256 18202561804768539176
33382 64 18342455928602231776
3383291 50 17895196636327724859
4066623 53 14779268622734199998
46194498 28 18113051637020129316
465052 167 18202281390675150500
9831232 110 18261114032509112254
999808 66 18409729560796481679" 
  "564.56
24.97
2.89
1.36
13.03
1.64
-0.04
14.33
7.47
-2.26
-0.68
1.8
-0.14
2.08" 
  1210.592
  "2
5
10" 
  "1
245
2
201
173
274
36
212
44
97
142
251
235
116
249
19
133
136
58
154
141
222
264
8
257
16
166
95
11
239
128
275
108
240
260
27
223
52
72
189
3
76
202
23
77
244
162
217
216
53
123
51
213
259
219
120
83
158
54
197
100
237
277
55
227
230
150
90
5
175
34
165
4
43
99
272
48
93
159
110
255
210
184
114
254
211
138
102
14
134
178
61
199
25
284
276
180
278
208
9
176
32
89
200
151
172
78
49
33
220
155
103
252
104
270
119
147
131
169
117
160
148
171
74
246
31
109
98
30
42
167
15
191
161
84
225
88
218
214
106
6
68
271
192
40
130
18
20
279
12
273
187
94
122
107
224
70
62
228
113
258
153
65
268
135
69
75
226
13
144
45
46
174
7
145
248
215
57
41
59
121
168
177
181
101
56
206
17
164
85
204
10
26
64
281
170
105
129
280
143
38
82
79
198
205
265
63
163
96
256
118
221
241
111
242
50
203
71
266
207
126
22
132
86
263
194
233
196
137
28
156
261
115
21
243
267
234
39
66
91
185
247
146
81
269
73
179
182
37
253
60
282
92
250
67
186
80
140
283
127
195
232
112
24
124
29
193
190
152
238
236
47
188
139
35
87
157
262
229
183
125
231
209
149" 
  7.2
  12_R_1_10_15_33 
  1
  309
  13_R_5_14_11_34 
  14_S_4_1_13_35 
  ligands 
  ligands 
  0
  2
 m_depend[5] { 
  # First column is dependency index #
  i_m_depend_dependency
  s_m_depend_property
  :::
  1 10 s_st_Chirality_1 
  2 10 s_st_Chirality_2 
  3 10 s_st_Chirality_3 
  4 10 s_st_Chirality_4 
  5 10 s_st_Chirality_5 
  :::
 } 
 m_atom[52] { 
  # First column is atom index #
  i_m_mmod_type
  r_m_x_coord
  r_m_y_coord
  r_m_z_coord
  i_m_residue_number
  i_m_color
  i_m_atomic_number
  s_m_color_rgb
  s_m_atom_name
  i_sd_original_parity
  :::
  1 16 3.777800 -0.691400 0.239300 900 70 8 FF2F2F  O1  <>
  2 16 6.859100 -2.495500 -0.576100 900 70 8 FF2F2F  O2  <>
  3 16 7.792800 -0.244700 0.979000 900 70 8 FF2F2F  O3  <>
  4 16 3.350500 1.530200 0.810300 900 70 8 FF2F2F  O4  <>
  5 16 6.100400 2.117700 0.493500 900 70 8 FF2F2F  O5  <>
  6 16 2.663800 -2.908200 -0.944100 900 70 8 FF2F2F  O6  <>
  7 15 -4.642200 1.609600 -1.898700 900 70 8 FF2F2F  O7  <>
  8 16 -4.995000 -1.719400 -1.568800 900 70 8 FF2F2F  O8  <>
  9 16 -8.411800 -1.892800 1.747400 900 70 8 FF2F2F  O9  <>
  10 3 6.012900 -1.627000 0.172900 900 2 6 A0A0A0  C10  1
  11 3 6.610400 -0.219800 0.178000 900 2 6 A0A0A0  C11  1
  12 3 4.615000 -1.621300 -0.450200 900 2 6 A0A0A0  C12  1
  13 3 5.625800 0.797300 0.755500 900 2 6 A0A0A0  C13  2
  14 3 4.241500 0.651900 0.123600 900 2 6 A0A0A0  C14  1
  15 3 3.951300 -2.991800 -0.360600 900 2 6 A0A0A0  C15  <>
  16 2 2.049700 1.536500 0.387100 900 2 6 A0A0A0  C16  <>
  17 2 1.033900 1.192600 1.273500 900 2 6 A0A0A0  C17  <>
  18 2 1.752400 1.886800 -0.926100 900 2 6 A0A0A0  C18  <>
  19 2 -0.292700 1.199200 0.842400 900 2 6 A0A0A0  C19  <>
  20 2 0.425900 1.893500 -1.357300 900 2 6 A0A0A0  C20  <>
  21 2 -0.596600 1.549600 -0.473100 900 2 6 A0A0A0  C21  <>
  22 2 -1.979700 1.557200 -0.922800 900 2 6 A0A0A0  C22  <>
  23 2 -2.998200 0.901200 -0.322300 900 2 6 A0A0A0  C23  <>
  24 2 -4.374400 0.969600 -0.887900 900 2 6 A0A0A0  C24  <>
  25 2 -5.439600 0.199800 -0.201400 900 2 6 A0A0A0  C25  <>
  26 2 -5.695800 -1.105700 -0.574000 900 2 6 A0A0A0  C26  <>
  27 2 -6.150600 0.824600 0.806000 900 2 6 A0A0A0  C27  <>
  28 2 -6.700700 -1.813700 0.085200 900 2 6 A0A0A0  C28  <>
  29 2 -7.155400 0.116600 1.465100 900 2 6 A0A0A0  C29  <>
  30 2 -7.430500 -1.202600 1.104700 900 2 6 A0A0A0  C30  <>
  31 41 5.975800 -2.010700 1.199900 900 21 1 FFFFFF  H31  <>
  32 41 6.925400 0.077400 -0.829900 900 21 1 FFFFFF  H32  <>
  33 41 4.656500 -1.333600 -1.509600 900 21 1 FFFFFF  H33  <>
  34 41 5.566600 0.692000 1.845300 900 21 1 FFFFFF  H34  <>
  35 41 4.289600 0.939600 -0.934900 900 21 1 FFFFFF  H35  <>
  36 41 3.826300 -3.309400 0.679900 900 21 1 FFFFFF  H36  <>
  37 41 4.523400 -3.754800 -0.896000 900 21 1 FFFFFF  H37  <>
  38 42 6.892300 -2.167100 -1.490700 900 21 1 FFFFFF  H38  <>
  39 42 8.390800 -0.908600 0.594600 900 21 1 FFFFFF  H39  <>
  40 42 6.161900 2.230700 -0.470300 900 21 1 FFFFFF  H40  <>
  41 42 2.167600 -2.222200 -0.465400 900 21 1 FFFFFF  H41  <>
  42 41 1.266600 0.922700 2.299800 900 21 1 FFFFFF  H42  <>
  43 41 2.533200 2.174800 -1.624000 900 21 1 FFFFFF  H43  <>
  44 41 -1.056400 0.943500 1.571000 900 21 1 FFFFFF  H44  <>
  45 41 0.208200 2.172000 -2.385600 900 21 1 FFFFFF  H45  <>
  46 41 -2.173500 2.134200 -1.824400 900 21 1 FFFFFF  H46  <>
  47 41 -2.868700 0.288300 0.562400 900 21 1 FFFFFF  H47  <>
  48 41 -5.942200 1.851600 1.091900 900 21 1 FFFFFF  H48  <>
  49 41 -6.916500 -2.842000 -0.195100 900 21 1 FFFFFF  H49  <>
  50 41 -7.720700 0.598000 2.258400 900 21 1 FFFFFF  H50  <>
  51 42 -5.324600 -2.628000 -1.676700 900 21 1 FFFFFF  H51  <>
  52 42 -8.466200 -2.788100 1.371200 900 21 1 FFFFFF  H52  <>
  :::
 } 
 m_bond[54] { 
  # First column is bond index #
  i_m_from
  i_m_to
  i_m_order
  :::
  1 1 12 1
  2 1 14 1
  3 2 10 1
  4 2 38 1
  5 3 11 1
  6 3 39 1
  7 4 14 1
  8 4 16 1
  9 5 13 1
  10 5 40 1
  11 6 15 1
  12 6 41 1
  13 7 24 2
  14 8 26 1
  15 8 51 1
  16 9 30 1
  17 9 52 1
  18 10 11 1
  19 10 12 1
  20 10 31 1
  21 11 13 1
  22 11 32 1
  23 12 15 1
  24 12 33 1
  25 13 14 1
  26 13 34 1
  27 14 35 1
  28 15 36 1
  29 15 37 1
  30 16 17 2
  31 16 18 1
  32 17 19 1
  33 17 42 1
  34 18 20 2
  35 18 43 1
  36 19 21 2
  37 19 44 1
  38 20 21 1
  39 20 45 1
  40 21 22 1
  41 22 23 2
  42 22 46 1
  43 23 24 1
  44 23 47 1
  45 24 25 1
  46 25 26 2
  47 25 27 1
  48 26 28 1
  49 27 29 2
  50 27 48 1
  51 28 30 2
  52 28 49 1
  53 29 30 1
  54 29 50 1
  :::
 } 
} 

f_m_ct { 
 s_m_title
 s_m_entry_id
 s_m_entry_name
 s_m_Source_Path
 s_m_Source_File
 i_m_Source_File_Index
 r_ff_Potential_Energy-OPLS_2005
 r_ff_RMS_Derivative-OPLS_2005
 b_ff_Minimization_Converged-OPLS_2005
 b_sd_chiral_flag
 i_sd_version
 i_m_ct_enhanced_stereo_status
 s_sd_PUBCHEM\_BONDANNOTATIONS
 s_st_Chirality_1
 s_st_Chirality_2
 i_sd_PUBCHEM\_COMPOUND\_CID
 i_sd_PUBCHEM\_HEAVY\_ATOM\_COUNT
 i_sd_PUBCHEM\_ATOM\_DEF\_STEREO\_COUNT
 i_sd_PUBCHEM\_ATOM\_UDEF\_STEREO\_COUNT
 i_sd_PUBCHEM\_BOND\_DEF\_STEREO\_COUNT
 i_sd_PUBCHEM\_BOND\_UDEF\_STEREO\_COUNT
 i_sd_PUBCHEM\_ISOTOPIC\_ATOM\_COUNT
 i_sd_PUBCHEM\_COMPONENT\_COUNT
 i_sd_PUBCHEM\_CACTVS\_TAUTO\_COUNT
 s_sd_PUBCHEM\_COORDINATE\_TYPE
 s_st_Chirality_3
 s_st_Chirality_4
 s_st_Chirality_5
 s_st_Chirality_6
 s_st_Chirality_7
 s_st_Chirality_8
 s_st_Chirality_9
 s_st_Chirality_10
 i_sd_PUBCHEM\_COMPOUND\_CANONICALIZED
 i_sd_PUBCHEM\_CACTVS\_COMPLEXITY
 i_sd_PUBCHEM\_CACTVS\_HBOND\_ACCEPTOR
 i_sd_PUBCHEM\_CACTVS\_HBOND\_DONOR
 i_sd_PUBCHEM\_CACTVS\_ROTATABLE\_BOND
 s_sd_PUBCHEM\_CACTVS\_SUBSKEYS
 s_sd_PUBCHEM\_IUPAC\_OPENEYE\_NAME
 s_sd_PUBCHEM\_IUPAC\_CAS\_NAME
 s_sd_PUBCHEM\_IUPAC\_NAME\_MARKUP
 s_sd_PUBCHEM\_IUPAC\_NAME
 s_sd_PUBCHEM\_IUPAC\_SYSTEMATIC\_NAME
 s_sd_PUBCHEM\_IUPAC\_TRADITIONAL\_NAME
 s_sd_PUBCHEM\_IUPAC\_INCHI
 s_sd_PUBCHEM\_IUPAC\_INCHIKEY
 r_sd_PUBCHEM\_XLOGP3\_AA
 r_sd_PUBCHEM\_EXACT\_MASS
 s_sd_PUBCHEM\_MOLECULAR\_FORMULA
 r_sd_PUBCHEM\_MOLECULAR\_WEIGHT
 s_sd_PUBCHEM\_OPENEYE\_CAN\_SMILES
 s_sd_PUBCHEM\_OPENEYE\_ISO\_SMILES
 i_sd_PUBCHEM\_CACTVS\_TPSA
 r_sd_PUBCHEM\_MONOISOTOPIC\_WEIGHT
 i_sd_PUBCHEM\_TOTAL\_CHARGE
 s_st_Chirality_11
 s_st_Chirality_12
 s_st_Chirality_13
 s_st_Chirality_14
 s_st_Chirality_15
 s_st_Chirality_16
 s_st_Chirality_17
 s_st_Chirality_18
 s_st_Chirality_19
 s_m_subgroup_title
 s_m_subgroupid
 b_m_subgroup_collapsed
 i_m_ct_format
 :::
 "glycyrrhizic acid" 
  54 
  Structure2D_CID_14982.1 
  /home/exx/Documents/Jianing/covid 
  ligands.maegz 
  54
  262.806240520343
  0.0388572195010321
  1
  1
  0
  0
  "31  1  5
47  1  6
54  12  6
55  13  5
57  14  6
17  33  5
18  35  5
19  59  6
20  36  6
21  60  6
26  65  5
27  44  5
40  45  6
50  53  5
56  58  5
48  6  6
52  6  5
49  7  5
51  8  6" 
  17_R_20_19_22_33 
  18_S_19_21_29_35 
  14982
  58
  19
  0
  0
  0
  0
  1
  -1
  "1
5
255" 
  19_R_32_17_18_59 
  20_S_25_17_28_36 
  21_R_23_18_24_60 
  26_R_25_27_38_65 
  27_S_26_39_30_44 
  31_S_1_23_34_72 
  40_S_46_38_43_45 
  47_S_3_1_48_103 
  1
  1730
  16
  8
  7
  AAADcfB8PgAAAAAAAAAAAAAAAAAAAAAAAAA0aMGCAAAAAADAAAAAGgAACAAADxSwgAMCCAAABgCIAqDSCAIAAAAgAAAACAFAAEgREBYAAQQiQAAFoAAPAQPK7PzPgAAAAAAAAADAAAYAADAAAAAAAAAAAA== 
  "(2S,3S,4S,5R,6R)-6-[(2S,3R,4S,5S,6S)-2-[[(3S,4aR,6aR,6bS,8aS,11S,12aR,14aR,14bS)-11-carboxy-4,4,6a,6b,8a,11,14b-heptamethyl-14-oxo-2,3,4a,5,6,7,8,9,10,12,12a,14a-dodecahydro-1H-picen-3-yl]oxy]-6-carboxy-4,5-dihydroxy-tetrahydropyran-3-yl]oxy-3,4,5-trihydroxy-tetrahydropyran-2-carboxylic acid" 
  "(2S,3S,4S,5R,6R)-6-[[(2S,3R,4S,5S,6S)-2-[[(3S,4aR,6aR,6bS,8aS,11S,12aR,14aR,14bS)-11-carboxy-4,4,6a,6b,8a,11,14b-heptamethyl-14-oxo-2,3,4a,5,6,7,8,9,10,12,12a,14a-dodecahydro-1H-picen-3-yl]oxy]-6-carboxy-4,5-dihydroxy-3-oxanyl]oxy]-3,4,5-trihydroxy-2-oxanecarboxylic acid" 
  "(2<I>S</I>,3<I>S</I>,4<I>S</I>,5<I>R</I>,6<I>R</I>)-6-[(2<I>S</I>,3<I>R</I>,4<I>S</I>,5<I>S</I>,6<I>S</I>)-2-[[(3<I>S</I>,4<I>a</I><I>R</I>,6<I>a</I><I>R</I>,6<I>b</I><I>S</I>,8<I>a</I><I>S</I>,11<I>S</I>,12<I>a</I><I>R</I>,14<I>a</I><I>R</I>,14<I>b</I><I>S</I>)-11-carboxy-4,4,6<I>a</I>,6<I>b</I>,8<I>a</I>,11,14<I>b</I>-heptamethyl-14-oxo-2,3,4<I>a</I>,5,6,7,8,9,10,12,12<I>a</I>,14<I>a</I>-dodecahydro-1<I>H</I>-picen-3-yl]oxy]-6-carboxy-4,5-dihydroxyoxan-3-yl]oxy-3,4,5-trihydroxyoxane-2-carboxylic acid" 
  "(2S,3S,4S,5R,6R)-6-[(2S,3R,4S,5S,6S)-2-[[(3S,4aR,6aR,6bS,8aS,11S,12aR,14aR,14bS)-11-carboxy-4,4,6a,6b,8a,11,14b-heptamethyl-14-oxo-2,3,4a,5,6,7,8,9,10,12,12a,14a-dodecahydro-1H-picen-3-yl]oxy]-6-carboxy-4,5-dihydroxyoxan-3-yl]oxy-3,4,5-trihydroxyoxane-2-carboxylic acid" 
  "(2S,3S,4S,5R,6R)-6-[(2S,3R,4S,5S,6S)-2-[[(3S,4aR,6aR,6bS,8aS,11S,12aR,14aR,14bS)-11-carboxy-4,4,6a,6b,8a,11,14b-heptamethyl-14-oxidanylidene-2,3,4a,5,6,7,8,9,10,12,12a,14a-dodecahydro-1H-picen-3-yl]oxy]-6-carboxy-4,5-bis(oxidanyl)oxan-3-yl]oxy-3,4,5-tris(oxidanyl)oxane-2-carboxylic acid" 
  "(2S,3S,4S,5R,6R)-6-[(2S,3R,4S,5S,6S)-2-[[(3S,4aR,6aR,6bS,8aS,11S,12aR,14aR,14bS)-11-carboxy-14-keto-4,4,6a,6b,8a,11,14b-heptamethyl-2,3,4a,5,6,7,8,9,10,12,12a,14a-dodecahydro-1H-picen-3-yl]oxy]-6-carboxy-4,5-dihydroxy-tetrahydropyran-3-yl]oxy-3,4,5-trihydroxy-tetrahydropyran-2-carboxylic acid" 
  InChI=1S/C42H62O16/c1-37(2)21-8-11-42(7)31(20(43)16-18-19-17-39(4,36(53)54)13-12-38(19,3)14-15-41(18,42)6)40(21,5)10-9-22(37)55-35-30(26(47)25(46)29(57-35)33(51)52)58-34-27(48)23(44)24(45)28(56-34)32(49)50/h16,19,21-31,34-35,44-48H,8-15,17H2,1-7H3,(H,49,50)(H,51,52)(H,53,54)/t19-,21-,22-,23-,24-,25-,26-,27+,28-,29-,30+,31+,34-,35-,38+,39-,40-,41+,42+/m0/s1 
  LPLVUJXQOOQHMX-QWBHMCJMSA-N 
  3.7
  822.403786
  C42H62O16 
  822.9
  CC1(C2CCC3(C(C2(CCC1OC4C(C(C(C(O4)C(=O)O)O)O)OC5C(C(C(C(O5)C(=O)O)O)O)O)C)C(=O)C=C6C3(CCC7(C6CC(CC7)(C)C(=O)O)C)C)C)C 
  C[C@]12CC[C@](C[C@H]1C3=CC(=O)[C@@H]4[C@]5(CC[C@@H](C([C@@H]5CC[C@]4([C@@]3(CC2)C)C)(C)C)O[C@@H]6[C@@H]([C@H]([C@@H]([C@H](O6)C(=O)O)O)O)O[C@H]7[C@@H]([C@H]([C@@H]([C@H](O7)C(=O)O)O)O)O)C)(C)C(=O)O 
  267
  822.403786
  0
  48_R_6_47_49_104 
  49_S_7_48_51_106 
  50_S_3_53_51_107 
  51_S_8_50_49_108 
  52_R_9_6_54_109 
  54_R_12_52_55_112 
  55_S_13_54_57_113 
  56_S_9_58_57_114 
  57_S_14_56_55_116 
  ligands 
  ligands 
  0
  2
 m_depend[20] { 
  # First column is dependency index #
  i_m_depend_dependency
  s_m_depend_property
  :::
  1 20 r_ff_Potential_Energy-OPLS_2005 
  2 10 s_st_Chirality_1 
  3 10 s_st_Chirality_2 
  4 10 s_st_Chirality_3 
  5 10 s_st_Chirality_4 
  6 10 s_st_Chirality_5 
  7 10 s_st_Chirality_6 
  8 10 s_st_Chirality_7 
  9 10 s_st_Chirality_8 
  10 10 s_st_Chirality_9 
  11 10 s_st_Chirality_10 
  12 10 s_st_Chirality_11 
  13 10 s_st_Chirality_12 
  14 10 s_st_Chirality_13 
  15 10 s_st_Chirality_14 
  16 10 s_st_Chirality_15 
  17 10 s_st_Chirality_16 
  18 10 s_st_Chirality_17 
  19 10 s_st_Chirality_18 
  20 10 s_st_Chirality_19 
  :::
 } 
 m_atom[117] { 
  # First column is atom index #
  i_m_mmod_type
  r_m_x_coord
  r_m_y_coord
  r_m_z_coord
  i_m_residue_number
  i_m_color
  r_m_charge1
  r_m_charge2
  i_m_atomic_number
  i_m_formal_charge
  s_m_color_rgb
  s_m_atom_name
  i_m_minimize_atom_index
  i_m_minimize_constraint
  i_sd_original_parity
  b_st_NoSrcChirality
  :::
  1 16 5.895666 -2.959748 0.261785 900 70 -0.40000 -0.40000 8 0 FF2F2F  O1  1 3 <> <>
  2 15 8.380334 1.413240 -2.692934 900 70 -0.47000 -0.47000 8 0 FF2F2F  O2  2 3 <> <>
  3 16 4.224333 -4.519400 0.574200 900 70 -0.40000 -0.40000 8 0 FF2F2F  O3  <> <> <> <>
  4 18 5.419915 7.871427 -2.930329 900 70 -0.80000 -0.80000 8 -1 FF2F2F  O4  <> <> <> <>
  5 15 5.183146 9.590823 -1.568801 900 70 -0.80000 -0.80000 8 0 FF2F2F  O5  <> <> <> <>
  6 16 6.672194 -5.180814 -1.919959 900 70 -0.40000 -0.40000 8 0 FF2F2F  O6  <> <> <> <>
  7 16 6.797236 -7.576538 -0.282576 900 70 -0.68300 -0.68300 8 0 FF2F2F  O7  <> <> <> <>
  8 16 5.011095 -7.744184 1.839125 900 70 -0.68300 -0.68300 8 0 FF2F2F  O8  <> <> <> <>
  9 16 6.590955 -3.201424 -3.057424 900 70 -0.40000 -0.40000 8 0 FF2F2F  O9  <> <> <> <>
  10 18 2.918127 -6.512907 2.750750 900 70 -0.80000 -0.80000 8 -1 FF2F2F  O10  <> <> <> <>
  11 15 3.209354 -4.444733 3.497500 900 70 -0.80000 -0.80000 8 0 FF2F2F  O11  <> <> <> <>
  12 16 9.183341 -5.755377 -2.583289 900 70 -0.68300 -0.68300 8 0 FF2F2F  O12  <> <> <> <>
  13 16 10.040997 -3.892246 -5.035316 900 70 -0.68300 -0.68300 8 0 FF2F2F  O13  <> <> <> <>
  14 16 9.068467 -1.353993 -2.704449 900 70 -0.68300 -0.68300 8 0 FF2F2F  O14  14 3 <> <>
  15 18 5.742963 -2.334150 -5.928216 900 70 -0.80000 -0.80000 8 -1 FF2F2F  O15  <> <> <> <>
  16 15 7.678613 -3.369994 -6.176894 900 70 -0.80000 -0.80000 8 0 FF2F2F  O16  <> <> <> <>
  17 3 8.637889 2.057014 0.920964 900 2 0.00000 0.00000 6 0 A0A0A0  C17  17 2 2 1
  18 3 6.276832 1.009282 -0.149589 900 2 0.00000 0.00000 6 0 A0A0A0  C18  18 3 2 1
  19 3 7.849552 1.336504 -0.294551 900 2 -0.06000 -0.06000 6 0 A0A0A0  C19  19 3 1 1
  20 3 9.285043 3.500911 0.499544 900 2 0.00000 0.00000 6 0 A0A0A0  C20  20 3 1 1
  21 3 5.760505 0.596176 1.296138 900 2 -0.06000 -0.06000 6 0 A0A0A0  C21  21 2 2 1
  22 3 7.634346 2.248923 2.122685 900 2 -0.12000 -0.12000 6 0 A0A0A0  C22  22 1 <> <>
  23 3 5.881944 -0.931051 1.674969 900 2 0.00000 0.00000 6 0 A0A0A0  C23  23 3 <> <>
  24 3 6.272942 1.583059 2.373030 900 2 -0.12000 -0.12000 6 0 A0A0A0  C24  24 1 <> <>
  25 2 8.348173 4.183614 -0.532574 900 2 0.00000 0.00000 6 0 A0A0A0  C25  25 3 <> <>
  26 3 7.903064 5.629170 -0.215459 900 2 -0.06000 -0.06000 6 0 A0A0A0  C26  26 3 1 1
  27 3 9.077079 6.566515 0.225721 900 2 0.00000 0.00000 6 0 A0A0A0  C27  27 3 1 1
  28 3 9.508785 4.458853 1.718070 900 2 -0.12000 -0.12000 6 0 A0A0A0  C28  28 3 <> <>
  29 3 5.932593 -0.118412 -1.176363 900 2 -0.12000 -0.12000 6 0 A0A0A0  C29  29 3 <> <>
  30 3 9.966452 5.883969 1.323848 900 2 -0.12000 -0.12000 6 0 A0A0A0  C30  30 3 <> <>
  31 3 5.124405 -1.799144 0.570571 900 2 0.17000 0.17000 6 0 A0A0A0  C31  31 3 2 1
  32 2 8.132508 2.029850 -1.655493 900 2 0.47000 0.47000 6 0 A0A0A0  C32  32 3 <> <>
  33 3 9.861798 1.129589 1.285746 900 2 -0.18000 -0.18000 6 0 A0A0A0  C33  33 3 <> <>
  34 3 4.794355 -1.040690 -0.736892 900 2 -0.12000 -0.12000 6 0 A0A0A0  C34  34 3 <> <>
  35 3 5.355704 2.206667 -0.579307 900 2 -0.18000 -0.18000 6 0 A0A0A0  C35  35 3 <> <>
  36 3 10.683435 3.368837 -0.213429 900 2 -0.18000 -0.18000 6 0 A0A0A0  C36  36 3 <> <>
  37 2 7.951920 3.469937 -1.609335 900 2 -0.11500 -0.11500 6 0 A0A0A0  C37  37 3 <> <>
  38 3 6.925003 6.315680 -1.220585 900 2 -0.12000 -0.12000 6 0 A0A0A0  C38  38 3 <> <>
  39 3 8.404924 7.823151 0.855769 900 2 -0.12000 -0.12000 6 0 A0A0A0  C39  <> <> <> <>
  40 3 6.278671 7.636180 -0.659446 900 2 -0.10000 -0.10000 6 0 A0A0A0  C40  <> <> 1 1
  41 3 5.141467 -1.198374 3.021147 900 2 -0.18000 -0.18000 6 0 A0A0A0  C41  41 3 <> <>
  42 3 7.357049 -1.405747 1.824758 900 2 -0.18000 -0.18000 6 0 A0A0A0  C42  42 3 <> <>
  43 3 7.413375 8.557617 -0.086698 900 2 -0.12000 -0.12000 6 0 A0A0A0  C43  <> <> <> <>
  44 3 9.965810 6.984147 -0.980379 900 2 -0.18000 -0.18000 6 0 A0A0A0  C44  <> <> <> <>
  45 3 5.235959 7.320095 0.448920 900 2 -0.18000 -0.18000 6 0 A0A0A0  C45  45 3 <> <>
  46 2 5.582009 8.431551 -1.820129 900 2 0.70000 0.70000 6 0 A0A0A0  C46  <> <> <> <>
  47 3 5.247189 -4.073594 -0.277629 900 2 0.30000 0.30000 6 0 A0A0A0  C47  47 3 1 1
  48 3 6.328348 -5.147716 -0.539011 900 2 0.17000 0.17000 6 0 A0A0A0  C48  <> <> 1 1
  49 3 5.852339 -6.529906 -0.058086 900 2 0.20500 0.20500 6 0 A0A0A0  C49  <> <> 2 1
  50 3 4.690862 -5.176949 1.771775 900 2 0.17000 0.17000 6 0 A0A0A0  C50  <> <> 1 1
  51 3 5.527260 -6.470205 1.451140 900 2 0.20500 0.20500 6 0 A0A0A0  C51  <> <> 1 1
  52 3 7.433518 -4.101950 -2.374801 900 2 0.30000 0.30000 6 0 A0A0A0  C52  <> <> 2 1
  53 2 3.507013 -5.401899 2.749909 900 2 0.60000 0.60000 6 0 A0A0A0  C53  <> <> <> <>
  54 3 8.524748 -4.694591 -3.275201 900 2 0.20500 0.20500 6 0 A0A0A0  C54  <> <> 1 1
  55 3 9.477452 -3.562147 -3.766994 900 2 0.20500 0.20500 6 0 A0A0A0  C55  <> <> 2 1
  56 3 7.219862 -2.326113 -4.028407 900 2 0.17000 0.17000 6 0 A0A0A0  C56  <> <> 1 1
  57 3 8.765775 -2.171730 -3.842004 900 2 0.20500 0.20500 6 0 A0A0A0  C57  <> <> 1 1
  58 2 6.851426 -2.721946 -5.489378 900 2 0.60000 0.60000 6 0 A0A0A0  C58  <> <> <> <>
  59 41 8.337651 0.372783 -0.442871 900 21 0.06000 0.06000 1 0 FFFFFF  H59  59 3 <> <>
  60 41 4.687013 0.756943 1.282418 900 21 0.06000 0.06000 1 0 FFFFFF  H60  60 3 <> <>
  61 41 7.165574 3.058983 1.578114 900 21 0.06000 0.06000 1 0 FFFFFF  H61  61 1 <> <>
  62 41 7.909758 2.716365 3.040054 900 21 0.06000 0.06000 1 0 FFFFFF  H62  62 1 <> <>
  63 41 5.514653 2.393791 2.393306 900 21 0.06000 0.06000 1 0 FFFFFF  H63  63 1 <> <>
  64 41 6.106407 1.229359 3.400244 900 21 0.06000 0.06000 1 0 FFFFFF  H64  64 1 <> <>
  65 41 7.284149 5.470648 0.667530 900 21 0.06000 0.06000 1 0 FFFFFF  H65  65 3 <> <>
  66 41 8.594900 4.578324 2.300353 900 21 0.06000 0.06000 1 0 FFFFFF  H66  66 3 <> <>
  67 41 10.234481 4.024972 2.409846 900 21 0.06000 0.06000 1 0 FFFFFF  H67  67 3 <> <>
  68 41 5.863309 0.227181 -2.210242 900 21 0.06000 0.06000 1 0 FFFFFF  H68  68 3 <> <>
  69 41 6.773736 -0.815321 -1.218805 900 21 0.06000 0.06000 1 0 FFFFFF  H69  69 3 <> <>
  70 41 10.005834 6.478103 2.237928 900 21 0.06000 0.06000 1 0 FFFFFF  H70  70 3 <> <>
  71 41 10.998749 5.797197 0.988897 900 21 0.06000 0.06000 1 0 FFFFFF  H71  71 3 <> <>
  72 41 4.167955 -2.110579 0.990036 900 21 0.03000 0.03000 1 0 FFFFFF  H72  72 3 <> <>
  73 41 10.481855 1.574304 2.064018 900 21 0.06000 0.06000 1 0 FFFFFF  H73  73 3 <> <>
  74 41 9.555897 0.155444 1.653052 900 21 0.06000 0.06000 1 0 FFFFFF  H74  74 3 <> <>
  75 41 10.499748 0.896024 0.434208 900 21 0.06000 0.06000 1 0 FFFFFF  H75  75 3 <> <>
  76 41 4.545362 -1.719442 -1.551839 900 21 0.06000 0.06000 1 0 FFFFFF  H76  76 3 <> <>
  77 41 3.903323 -0.431578 -0.575855 900 21 0.06000 0.06000 1 0 FFFFFF  H77  77 3 <> <>
  78 41 5.437481 2.450603 -1.640236 900 21 0.06000 0.06000 1 0 FFFFFF  H78  78 3 <> <>
  79 41 5.558525 3.117408 -0.015073 900 21 0.06000 0.06000 1 0 FFFFFF  H79  79 3 <> <>
  80 41 4.296349 1.978052 -0.443450 900 21 0.06000 0.06000 1 0 FFFFFF  H80  80 3 <> <>
  81 41 10.688776 2.620905 -1.006200 900 21 0.06000 0.06000 1 0 FFFFFF  H81  81 3 <> <>
  82 41 11.472239 3.087623 0.484584 900 21 0.06000 0.06000 1 0 FFFFFF  H82  82 3 <> <>
  83 41 11.026023 4.283619 -0.686263 900 21 0.06000 0.06000 1 0 FFFFFF  H83  83 3 <> <>
  84 41 7.344291 3.923576 -2.378872 900 21 0.11500 0.11500 1 0 FFFFFF  H84  84 3 <> <>
  85 41 7.490137 6.560622 -2.117790 900 21 0.06000 0.06000 1 0 FFFFFF  H85  <> <> <> <>
  86 41 6.128541 5.630184 -1.510572 900 21 0.06000 0.06000 1 0 FFFFFF  H86  86 3 <> <>
  87 41 7.881752 7.555881 1.787270 900 21 0.06000 0.06000 1 0 FFFFFF  H87  87 3 <> <>
  88 41 9.178193 8.530906 1.165945 900 21 0.06000 0.06000 1 0 FFFFFF  H88  <> <> <> <>
  89 41 4.134509 -0.778028 3.031720 900 21 0.06000 0.06000 1 0 FFFFFF  H89  89 3 <> <>
  90 41 5.669416 -0.807872 3.888912 900 21 0.06000 0.06000 1 0 FFFFFF  H90  90 3 <> <>
  91 41 5.024710 -2.268260 3.207360 900 21 0.06000 0.06000 1 0 FFFFFF  H91  91 3 <> <>
  92 41 7.398637 -2.461797 2.095453 900 21 0.06000 0.06000 1 0 FFFFFF  H92  92 3 <> <>
  93 41 7.934991 -1.304119 0.910468 900 21 0.06000 0.06000 1 0 FFFFFF  H93  93 3 <> <>
  94 41 7.876324 -0.916567 2.642095 900 21 0.06000 0.06000 1 0 FFFFFF  H94  94 3 <> <>
  95 41 6.968198 9.382069 0.466163 900 21 0.06000 0.06000 1 0 FFFFFF  H95  <> <> <> <>
  96 41 7.996385 9.003732 -0.893613 900 21 0.06000 0.06000 1 0 FFFFFF  H96  <> <> <> <>
  97 41 10.811164 7.592513 -0.660755 900 21 0.06000 0.06000 1 0 FFFFFF  H97  <> <> <> <>
  98 41 10.360941 6.128036 -1.518401 900 21 0.06000 0.06000 1 0 FFFFFF  H98  <> <> <> <>
  99 41 9.430583 7.568504 -1.726450 900 21 0.06000 0.06000 1 0 FFFFFF  H99  <> <> <> <>
  100 41 4.452988 6.654909 0.082776 900 21 0.06000 0.06000 1 0 FFFFFF  H100  100 3 <> <>
  101 41 4.758624 8.241634 0.774963 900 21 0.06000 0.06000 1 0 FFFFFF  H101  <> <> <> <>
  102 41 5.678792 6.847741 1.322467 900 21 0.06000 0.06000 1 0 FFFFFF  H102  102 3 <> <>
  103 41 4.715509 -3.828689 -1.196830 900 21 0.10000 0.10000 1 0 FFFFFF  H103  <> <> <> <>
  104 41 7.232596 -4.898284 0.022184 900 21 0.03000 0.03000 1 0 FFFFFF  H104  <> <> <> <>
  105 41 4.946318 -6.778061 -0.613486 900 21 0.06000 0.06000 1 0 FFFFFF  H106  <> <> <> <>
  106 41 5.319474 -4.475759 2.325702 900 21 0.03000 0.03000 1 0 FFFFFF  H107  <> <> <> <>
  107 41 6.461220 -6.368881 2.015274 900 21 0.06000 0.06000 1 0 FFFFFF  H108  <> <> <> <>
  108 41 7.852324 -3.505027 -1.560813 900 21 0.10000 0.10000 1 0 FFFFFF  H109  <> <> <> <>
  109 42 6.534113 -8.263596 0.344912 900 21 0.41800 0.41800 1 0 FFFFFF  H110  <> <> <> <>
  110 42 4.130463 -7.530718 2.224448 900 21 0.41800 0.41800 1 0 FFFFFF  H111  <> <> <> <>
  111 41 8.007885 -5.140540 -4.130585 900 21 0.06000 0.06000 1 0 FFFFFF  H112  <> <> <> <>
  112 41 10.319547 -3.488764 -3.074722 900 21 0.06000 0.06000 1 0 FFFFFF  H113  <> <> <> <>
  113 41 6.738382 -1.353253 -3.938017 900 21 0.03000 0.03000 1 0 FFFFFF  H114  <> <> <> <>
  114 41 9.176848 -1.597248 -4.676282 900 21 0.06000 0.06000 1 0 FFFFFF  H116  <> <> <> <>
  115 42 8.467726 -6.261072 -2.171013 900 21 0.41800 0.41800 1 0 FFFFFF  H117  <> <> <> <>
  116 42 9.289975 -3.841561 -5.668372 900 21 0.41800 0.41800 1 0 FFFFFF  H118  <> <> <> <>
  117 42 8.738737 -0.452636 -2.872146 900 21 0.41800 0.41800 1 0 FFFFFF  H119  117 3 <> <>
  :::
 } 
 m_bond[142] { 
  # First column is bond index #
  i_m_from
  i_m_to
  i_m_order
  i_sd_original_parity
  :::
  1 1 31 1 1
  2 1 47 1 3
  3 2 32 2 <>
  4 3 47 1 <>
  5 3 50 1 <>
  6 4 46 1 <>
  7 5 46 2 <>
  8 6 48 1 3
  9 6 52 1 1
  10 7 49 1 1
  11 7 109 1 <>
  12 8 51 1 3
  13 8 110 1 <>
  14 9 52 1 <>
  15 9 56 1 <>
  16 10 53 1 <>
  17 11 53 2 <>
  18 12 54 1 3
  19 12 115 1 <>
  20 13 55 1 1
  21 13 116 1 <>
  22 14 57 1 3
  23 14 117 1 <>
  24 15 58 1 <>
  25 16 58 2 <>
  26 17 19 1 <>
  27 17 20 1 <>
  28 17 22 1 <>
  29 17 33 1 1
  30 18 19 1 <>
  31 18 21 1 <>
  32 18 29 1 <>
  33 18 35 1 1
  34 19 32 1 <>
  35 19 59 1 3
  36 20 25 1 <>
  37 20 28 1 <>
  38 20 36 1 3
  39 21 23 1 <>
  40 21 24 1 <>
  41 21 60 1 3
  42 22 24 1 <>
  43 22 61 1 <>
  44 22 62 1 <>
  45 23 31 1 <>
  46 23 41 1 <>
  47 23 42 1 <>
  48 24 63 1 <>
  49 24 64 1 <>
  50 25 26 1 <>
  51 25 37 2 <>
  52 26 27 1 <>
  53 26 38 1 <>
  54 26 65 1 1
  55 27 30 1 <>
  56 27 39 1 <>
  57 27 44 1 1
  58 28 30 1 <>
  59 28 66 1 <>
  60 28 67 1 <>
  61 29 34 1 <>
  62 29 68 1 <>
  63 29 69 1 <>
  64 30 70 1 <>
  65 30 71 1 <>
  66 31 1 1 1
  67 31 34 1 <>
  68 31 72 1 <>
  69 32 37 1 <>
  70 33 17 1 1
  71 33 73 1 <>
  72 33 74 1 <>
  73 33 75 1 <>
  74 34 76 1 <>
  75 34 77 1 <>
  76 35 18 1 1
  77 35 78 1 <>
  78 35 79 1 <>
  79 35 80 1 <>
  80 36 20 1 3
  81 36 81 1 <>
  82 36 82 1 <>
  83 36 83 1 <>
  84 37 84 1 <>
  85 38 40 1 <>
  86 38 85 1 <>
  87 38 86 1 <>
  88 39 43 1 <>
  89 39 87 1 <>
  90 39 88 1 <>
  91 40 43 1 <>
  92 40 45 1 3
  93 40 46 1 <>
  94 41 89 1 <>
  95 41 90 1 <>
  96 41 91 1 <>
  97 42 92 1 <>
  98 42 93 1 <>
  99 42 94 1 <>
  100 43 95 1 <>
  101 43 96 1 <>
  102 44 27 1 1
  103 44 97 1 <>
  104 44 98 1 <>
  105 44 99 1 <>
  106 45 40 1 3
  107 45 100 1 <>
  108 45 101 1 <>
  109 45 102 1 <>
  110 47 1 1 3
  111 47 48 1 <>
  112 47 103 1 <>
  113 48 6 1 3
  114 48 49 1 <>
  115 48 104 1 <>
  116 49 7 1 1
  117 49 51 1 <>
  118 49 105 1 <>
  119 50 51 1 <>
  120 50 53 1 1
  121 50 106 1 <>
  122 51 8 1 3
  123 51 107 1 <>
  124 52 6 1 1
  125 52 54 1 <>
  126 52 108 1 <>
  127 53 50 1 1
  128 54 12 1 3
  129 54 55 1 <>
  130 54 111 1 <>
  131 55 13 1 1
  132 55 57 1 <>
  133 55 112 1 <>
  134 56 57 1 <>
  135 56 58 1 1
  136 56 113 1 <>
  137 57 14 1 3
  138 57 114 1 <>
  139 58 56 1 1
  140 59 19 1 3
  141 60 21 1 3
  142 65 26 1 1
  :::
 } 
} 

f_m_ct { 
 s_m_title
 s_m_entry_id
 s_m_entry_name
 s_m_Source_Path
 s_m_Source_File
 i_m_Source_File_Index
 b_sd_chiral_flag
 i_sd_version
 i_m_ct_enhanced_stereo_status
 s_st_Chirality_1
 i_sd_PUBCHEM\_COMPOUND\_CID
 r_sd_PUBCHEM\_CONFORMER\_RMSD
 s_sd_PUBCHEM\_MMFF94\_PARTIAL\_CHARGES
 s_sd_PUBCHEM\_PHARMACOPHORE\_FEATURES
 i_sd_PUBCHEM\_HEAVY\_ATOM\_COUNT
 i_sd_PUBCHEM\_ATOM\_DEF\_STEREO\_COUNT
 i_sd_PUBCHEM\_ATOM\_UDEF\_STEREO\_COUNT
 i_sd_PUBCHEM\_BOND\_DEF\_STEREO\_COUNT
 i_sd_PUBCHEM\_BOND\_UDEF\_STEREO\_COUNT
 i_sd_PUBCHEM\_ISOTOPIC\_ATOM\_COUNT
 i_sd_PUBCHEM\_COMPONENT\_COUNT
 i_sd_PUBCHEM\_CACTVS\_TAUTO\_COUNT
 s_sd_PUBCHEM\_CONFORMER\_ID
 r_sd_PUBCHEM\_MMFF94\_ENERGY
 r_sd_PUBCHEM\_FEATURE\_SELFOVERLAP
 s_sd_PUBCHEM\_SHAPE\_FINGERPRINT
 s_sd_PUBCHEM\_SHAPE\_MULTIPOLES
 r_sd_PUBCHEM\_SHAPE\_SELFOVERLAP
 r_sd_PUBCHEM\_SHAPE\_VOLUME
 s_sd_PUBCHEM\_COORDINATE\_TYPE
 s_sd_PUBCHEM\_CONFORMER\_DIVERSEORDER
 r_sd_PUBCHEM\_EFFECTIVE\_ROTOR\_COUNT
 s_m_subgroup_title
 s_m_subgroupid
 b_m_subgroup_collapsed
 i_m_ct_format
 :::
 liquiritigenin 
  55 
  Conformer3D_CID_114829.1 
  /home/exx/Documents/Jianing/covid 
  ligands.maegz 
  55
  1
  0
  0
  5_S_1_7_6_20 
  114829
  0.6
  "28
1 -0.36
10 0.08
11 -0.15
12 -0.15
13 -0.15
14 -0.15
15 0.08
16 -0.15
17 -0.15
18 -0.15
19 0.08
2 -0.57
23 0.15
24 0.15
25 0.15
26 0.15
27 0.15
28 0.15
29 0.15
3 -0.53
30 0.45
31 0.45
4 -0.53
5 0.42
6 0.06
7 -0.14
8 0.42
9 0.09" 
  "7
1 1 acceptor
1 2 acceptor
1 3 donor
1 4 donor
6 1 5 6 8 9 10 rings
6 7 11 12 17 18 19 rings
6 9 10 13 14 15 16 rings" 
  19
  1
  0
  0
  0
  0
  1
  18
  0001C08D00000001 
  53.0489
  35.552
  "11471102 20 18408886273642357840
11796584 16 16660359268903724906
12032990 46 18336549318067925626
12236239 1 17775005713148995227
12363563 72 18335709282467990546
12553582 1 18413109433701948062
12670546 56 17775566450915080905
13134695 92 18410854373739345708
13140716 1 18051128391841773336
13533116 47 18342177825633453257
13544592 145 17967252009893530979
13544653 18 18335706005296985548
13862211 1 18410291368426167954
13955234 65 18268430316008937488
14252887 29 18410853257437654304
14386348 63 17822012029722146963
15196674 1 18410573942402524092
15848700 24 18409449163856399748
15848702 151 18413110541645124815
16945 1 18410857706881718056
17349148 13 17775003505298655903
17357779 13 18186790370802872917
1813 80 18200607903585564556
18186145 218 17603300458238344625
18222031 100 18343585114364719142
200 152 18272086102451232393
20028762 73 18131346401671958758
20645477 70 18334009531632413785
21065201 7 16660357112998797313
21267235 1 18341056237784488142
21641784 216 17969522449992473484
221357 26 18261103063727341981
221490 88 18191029099739102371
22224240 67 18128524046492943944
2255824 54 18270403918164317364
22646028 1 17988924470339679315
22646028 28 18131069346505699535
23175994 123 18113903753946089277
23402539 116 18269272374585947730
23557571 272 17095515206216090845
23559900 14 17313107483415658895
2871803 45 18113900420914278522
34797466 226 16443359683767940654
46194498 28 17603587473337681069
465052 167 18342462551299630991
474 4 18055349399294878392
5104073 3 18341331093762824848
5281201 14 17967250896969571973
573450 72 17131835365553222555
602551 16 15051442868707161381
7471813 234 17988917886208094993
77492 1 17703515488480574993
7970288 3 18338796693786922886
9709674 26 18116155648249204587
9971528 1 18412823590564214264
9981440 41 17262703886155821913" 
  "367.53
10.53
2.09
0.94
6.56
0.83
-0.06
-5.21
0.12
-3.1
0.09
1.1
-0.06
0" 
  813.64
  196.2
  "2
5
10" 
  "1
2
3
4" 
  1.6
  ligands 
  ligands 
  0
  2
 m_depend[1] { 
  # First column is dependency index #
  i_m_depend_dependency
  s_m_depend_property
  :::
  1 10 s_st_Chirality_1 
  :::
 } 
 m_atom[31] { 
  # First column is atom index #
  i_m_mmod_type
  r_m_x_coord
  r_m_y_coord
  r_m_z_coord
  i_m_residue_number
  i_m_color
  i_m_atomic_number
  s_m_color_rgb
  s_m_atom_name
  i_sd_original_parity
  :::
  1 16 0.295700 -0.677000 -0.151700 900 70 8 FF2F2F  O1  <>
  2 15 1.818300 3.130300 -0.025900 900 70 8 FF2F2F  O2  <>
  3 16 4.642700 -2.566500 -0.016200 900 70 8 FF2F2F  O3  <>
  4 16 -5.971300 -0.789900 -0.250900 900 70 8 FF2F2F  O4  <>
  5 3 -0.472700 0.402500 0.402100 900 2 6 A0A0A0  C5  1
  6 3 -0.114100 1.729000 -0.265000 900 2 6 A0A0A0  C6  <>
  7 2 -1.942400 0.083300 0.227100 900 2 6 A0A0A0  C7  <>
  8 2 1.355600 1.996700 -0.069600 900 2 6 A0A0A0  C8  <>
  9 2 2.226700 0.805200 -0.005100 900 2 6 A0A0A0  C9  <>
  10 2 1.647900 -0.465600 -0.072500 900 2 6 A0A0A0  C10  <>
  11 2 -2.755400 -0.090600 1.346700 900 2 6 A0A0A0  C11  <>
  12 2 -2.482300 -0.035600 -1.053100 900 2 6 A0A0A0  C12  <>
  13 2 3.614200 0.945300 0.077900 900 2 6 A0A0A0  C13  <>
  14 2 2.462400 -1.598500 -0.091100 900 2 6 A0A0A0  C14  <>
  15 2 3.848500 -1.460800 -0.009900 900 2 6 A0A0A0  C15  <>
  16 2 4.422300 -0.192200 0.079400 900 2 6 A0A0A0  C16  <>
  17 2 -4.109500 -0.383800 1.186000 900 2 6 A0A0A0  C17  <>
  18 2 -3.836500 -0.328800 -1.213900 900 2 6 A0A0A0  C18  <>
  19 2 -4.650100 -0.503000 -0.094300 900 2 6 A0A0A0  C19  <>
  20 41 -0.245200 0.456100 1.477100 900 21 1 FFFFFF  H20  <>
  21 41 -0.686600 2.548500 0.184000 900 21 1 FFFFFF  H21  <>
  22 41 -0.293500 1.721500 -1.346000 900 21 1 FFFFFF  H22  <>
  23 41 -2.349200 -0.000800 2.350600 900 21 1 FFFFFF  H23  <>
  24 41 -1.863100 0.084900 -1.937700 900 21 1 FFFFFF  H24  <>
  25 41 4.081400 1.924600 0.131100 900 21 1 FFFFFF  H25  <>
  26 41 2.019100 -2.589000 -0.158100 900 21 1 FFFFFF  H26  <>
  27 41 5.501100 -0.075700 0.142300 900 21 1 FFFFFF  H27  <>
  28 41 -4.738300 -0.518500 2.061900 900 21 1 FFFFFF  H28  <>
  29 41 -4.244900 -0.421600 -2.216600 900 21 1 FFFFFF  H29  <>
  30 42 5.572300 -2.287300 0.047100 900 21 1 FFFFFF  H30  <>
  31 42 -6.173300 -0.835200 -1.201300 900 21 1 FFFFFF  H31  <>
  :::
 } 
 m_bond[33] { 
  # First column is bond index #
  i_m_from
  i_m_to
  i_m_order
  :::
  1 1 5 1
  2 1 10 1
  3 2 8 2
  4 3 15 1
  5 3 30 1
  6 4 19 1
  7 4 31 1
  8 5 6 1
  9 5 7 1
  10 5 20 1
  11 6 8 1
  12 6 21 1
  13 6 22 1
  14 7 11 2
  15 7 12 1
  16 8 9 1
  17 9 10 2
  18 9 13 1
  19 10 14 1
  20 11 17 1
  21 11 23 1
  22 12 18 2
  23 12 24 1
  24 13 16 2
  25 13 25 1
  26 14 15 2
  27 14 26 1
  28 15 16 1
  29 16 27 1
  30 17 19 2
  31 17 28 1
  32 18 19 1
  33 18 29 1
  :::
 } 
} 

f_m_ct { 
 s_m_title
 s_m_entry_id
 s_m_entry_name
 s_m_Source_Path
 s_m_Source_File
 i_m_Source_File_Index
 b_sd_chiral_flag
 i_sd_version
 i_m_ct_enhanced_stereo_status
 i_sd_PUBCHEM\_COMPOUND\_CID
 r_sd_PUBCHEM\_CONFORMER\_RMSD
 s_sd_PUBCHEM\_MMFF94\_PARTIAL\_CHARGES
 i_sd_PUBCHEM\_EFFECTIVE\_ROTOR\_COUNT
 s_sd_PUBCHEM\_PHARMACOPHORE\_FEATURES
 i_sd_PUBCHEM\_HEAVY\_ATOM\_COUNT
 i_sd_PUBCHEM\_ATOM\_DEF\_STEREO\_COUNT
 i_sd_PUBCHEM\_ATOM\_UDEF\_STEREO\_COUNT
 i_sd_PUBCHEM\_BOND\_DEF\_STEREO\_COUNT
 i_sd_PUBCHEM\_BOND\_UDEF\_STEREO\_COUNT
 i_sd_PUBCHEM\_ISOTOPIC\_ATOM\_COUNT
 i_sd_PUBCHEM\_COMPONENT\_COUNT
 i_sd_PUBCHEM\_CACTVS\_TAUTO\_COUNT
 s_sd_PUBCHEM\_CONFORMER\_ID
 r_sd_PUBCHEM\_MMFF94\_ENERGY
 r_sd_PUBCHEM\_FEATURE\_SELFOVERLAP
 s_sd_PUBCHEM\_SHAPE\_FINGERPRINT
 s_sd_PUBCHEM\_SHAPE\_MULTIPOLES
 r_sd_PUBCHEM\_SHAPE\_SELFOVERLAP
 r_sd_PUBCHEM\_SHAPE\_VOLUME
 s_sd_PUBCHEM\_COORDINATE\_TYPE
 s_sd_PUBCHEM\_CONFORMER\_DIVERSEORDER
 s_m_subgroup_title
 s_m_subgroupid
 b_m_subgroup_collapsed
 i_m_ct_format
 :::
 isoliquiritigenin 
  56 
  Conformer3D_CID_638278.1 
  /home/exx/Documents/Jianing/covid 
  ligands.maegz 
  56
  0
  0
  0
  638278
  0.6
  "31
1 -0.53
10 -0.18
11 -0.14
12 -0.15
13 -0.15
14 0.08
15 -0.15
16 -0.15
17 -0.15
18 -0.15
19 0.08
2 -0.53
20 0.15
21 0.15
22 0.15
23 0.15
24 0.15
25 0.15
26 0.15
27 0.15
28 0.15
29 0.45
3 -0.57
30 0.45
31 0.45
4 -0.53
5 0.09
6 0.03
7 0.08
8 0.47
9 -0.15" 
  3
  "6
1 1 donor
1 2 donor
1 3 acceptor
1 4 donor
6 5 7 9 12 13 14 rings
6 6 15 16 17 18 19 rings" 
  19
  0
  0
  1
  0
  0
  1
  57
  0009BD4600000002 
  59.2449
  30.446
  "10014705 185 18343580771867959366
11089746 13 17417806267043251552
11370993 144 18113900429293190394
12236239 1 17632573833950961511
12507557 5 18341896328517508128
12596602 18 18114183038104273232
13103583 49 12757441497162604541
13167372 99 18271526373185719792
13288520 33 8070031077521145095
13533116 47 17750794350566816594
13551218 46 13695861502466760065
13583140 156 18187930615779093187
13668630 136 8430317948305184896
13675066 3 17967816054826287854
13685833 64 9295278461599057061
1420 369 11025795388296081784
14341114 176 17458346317010149012
14350574 20 9799689307444217702
14576447 43 9583527516737456340
15183329 4 17346609552123887492
15188451 53 16081656694180215347
15348495 7 17676209113020619432
16988056 13 13527340192954268697
1813 80 11963678763697509699
193927 3 8214150693819156880
19784866 240 8718537329582731089
200 152 8862942770889269135
20157964 124 18271244915810644087
20300324 65 15267345115252706363
204376 136 18343022181417418687
20645477 56 18334853926634996614
20645477 70 18341328895256936198
20871999 31 13542469764931119751
21033648 29 18261657221239474268
21033650 10 15768679541107823624
21637258 2 12396591762514912969
22393880 68 12463306764775585444
22950370 63 11241976966460689847
23402539 116 17846774100683679933
23402655 69 18273210937438300942
235170 7 12751244674886611872
23559900 14 17314523517112348543
27216 239 18334297582794820351
2767999 5 17918270944044753680
2838139 119 18339917109510528629
300161 21 17989201564861094234
3268164 11 15267343994202873793
34797466 226 13398620684560179290
351380 180 18335421244659867273
351380 3 11818995183986372824
4325135 7 18131067169616722327
465052 167 11602831180764604272
474 4 18059859424203580791
5104073 3 18335410323080397154
542803 24 17561081406222488742
5924683 9 17823141284109809163
602551 16 16081093718467455234
7970288 3 11025799803301591937
90127 26 18260271849968717678" 
  "367.53
13.99
1.65
1.14
6.85
0.12
-0.23
-7.28
-1.92
0.33
0.12
-1.46
0.15
0.39" 
  796.156
  201.4
  "2
5
10" 
  "2
17
12
20
8
16
11
1
21
7
3
22
9
4
18
10
15
19
5
6
13
14" 
  ligands 
  ligands 
  0
  2
 m_atom[31] { 
  # First column is atom index #
  i_m_mmod_type
  r_m_x_coord
  r_m_y_coord
  r_m_z_coord
  i_m_residue_number
  i_m_color
  i_m_atomic_number
  s_m_color_rgb
  s_m_atom_name
  :::
  1 16 -2.396200 -1.014400 2.040500 900 70 8 FF2F2F  O1 
  2 16 -5.881000 1.663200 0.200200 900 70 8 FF2F2F  O2 
  3 15 -1.098000 -2.331600 -0.773900 900 70 8 FF2F2F  O3 
  4 16 6.397100 1.372400 0.379800 900 70 8 FF2F2F  O4 
  5 2 -2.346800 -0.408000 -0.279600 900 2 6 A0A0A0  C5 
  6 2 2.687300 -0.398800 -0.192400 900 2 6 A0A0A0  C6 
  7 2 -2.943900 -0.379400 0.966000 900 2 6 A0A0A0  C7 
  8 2 -1.073900 -1.143200 -0.473700 900 2 6 A0A0A0  C8 
  9 2 -2.899200 0.238200 -1.369400 900 2 6 A0A0A0  C9 
  10 2 1.387600 -1.020300 -0.392500 900 2 6 A0A0A0  C10 
  11 2 0.196200 -0.394900 -0.260000 900 2 6 A0A0A0  C11 
  12 2 -4.139000 0.321500 1.128500 900 2 6 A0A0A0  C12 
  13 2 -4.094100 0.938900 -1.206900 900 2 6 A0A0A0  C13 
  14 2 -4.714000 0.980700 0.042000 900 2 6 A0A0A0  C14 
  15 2 2.813900 0.989000 -0.249500 900 2 6 A0A0A0  C15 
  16 2 3.807600 -1.191700 0.056900 900 2 6 A0A0A0  C16 
  17 2 4.060800 1.584100 -0.057400 900 2 6 A0A0A0  C17 
  18 2 5.054500 -0.596700 0.249300 900 2 6 A0A0A0  C18 
  19 2 5.181000 0.791300 0.192100 900 2 6 A0A0A0  C19 
  20 41 -2.422200 0.210200 -2.344800 900 21 1 FFFFFF  H20 
  21 41 1.410900 -2.075800 -0.654700 900 21 1 FFFFFF  H21 
  22 41 0.102000 0.646800 0.024200 900 21 1 FFFFFF  H22 
  23 41 -4.617200 0.350500 2.104500 900 21 1 FFFFFF  H23 
  24 41 -4.537400 1.450300 -2.057000 900 21 1 FFFFFF  H24 
  25 41 1.974100 1.644600 -0.460300 900 21 1 FFFFFF  H25 
  26 41 3.728400 -2.275100 0.106500 900 21 1 FFFFFF  H26 
  27 41 4.147400 2.666200 -0.108600 900 21 1 FFFFFF  H27 
  28 41 5.923500 -1.219400 0.443600 900 21 1 FFFFFF  H28 
  29 42 -1.588900 -1.486600 1.780700 900 21 1 FFFFFF  H29 
  30 42 -6.168200 1.586200 1.126300 900 21 1 FFFFFF  H30 
  31 42 6.300100 2.337500 0.306700 900 21 1 FFFFFF  H31 
  :::
 } 
 m_bond[32] { 
  # First column is bond index #
  i_m_from
  i_m_to
  i_m_order
  :::
  1 1 7 1
  2 1 29 1
  3 2 14 1
  4 2 30 1
  5 3 8 2
  6 4 19 1
  7 4 31 1
  8 5 7 2
  9 5 8 1
  10 5 9 1
  11 6 10 1
  12 6 15 2
  13 6 16 1
  14 7 12 1
  15 8 11 1
  16 9 13 2
  17 9 20 1
  18 10 11 2
  19 10 21 1
  20 11 22 1
  21 12 14 2
  22 12 23 1
  23 13 14 1
  24 13 24 1
  25 15 17 1
  26 15 25 1
  27 16 18 2
  28 16 26 1
  29 17 19 2
  30 17 27 1
  31 18 19 1
  32 18 28 1
  :::
 } 
} 

f_m_ct { 
 s_m_title
 s_m_entry_id
 s_m_entry_name
 s_m_Source_Path
 s_m_Source_File
 i_m_Source_File_Index
 b_sd_chiral_flag
 i_sd_version
 i_m_ct_enhanced_stereo_status
 s_st_Chirality_1
 s_st_Chirality_2
 i_sd_PUBCHEM\_COMPOUND\_CID
 s_sd_PUBCHEM\_MMFF94\_PARTIAL\_CHARGES
 s_sd_PUBCHEM\_PHARMACOPHORE\_FEATURES
 i_sd_PUBCHEM\_HEAVY\_ATOM\_COUNT
 i_sd_PUBCHEM\_ATOM\_DEF\_STEREO\_COUNT
 i_sd_PUBCHEM\_ATOM\_UDEF\_STEREO\_COUNT
 i_sd_PUBCHEM\_BOND\_DEF\_STEREO\_COUNT
 i_sd_PUBCHEM\_BOND\_UDEF\_STEREO\_COUNT
 i_sd_PUBCHEM\_ISOTOPIC\_ATOM\_COUNT
 i_sd_PUBCHEM\_COMPONENT\_COUNT
 i_sd_PUBCHEM\_CACTVS\_TAUTO\_COUNT
 s_sd_PUBCHEM\_CONFORMER\_ID
 r_sd_PUBCHEM\_MMFF94\_ENERGY
 r_sd_PUBCHEM\_FEATURE\_SELFOVERLAP
 s_sd_PUBCHEM\_SHAPE\_FINGERPRINT
 s_sd_PUBCHEM\_SHAPE\_MULTIPOLES
 r_sd_PUBCHEM\_SHAPE\_SELFOVERLAP
 r_sd_PUBCHEM\_SHAPE\_VOLUME
 s_sd_PUBCHEM\_COORDINATE\_TYPE
 s_sd_PUBCHEM\_CONFORMER\_DIVERSEORDER
 r_sd_PUBCHEM\_EFFECTIVE\_ROTOR\_COUNT
 s_st_Chirality_3
 i_sd_PUBCHEM\_CONFORMER\_RMSD
 s_st_Chirality_4
 s_st_Chirality_5
 s_st_Chirality_6
 s_st_Chirality_7
 s_st_Chirality_8
 s_st_Chirality_9
 s_m_subgroup_title
 s_m_subgroupid
 b_m_subgroup_collapsed
 i_m_ct_format
 :::
 "liquiritin apioside" 
  57 
  Conformer3D_CID_10076238.1 
  /home/exx/Documents/Jianing/covid 
  ligands.maegz 
  57
  1
  0
  0
  14_R_1_20_17_40 
  15_R_4_16_22_23 
  10076238
  "53
1 -0.56
10 -0.68
11 -0.36
12 -0.57
13 -0.53
14 0.28
15 0.28
16 0.28
17 0.28
18 0.56
19 0.28
2 -0.56
20 0.56
21 0.28
22 0.28
23 0.28
24 0.28
25 0.08
26 -0.15
27 -0.15
28 0.42
29 -0.14
3 -0.56
30 -0.15
31 -0.15
32 0.06
33 0.42
34 0.09
35 0.08
36 -0.15
37 -0.15
38 0.08
39 -0.15
4 -0.68
5 -0.36
53 0.4
54 0.4
55 0.4
56 0.4
57 0.4
58 0.4
59 0.15
6 -0.68
60 0.15
62 0.15
63 0.15
66 0.15
67 0.15
68 0.15
69 0.45
7 -0.68
8 -0.68
9 -0.68" 
  "24
1 1 acceptor
1 10 acceptor
1 10 donor
1 11 acceptor
1 12 acceptor
1 13 donor
1 2 acceptor
1 3 acceptor
1 4 acceptor
1 4 donor
1 5 acceptor
1 6 acceptor
1 6 donor
1 7 acceptor
1 7 donor
1 8 acceptor
1 8 donor
1 9 acceptor
1 9 donor
5 2 15 16 18 22 rings
6 11 28 32 33 34 35 rings
6 25 26 27 29 30 31 rings
6 3 14 17 19 20 21 rings
6 34 35 36 37 38 39 rings" 
  39
  9
  0
  0
  0
  0
  1
  9
  0099C04E00000001 
  130.8971
  121.969
  "10290309 65 18125445211718273571
10554248 39 16877941621368249994
[truncated: 4,772,482 more chars]
